# Supplementary material for: Transcriptome analyses provide insights into the expression pattern and sequence similarity of several taxol biosynthesis-related genes in three Taxus species
Source: BMC Plant Biol. 2019 Jan 21;19:33. doi: 10.1186/s12870-019-1645-x (PMC6341696; doi:10.1186/s12870-019-1645-x)
Supplement: Supplementary file 1 — Table S1. The detail information of raw reads from different sample groups. (XLSX 9 kb) [file 12870_2019_1645_MOESM1_ESM.xlsx]

## Sheet: Sheet1
Table S1 The detail information of raw reads from different sample groups.
Sample	Raw Data		Valid Data		Valid%	Q20%	Q30%	GC%
	Read	Base (G)	Read	Base
T. media_1	49254664	7.44	48298108	7.1	98.06	98.08	94.79	45.63
T. media_2	38503870	5.81	37679100	5.53	97.86	98.07	94.62	46.01
T. media_3	43659042	6.59	42790452	6.24	98.01	97.76	94.01	45.97
T. cuspidata_1	44795792	6.76	43783302	6.43	97.74	98	94.52	46.15
T. cuspidata_2	49874518	7.53	49298898	7.3	98.85	98.55	96.04	46.52
T. cuspidata_3	50373016	7.61	49792990	7.38	98.85	98.6	96.11	46.78
T. mairei_1	62123134	9.32	61369170	9.09	98.79	99.18	97.72	45.14
T. mairei_2	54058756	8.11	53473674	7.91	98.92	99.15	97.65	44.86
T. mairei_3	55464562	8.32	54626478	8.03	98.49	98.73	96.96	45.32
