# Supplementary material for: Transcriptome analyses provide insights into the expression pattern and sequence similarity of several taxol biosynthesis-related genes in three Taxus species
Source: BMC Plant Biol. 2019 Jan 21;19:33. doi: 10.1186/s12870-019-1645-x (PMC6341696; doi:10.1186/s12870-019-1645-x)
Supplement: Supplementary file 3 — Table S2. KEGG classification of the unigenes. (XLSX 580 kb) [file 12870_2019_1645_MOESM3_ESM.xlsx]

## Sheet: Sheet1
Table S2 KEGG classification of the unigenes.
pathway_ID	pathway_Des	pathway_levelOne	pathway_levelTwo	gene_number	gene_ID	KO_entry	KO_Des	EC
ko00010	Glycolysis / Gluconeogenesis	Metabolism	Carbohydrate Metabolism	149	comp10332_c0	K03841	fructose-1,6-bisphosphatase I	EC:3.1.3.11
ko00010	Glycolysis / Gluconeogenesis	Metabolism	Carbohydrate Metabolism	149	comp103863_c0	K00873	pyruvate kinase	EC:2.7.1.40
ko00010	Glycolysis / Gluconeogenesis	Metabolism	Carbohydrate Metabolism	149	comp10486_c0	K00016	L-lactate dehydrogenase	EC:1.1.1.27
ko00010	Glycolysis / Gluconeogenesis	Metabolism	Carbohydrate Metabolism	149	comp110399_c0	K00162	pyruvate dehydrogenase E1 component subunit beta	EC:1.2.4.1
ko00010	Glycolysis / Gluconeogenesis	Metabolism	Carbohydrate Metabolism	149	comp123643_c0	K01834	phosphoglycerate mutase	EC:5.4.2.1
ko00010	Glycolysis / Gluconeogenesis	Metabolism	Carbohydrate Metabolism	149	comp12930_c0	K01785	aldose 1-epimerase	EC:5.1.3.3
ko00010	Glycolysis / Gluconeogenesis	Metabolism	Carbohydrate Metabolism	149	comp14943_c0	K01623	fructose-bisphosphate aldolase, class I	EC:4.1.2.13
ko00010	Glycolysis / Gluconeogenesis	Metabolism	Carbohydrate Metabolism	149	comp152602_c0	K01623	fructose-bisphosphate aldolase, class I	EC:4.1.2.13
ko00010	Glycolysis / Gluconeogenesis	Metabolism	Carbohydrate Metabolism	149	comp15662_c0	K00844	hexokinase	EC:2.7.1.1
ko00010	Glycolysis / Gluconeogenesis	Metabolism	Carbohydrate Metabolism	149	comp15662_c1	K00844	hexokinase	EC:2.7.1.1
ko00010	Glycolysis / Gluconeogenesis	Metabolism	Carbohydrate Metabolism	149	comp15662_c2	K00844	hexokinase	EC:2.7.1.1
ko00010	Glycolysis / Gluconeogenesis	Metabolism	Carbohydrate Metabolism	149	comp15782_c0	K00002	alcohol dehydrogenase (NADP+)	EC:1.1.1.2
ko00010	Glycolysis / Gluconeogenesis	Metabolism	Carbohydrate Metabolism	149	comp15874_c0	K00128	aldehyde dehydrogenase (NAD+)	EC:1.2.1.3
ko00010	Glycolysis / Gluconeogenesis	Metabolism	Carbohydrate Metabolism	149	comp159244_c0	K01834	phosphoglycerate mutase	EC:5.4.2.1
ko00010	Glycolysis / Gluconeogenesis	Metabolism	Carbohydrate Metabolism	149	comp16211_c0	K00001	alcohol dehydrogenase	EC:1.1.1.1
ko00010	Glycolysis / Gluconeogenesis	Metabolism	Carbohydrate Metabolism	149	comp16218_c0	K00134	glyceraldehyde 3-phosphate dehydrogenase	EC:1.2.1.12
ko00010	Glycolysis / Gluconeogenesis	Metabolism	Carbohydrate Metabolism	149	comp16579_c0	K01623	fructose-bisphosphate aldolase, class I	EC:4.1.2.13
ko00010	Glycolysis / Gluconeogenesis	Metabolism	Carbohydrate Metabolism	149	comp1676_c0	K00128	aldehyde dehydrogenase (NAD+)	EC:1.2.1.3
ko00010	Glycolysis / Gluconeogenesis	Metabolism	Carbohydrate Metabolism	149	comp17164_c0	K00134	glyceraldehyde 3-phosphate dehydrogenase	EC:1.2.1.12
ko00010	Glycolysis / Gluconeogenesis	Metabolism	Carbohydrate Metabolism	149	comp17643_c0	K01623	fructose-bisphosphate aldolase, class I	EC:4.1.2.13
ko00010	Glycolysis / Gluconeogenesis	Metabolism	Carbohydrate Metabolism	149	comp177408_c0	K03841	fructose-1,6-bisphosphatase I	EC:3.1.3.11
ko00010	Glycolysis / Gluconeogenesis	Metabolism	Carbohydrate Metabolism	149	comp17949_c0	K00850	6-phosphofructokinase	EC:2.7.1.11
ko00010	Glycolysis / Gluconeogenesis	Metabolism	Carbohydrate Metabolism	149	comp18020_c0	K00161	pyruvate dehydrogenase E1 component subunit alpha	EC:1.2.4.1
ko00010	Glycolysis / Gluconeogenesis	Metabolism	Carbohydrate Metabolism	149	comp18020_c1	K00161	pyruvate dehydrogenase E1 component subunit alpha	EC:1.2.4.1
ko00010	Glycolysis / Gluconeogenesis	Metabolism	Carbohydrate Metabolism	149	comp180586_c0	K00844	hexokinase	EC:2.7.1.1
ko00010	Glycolysis / Gluconeogenesis	Metabolism	Carbohydrate Metabolism	149	comp181988_c0	K01623	fructose-bisphosphate aldolase, class I	EC:4.1.2.13
ko00010	Glycolysis / Gluconeogenesis	Metabolism	Carbohydrate Metabolism	149	comp18287_c0	K01689	enolase	EC:4.2.1.11
ko00010	Glycolysis / Gluconeogenesis	Metabolism	Carbohydrate Metabolism	149	comp18343_c0	K00001	alcohol dehydrogenase	EC:1.1.1.1
ko00010	Glycolysis / Gluconeogenesis	Metabolism	Carbohydrate Metabolism	149	comp18395_c0	K00850	6-phosphofructokinase	EC:2.7.1.11
ko00010	Glycolysis / Gluconeogenesis	Metabolism	Carbohydrate Metabolism	149	comp18667_c0	K00850	6-phosphofructokinase	EC:2.7.1.11
ko00010	Glycolysis / Gluconeogenesis	Metabolism	Carbohydrate Metabolism	149	comp19141_c0	K03841	fructose-1,6-bisphosphatase I	EC:3.1.3.11
ko00010	Glycolysis / Gluconeogenesis	Metabolism	Carbohydrate Metabolism	149	comp19255_c0	K00873	pyruvate kinase	EC:2.7.1.40
ko00010	Glycolysis / Gluconeogenesis	Metabolism	Carbohydrate Metabolism	149	comp199604_c0	K01689	enolase	EC:4.2.1.11
ko00010	Glycolysis / Gluconeogenesis	Metabolism	Carbohydrate Metabolism	149	comp20283_c0	K00844	hexokinase	EC:2.7.1.1
ko00010	Glycolysis / Gluconeogenesis	Metabolism	Carbohydrate Metabolism	149	comp20380_c0	K01895	acetyl-CoA synthetase	EC:6.2.1.1
ko00010	Glycolysis / Gluconeogenesis	Metabolism	Carbohydrate Metabolism	149	comp20397_c0	K00001	alcohol dehydrogenase	EC:1.1.1.1
ko00010	Glycolysis / Gluconeogenesis	Metabolism	Carbohydrate Metabolism	149	comp20555_c0	K00873	pyruvate kinase	EC:2.7.1.40
ko00010	Glycolysis / Gluconeogenesis	Metabolism	Carbohydrate Metabolism	149	comp21018_c0	K01623	fructose-bisphosphate aldolase, class I	EC:4.1.2.13
ko00010	Glycolysis / Gluconeogenesis	Metabolism	Carbohydrate Metabolism	149	comp21186_c0	K00873	pyruvate kinase	EC:2.7.1.40
ko00010	Glycolysis / Gluconeogenesis	Metabolism	Carbohydrate Metabolism	149	comp21340_c0	K01785	aldose 1-epimerase	EC:5.1.3.3
ko00010	Glycolysis / Gluconeogenesis	Metabolism	Carbohydrate Metabolism	149	comp21511_c0	K01803	triosephosphate isomerase (TIM)	EC:5.3.1.1
ko00010	Glycolysis / Gluconeogenesis	Metabolism	Carbohydrate Metabolism	149	comp21668_c0	K01834	phosphoglycerate mutase	EC:5.4.2.1
ko00010	Glycolysis / Gluconeogenesis	Metabolism	Carbohydrate Metabolism	149	comp21715_c0	K00121	S-(hydroxymethyl)glutathione dehydrogenase / alcohol dehydrogenase	EC:1.1.1.284 1.1.1.1
ko00010	Glycolysis / Gluconeogenesis	Metabolism	Carbohydrate Metabolism	149	comp22058_c0	K01689	enolase	EC:4.2.1.11
ko00010	Glycolysis / Gluconeogenesis	Metabolism	Carbohydrate Metabolism	149	comp22106_c0	K03841	fructose-1,6-bisphosphatase I	EC:3.1.3.11
ko00010	Glycolysis / Gluconeogenesis	Metabolism	Carbohydrate Metabolism	149	comp22106_c1	K03841	fructose-1,6-bisphosphatase I	EC:3.1.3.11
ko00010	Glycolysis / Gluconeogenesis	Metabolism	Carbohydrate Metabolism	149	comp22267_c0	K00002	alcohol dehydrogenase (NADP+)	EC:1.1.1.2
ko00010	Glycolysis / Gluconeogenesis	Metabolism	Carbohydrate Metabolism	149	comp22397_c0	K01785	aldose 1-epimerase	EC:5.1.3.3
ko00010	Glycolysis / Gluconeogenesis	Metabolism	Carbohydrate Metabolism	149	comp22703_c0	K01803	triosephosphate isomerase (TIM)	EC:5.3.1.1
ko00010	Glycolysis / Gluconeogenesis	Metabolism	Carbohydrate Metabolism	149	comp22808_c0	K00161	pyruvate dehydrogenase E1 component subunit alpha	EC:1.2.4.1
ko00010	Glycolysis / Gluconeogenesis	Metabolism	Carbohydrate Metabolism	149	comp22938_c0	K01834	phosphoglycerate mutase	EC:5.4.2.1
ko00010	Glycolysis / Gluconeogenesis	Metabolism	Carbohydrate Metabolism	149	comp23118_c0	K01834	phosphoglycerate mutase	EC:5.4.2.1
ko00010	Glycolysis / Gluconeogenesis	Metabolism	Carbohydrate Metabolism	149	comp23219_c0	K00627	pyruvate dehydrogenase E2 component (dihydrolipoamide acetyltransferase)	EC:2.3.1.12
ko00010	Glycolysis / Gluconeogenesis	Metabolism	Carbohydrate Metabolism	149	comp23295_c0	K01835	phosphoglucomutase	EC:5.4.2.2
ko00010	Glycolysis / Gluconeogenesis	Metabolism	Carbohydrate Metabolism	149	comp23484_c0	K00627	pyruvate dehydrogenase E2 component (dihydrolipoamide acetyltransferase)	EC:2.3.1.12
ko00010	Glycolysis / Gluconeogenesis	Metabolism	Carbohydrate Metabolism	149	comp23484_c1	K00627	pyruvate dehydrogenase E2 component (dihydrolipoamide acetyltransferase)	EC:2.3.1.12
ko00010	Glycolysis / Gluconeogenesis	Metabolism	Carbohydrate Metabolism	149	comp23677_c0	K00844	hexokinase	EC:2.7.1.1
ko00010	Glycolysis / Gluconeogenesis	Metabolism	Carbohydrate Metabolism	149	comp23711_c0	K01610	phosphoenolpyruvate carboxykinase (ATP)	EC:4.1.1.49
ko00010	Glycolysis / Gluconeogenesis	Metabolism	Carbohydrate Metabolism	149	comp24060_c0	K00627	pyruvate dehydrogenase E2 component (dihydrolipoamide acetyltransferase)	EC:2.3.1.12
ko00010	Glycolysis / Gluconeogenesis	Metabolism	Carbohydrate Metabolism	149	comp24127_c0	K00001	alcohol dehydrogenase	EC:1.1.1.1
ko00010	Glycolysis / Gluconeogenesis	Metabolism	Carbohydrate Metabolism	149	comp24156_c0	K00873	pyruvate kinase	EC:2.7.1.40
ko00010	Glycolysis / Gluconeogenesis	Metabolism	Carbohydrate Metabolism	149	comp24201_c0	K03841	fructose-1,6-bisphosphatase I	EC:3.1.3.11
ko00010	Glycolysis / Gluconeogenesis	Metabolism	Carbohydrate Metabolism	149	comp24430_c0	K01895	acetyl-CoA synthetase	EC:6.2.1.1
ko00010	Glycolysis / Gluconeogenesis	Metabolism	Carbohydrate Metabolism	149	comp24533_c0	K00121	S-(hydroxymethyl)glutathione dehydrogenase / alcohol dehydrogenase	EC:1.1.1.284 1.1.1.1
ko00010	Glycolysis / Gluconeogenesis	Metabolism	Carbohydrate Metabolism	149	comp24722_c0	K00850	6-phosphofructokinase	EC:2.7.1.11
ko00010	Glycolysis / Gluconeogenesis	Metabolism	Carbohydrate Metabolism	149	comp25084_c0	K00121	S-(hydroxymethyl)glutathione dehydrogenase / alcohol dehydrogenase	EC:1.1.1.284 1.1.1.1
ko00010	Glycolysis / Gluconeogenesis	Metabolism	Carbohydrate Metabolism	149	comp25227_c0	K00134	glyceraldehyde 3-phosphate dehydrogenase	EC:1.2.1.12
ko00010	Glycolysis / Gluconeogenesis	Metabolism	Carbohydrate Metabolism	149	comp25261_c0	K00001	alcohol dehydrogenase	EC:1.1.1.1
ko00010	Glycolysis / Gluconeogenesis	Metabolism	Carbohydrate Metabolism	149	comp25314_c0	K00002	alcohol dehydrogenase (NADP+)	EC:1.1.1.2
ko00010	Glycolysis / Gluconeogenesis	Metabolism	Carbohydrate Metabolism	149	comp2532_c0	K00131	glyceraldehyde-3-phosphate dehydrogenase (NADP)	EC:1.2.1.9
ko00010	Glycolysis / Gluconeogenesis	Metabolism	Carbohydrate Metabolism	149	comp25510_c0	K00001	alcohol dehydrogenase	EC:1.1.1.1
ko00010	Glycolysis / Gluconeogenesis	Metabolism	Carbohydrate Metabolism	149	comp25678_c0	K00927	phosphoglycerate kinase	EC:2.7.2.3
ko00010	Glycolysis / Gluconeogenesis	Metabolism	Carbohydrate Metabolism	149	comp25883_c0	K00121	S-(hydroxymethyl)glutathione dehydrogenase / alcohol dehydrogenase	EC:1.1.1.284 1.1.1.1
ko00010	Glycolysis / Gluconeogenesis	Metabolism	Carbohydrate Metabolism	149	comp25947_c0	K00161	pyruvate dehydrogenase E1 component subunit alpha	EC:1.2.4.1
ko00010	Glycolysis / Gluconeogenesis	Metabolism	Carbohydrate Metabolism	149	comp26127_c0	K01689	enolase	EC:4.2.1.11
ko00010	Glycolysis / Gluconeogenesis	Metabolism	Carbohydrate Metabolism	149	comp26301_c0	K00850	6-phosphofructokinase	EC:2.7.1.11
ko00010	Glycolysis / Gluconeogenesis	Metabolism	Carbohydrate Metabolism	149	comp26364_c0	K01810	glucose-6-phosphate isomerase	EC:5.3.1.9
ko00010	Glycolysis / Gluconeogenesis	Metabolism	Carbohydrate Metabolism	149	comp26823_c0	K00134	glyceraldehyde 3-phosphate dehydrogenase	EC:1.2.1.12
ko00010	Glycolysis / Gluconeogenesis	Metabolism	Carbohydrate Metabolism	149	comp2683_c0	K01623	fructose-bisphosphate aldolase, class I	EC:4.1.2.13
ko00010	Glycolysis / Gluconeogenesis	Metabolism	Carbohydrate Metabolism	149	comp27214_c1	K01623	fructose-bisphosphate aldolase, class I	EC:4.1.2.13
ko00010	Glycolysis / Gluconeogenesis	Metabolism	Carbohydrate Metabolism	149	comp27224_c0	K00161	pyruvate dehydrogenase E1 component subunit alpha	EC:1.2.4.1
ko00010	Glycolysis / Gluconeogenesis	Metabolism	Carbohydrate Metabolism	149	comp27255_c0	K00873	pyruvate kinase	EC:2.7.1.40
ko00010	Glycolysis / Gluconeogenesis	Metabolism	Carbohydrate Metabolism	149	comp27258_c0	K00002	alcohol dehydrogenase (NADP+)	EC:1.1.1.2
ko00010	Glycolysis / Gluconeogenesis	Metabolism	Carbohydrate Metabolism	149	comp27268_c0	K00873	pyruvate kinase	EC:2.7.1.40
ko00010	Glycolysis / Gluconeogenesis	Metabolism	Carbohydrate Metabolism	149	comp27327_c0	K00001	alcohol dehydrogenase	EC:1.1.1.1
ko00010	Glycolysis / Gluconeogenesis	Metabolism	Carbohydrate Metabolism	149	comp27340_c0	K00001	alcohol dehydrogenase	EC:1.1.1.1
ko00010	Glycolysis / Gluconeogenesis	Metabolism	Carbohydrate Metabolism	149	comp27406_c0	K01835	phosphoglucomutase	EC:5.4.2.2
ko00010	Glycolysis / Gluconeogenesis	Metabolism	Carbohydrate Metabolism	149	comp27447_c0	K00128	aldehyde dehydrogenase (NAD+)	EC:1.2.1.3
ko00010	Glycolysis / Gluconeogenesis	Metabolism	Carbohydrate Metabolism	149	comp27612_c0	K00873	pyruvate kinase	EC:2.7.1.40
ko00010	Glycolysis / Gluconeogenesis	Metabolism	Carbohydrate Metabolism	149	comp27745_c0	K01689	enolase	EC:4.2.1.11
ko00010	Glycolysis / Gluconeogenesis	Metabolism	Carbohydrate Metabolism	149	comp27793_c0	K00627	pyruvate dehydrogenase E2 component (dihydrolipoamide acetyltransferase)	EC:2.3.1.12
ko00010	Glycolysis / Gluconeogenesis	Metabolism	Carbohydrate Metabolism	149	comp27820_c0	K00002	alcohol dehydrogenase (NADP+)	EC:1.1.1.2
ko00010	Glycolysis / Gluconeogenesis	Metabolism	Carbohydrate Metabolism	149	comp27854_c0	K00131	glyceraldehyde-3-phosphate dehydrogenase (NADP)	EC:1.2.1.9
ko00010	Glycolysis / Gluconeogenesis	Metabolism	Carbohydrate Metabolism	149	comp27854_c1	K00131	glyceraldehyde-3-phosphate dehydrogenase (NADP)	EC:1.2.1.9
ko00010	Glycolysis / Gluconeogenesis	Metabolism	Carbohydrate Metabolism	149	comp27946_c0	K01834	phosphoglycerate mutase	EC:5.4.2.1
ko00010	Glycolysis / Gluconeogenesis	Metabolism	Carbohydrate Metabolism	149	comp27996_c0	K00382	dihydrolipoamide dehydrogenase	EC:1.8.1.4
ko00010	Glycolysis / Gluconeogenesis	Metabolism	Carbohydrate Metabolism	149	comp28276_c0	K00873	pyruvate kinase	EC:2.7.1.40
ko00010	Glycolysis / Gluconeogenesis	Metabolism	Carbohydrate Metabolism	149	comp28309_c0	K00927	phosphoglycerate kinase	EC:2.7.2.3
ko00010	Glycolysis / Gluconeogenesis	Metabolism	Carbohydrate Metabolism	149	comp283149_c0	K01623	fructose-bisphosphate aldolase, class I	EC:4.1.2.13
ko00010	Glycolysis / Gluconeogenesis	Metabolism	Carbohydrate Metabolism	149	comp28337_c0	K01895	acetyl-CoA synthetase	EC:6.2.1.1
ko00010	Glycolysis / Gluconeogenesis	Metabolism	Carbohydrate Metabolism	149	comp28454_c0	K00162	pyruvate dehydrogenase E1 component subunit beta	EC:1.2.4.1
ko00010	Glycolysis / Gluconeogenesis	Metabolism	Carbohydrate Metabolism	149	comp28487_c0	K01810	glucose-6-phosphate isomerase	EC:5.3.1.9
ko00010	Glycolysis / Gluconeogenesis	Metabolism	Carbohydrate Metabolism	149	comp28514_c0	K00016	L-lactate dehydrogenase	EC:1.1.1.27
ko00010	Glycolysis / Gluconeogenesis	Metabolism	Carbohydrate Metabolism	149	comp28695_c0	K00128	aldehyde dehydrogenase (NAD+)	EC:1.2.1.3
ko00010	Glycolysis / Gluconeogenesis	Metabolism	Carbohydrate Metabolism	149	comp28723_c0	K00162	pyruvate dehydrogenase E1 component subunit beta	EC:1.2.4.1
ko00010	Glycolysis / Gluconeogenesis	Metabolism	Carbohydrate Metabolism	149	comp28939_c0	K01834	phosphoglycerate mutase	EC:5.4.2.1
ko00010	Glycolysis / Gluconeogenesis	Metabolism	Carbohydrate Metabolism	149	comp28992_c0	K00001	alcohol dehydrogenase	EC:1.1.1.1
ko00010	Glycolysis / Gluconeogenesis	Metabolism	Carbohydrate Metabolism	149	comp29404_c1	K00002	alcohol dehydrogenase (NADP+)	EC:1.1.1.2
ko00010	Glycolysis / Gluconeogenesis	Metabolism	Carbohydrate Metabolism	149	comp29597_c1	K00002	alcohol dehydrogenase (NADP+)	EC:1.1.1.2
ko00010	Glycolysis / Gluconeogenesis	Metabolism	Carbohydrate Metabolism	149	comp29763_c0	K01895	acetyl-CoA synthetase	EC:6.2.1.1
ko00010	Glycolysis / Gluconeogenesis	Metabolism	Carbohydrate Metabolism	149	comp29870_c0	K00873	pyruvate kinase	EC:2.7.1.40
ko00010	Glycolysis / Gluconeogenesis	Metabolism	Carbohydrate Metabolism	149	comp29886_c0	K01610	phosphoenolpyruvate carboxykinase (ATP)	EC:4.1.1.49
ko00010	Glycolysis / Gluconeogenesis	Metabolism	Carbohydrate Metabolism	149	comp29920_c0	K00382	dihydrolipoamide dehydrogenase	EC:1.8.1.4
ko00010	Glycolysis / Gluconeogenesis	Metabolism	Carbohydrate Metabolism	149	comp29991_c1	K00002	alcohol dehydrogenase (NADP+)	EC:1.1.1.2
ko00010	Glycolysis / Gluconeogenesis	Metabolism	Carbohydrate Metabolism	149	comp30045_c0	K00844	hexokinase	EC:2.7.1.1
ko00010	Glycolysis / Gluconeogenesis	Metabolism	Carbohydrate Metabolism	149	comp30066_c0	K01623	fructose-bisphosphate aldolase, class I	EC:4.1.2.13
ko00010	Glycolysis / Gluconeogenesis	Metabolism	Carbohydrate Metabolism	149	comp30128_c0	K01623	fructose-bisphosphate aldolase, class I	EC:4.1.2.13
ko00010	Glycolysis / Gluconeogenesis	Metabolism	Carbohydrate Metabolism	149	comp30218_c0	K01785	aldose 1-epimerase	EC:5.1.3.3
ko00010	Glycolysis / Gluconeogenesis	Metabolism	Carbohydrate Metabolism	149	comp30405_c0	K00128	aldehyde dehydrogenase (NAD+)	EC:1.2.1.3
ko00010	Glycolysis / Gluconeogenesis	Metabolism	Carbohydrate Metabolism	149	comp306200_c0	K01624	fructose-bisphosphate aldolase, class II	EC:4.1.2.13
ko00010	Glycolysis / Gluconeogenesis	Metabolism	Carbohydrate Metabolism	149	comp331237_c0	K00927	phosphoglycerate kinase	EC:2.7.2.3
ko00010	Glycolysis / Gluconeogenesis	Metabolism	Carbohydrate Metabolism	149	comp347724_c0	K01610	phosphoenolpyruvate carboxykinase (ATP)	EC:4.1.1.49
ko00010	Glycolysis / Gluconeogenesis	Metabolism	Carbohydrate Metabolism	149	comp382748_c0	K00927	phosphoglycerate kinase	EC:2.7.2.3
ko00010	Glycolysis / Gluconeogenesis	Metabolism	Carbohydrate Metabolism	149	comp46443_c0	K00128	aldehyde dehydrogenase (NAD+)	EC:1.2.1.3
ko00010	Glycolysis / Gluconeogenesis	Metabolism	Carbohydrate Metabolism	149	comp4747_c0	K00927	phosphoglycerate kinase	EC:2.7.2.3
ko00010	Glycolysis / Gluconeogenesis	Metabolism	Carbohydrate Metabolism	149	comp5600_c0	K00128	aldehyde dehydrogenase (NAD+)	EC:1.2.1.3
ko00010	Glycolysis / Gluconeogenesis	Metabolism	Carbohydrate Metabolism	149	comp56239_c0	K00873	pyruvate kinase	EC:2.7.1.40
ko00010	Glycolysis / Gluconeogenesis	Metabolism	Carbohydrate Metabolism	149	comp5955_c0	K00134	glyceraldehyde 3-phosphate dehydrogenase	EC:1.2.1.12
ko00010	Glycolysis / Gluconeogenesis	Metabolism	Carbohydrate Metabolism	149	comp60391_c0	K01835	phosphoglucomutase	EC:5.4.2.2
ko00010	Glycolysis / Gluconeogenesis	Metabolism	Carbohydrate Metabolism	149	comp62049_c0	K00002	alcohol dehydrogenase (NADP+)	EC:1.1.1.2
ko00010	Glycolysis / Gluconeogenesis	Metabolism	Carbohydrate Metabolism	149	comp62325_c0	K00161	pyruvate dehydrogenase E1 component subunit alpha	EC:1.2.4.1
ko00010	Glycolysis / Gluconeogenesis	Metabolism	Carbohydrate Metabolism	149	comp67900_c0	K00927	phosphoglycerate kinase	EC:2.7.2.3
ko00010	Glycolysis / Gluconeogenesis	Metabolism	Carbohydrate Metabolism	149	comp68611_c0	K00927	phosphoglycerate kinase	EC:2.7.2.3
ko00010	Glycolysis / Gluconeogenesis	Metabolism	Carbohydrate Metabolism	149	comp70898_c0	K01835	phosphoglucomutase	EC:5.4.2.2
ko00010	Glycolysis / Gluconeogenesis	Metabolism	Carbohydrate Metabolism	149	comp7258_c0	K00927	phosphoglycerate kinase	EC:2.7.2.3
ko00010	Glycolysis / Gluconeogenesis	Metabolism	Carbohydrate Metabolism	149	comp7278_c0	K00134	glyceraldehyde 3-phosphate dehydrogenase	EC:1.2.1.12
ko00010	Glycolysis / Gluconeogenesis	Metabolism	Carbohydrate Metabolism	149	comp7349_c0	K01623	fructose-bisphosphate aldolase, class I	EC:4.1.2.13
ko00010	Glycolysis / Gluconeogenesis	Metabolism	Carbohydrate Metabolism	149	comp73652_c0	K00927	phosphoglycerate kinase	EC:2.7.2.3
ko00010	Glycolysis / Gluconeogenesis	Metabolism	Carbohydrate Metabolism	149	comp7446_c0	K00128	aldehyde dehydrogenase (NAD+)	EC:1.2.1.3
ko00010	Glycolysis / Gluconeogenesis	Metabolism	Carbohydrate Metabolism	149	comp7702_c0	K00134	glyceraldehyde 3-phosphate dehydrogenase	EC:1.2.1.12
ko00010	Glycolysis / Gluconeogenesis	Metabolism	Carbohydrate Metabolism	149	comp77737_c0	K00131	glyceraldehyde-3-phosphate dehydrogenase (NADP)	EC:1.2.1.9
ko00010	Glycolysis / Gluconeogenesis	Metabolism	Carbohydrate Metabolism	149	comp7809_c0	K00927	phosphoglycerate kinase	EC:2.7.2.3
ko00010	Glycolysis / Gluconeogenesis	Metabolism	Carbohydrate Metabolism	149	comp81320_c0	K01689	enolase	EC:4.2.1.11
ko00010	Glycolysis / Gluconeogenesis	Metabolism	Carbohydrate Metabolism	149	comp83887_c0	K00927	phosphoglycerate kinase	EC:2.7.2.3
ko00010	Glycolysis / Gluconeogenesis	Metabolism	Carbohydrate Metabolism	149	comp89038_c0	K01623	fructose-bisphosphate aldolase, class I	EC:4.1.2.13
ko00010	Glycolysis / Gluconeogenesis	Metabolism	Carbohydrate Metabolism	149	comp9205_c0	K01623	fructose-bisphosphate aldolase, class I	EC:4.1.2.13
ko00010	Glycolysis / Gluconeogenesis	Metabolism	Carbohydrate Metabolism	149	comp9241_c0	K01623	fructose-bisphosphate aldolase, class I	EC:4.1.2.13
ko00010	Glycolysis / Gluconeogenesis	Metabolism	Carbohydrate Metabolism	149	comp95145_c0	K00161	pyruvate dehydrogenase E1 component subunit alpha	EC:1.2.4.1
ko00010	Glycolysis / Gluconeogenesis	Metabolism	Carbohydrate Metabolism	149	comp9567_c0	K01803	triosephosphate isomerase (TIM)	EC:5.3.1.1
ko00020	Citrate cycle (TCA cycle)	Metabolism	Carbohydrate Metabolism	70	comp109118_c0	K00026	malate dehydrogenase	EC:1.1.1.37
ko00020	Citrate cycle (TCA cycle)	Metabolism	Carbohydrate Metabolism	70	comp110399_c0	K00162	pyruvate dehydrogenase E1 component subunit beta	EC:1.2.4.1
ko00020	Citrate cycle (TCA cycle)	Metabolism	Carbohydrate Metabolism	70	comp116195_c0	K00026	malate dehydrogenase	EC:1.1.1.37
ko00020	Citrate cycle (TCA cycle)	Metabolism	Carbohydrate Metabolism	70	comp117431_c0	K00658	2-oxoglutarate dehydrogenase E2 component (dihydrolipoamide succinyltransferase)	EC:2.3.1.61
ko00020	Citrate cycle (TCA cycle)	Metabolism	Carbohydrate Metabolism	70	comp132640_c0	K00164	2-oxoglutarate dehydrogenase E1 component	EC:1.2.4.2
ko00020	Citrate cycle (TCA cycle)	Metabolism	Carbohydrate Metabolism	70	comp1347_c0	K01681	aconitate hydratase 1	EC:4.2.1.3
ko00020	Citrate cycle (TCA cycle)	Metabolism	Carbohydrate Metabolism	70	comp17142_c0	K00031	isocitrate dehydrogenase	EC:1.1.1.42
ko00020	Citrate cycle (TCA cycle)	Metabolism	Carbohydrate Metabolism	70	comp17701_c0	K00026	malate dehydrogenase	EC:1.1.1.37
ko00020	Citrate cycle (TCA cycle)	Metabolism	Carbohydrate Metabolism	70	comp17701_c1	K00026	malate dehydrogenase	EC:1.1.1.37
ko00020	Citrate cycle (TCA cycle)	Metabolism	Carbohydrate Metabolism	70	comp17834_c0	K00164	2-oxoglutarate dehydrogenase E1 component	EC:1.2.4.2
ko00020	Citrate cycle (TCA cycle)	Metabolism	Carbohydrate Metabolism	70	comp18020_c0	K00161	pyruvate dehydrogenase E1 component subunit alpha	EC:1.2.4.1
ko00020	Citrate cycle (TCA cycle)	Metabolism	Carbohydrate Metabolism	70	comp18020_c1	K00161	pyruvate dehydrogenase E1 component subunit alpha	EC:1.2.4.1
ko00020	Citrate cycle (TCA cycle)	Metabolism	Carbohydrate Metabolism	70	comp1907_c0	K00030	isocitrate dehydrogenase (NAD+)	EC:1.1.1.41
ko00020	Citrate cycle (TCA cycle)	Metabolism	Carbohydrate Metabolism	70	comp20568_c0	K00164	2-oxoglutarate dehydrogenase E1 component	EC:1.2.4.2
ko00020	Citrate cycle (TCA cycle)	Metabolism	Carbohydrate Metabolism	70	comp21031_c0	K00164	2-oxoglutarate dehydrogenase E1 component	EC:1.2.4.2
ko00020	Citrate cycle (TCA cycle)	Metabolism	Carbohydrate Metabolism	70	comp22694_c0	K01648	ATP citrate (pro-S)-lyase	EC:2.3.3.8
ko00020	Citrate cycle (TCA cycle)	Metabolism	Carbohydrate Metabolism	70	comp22790_c0	K01900	succinyl-CoA synthetase beta subunit	EC:6.2.1.4 6.2.1.5
ko00020	Citrate cycle (TCA cycle)	Metabolism	Carbohydrate Metabolism	70	comp22808_c0	K00161	pyruvate dehydrogenase E1 component subunit alpha	EC:1.2.4.1
ko00020	Citrate cycle (TCA cycle)	Metabolism	Carbohydrate Metabolism	70	comp23219_c0	K00627	pyruvate dehydrogenase E2 component (dihydrolipoamide acetyltransferase)	EC:2.3.1.12
ko00020	Citrate cycle (TCA cycle)	Metabolism	Carbohydrate Metabolism	70	comp23484_c0	K00627	pyruvate dehydrogenase E2 component (dihydrolipoamide acetyltransferase)	EC:2.3.1.12
ko00020	Citrate cycle (TCA cycle)	Metabolism	Carbohydrate Metabolism	70	comp23484_c1	K00627	pyruvate dehydrogenase E2 component (dihydrolipoamide acetyltransferase)	EC:2.3.1.12
ko00020	Citrate cycle (TCA cycle)	Metabolism	Carbohydrate Metabolism	70	comp23711_c0	K01610	phosphoenolpyruvate carboxykinase (ATP)	EC:4.1.1.49
ko00020	Citrate cycle (TCA cycle)	Metabolism	Carbohydrate Metabolism	70	comp24060_c0	K00627	pyruvate dehydrogenase E2 component (dihydrolipoamide acetyltransferase)	EC:2.3.1.12
ko00020	Citrate cycle (TCA cycle)	Metabolism	Carbohydrate Metabolism	70	comp24180_c0	K01899	succinyl-CoA synthetase alpha subunit	EC:6.2.1.4 6.2.1.5
ko00020	Citrate cycle (TCA cycle)	Metabolism	Carbohydrate Metabolism	70	comp2426_c0	K00164	2-oxoglutarate dehydrogenase E1 component	EC:1.2.4.2
ko00020	Citrate cycle (TCA cycle)	Metabolism	Carbohydrate Metabolism	70	comp24890_c0	K01679	fumarate hydratase, class II	EC:4.2.1.2
ko00020	Citrate cycle (TCA cycle)	Metabolism	Carbohydrate Metabolism	70	comp25792_c0	K01648	ATP citrate (pro-S)-lyase	EC:2.3.3.8
ko00020	Citrate cycle (TCA cycle)	Metabolism	Carbohydrate Metabolism	70	comp25947_c0	K00161	pyruvate dehydrogenase E1 component subunit alpha	EC:1.2.4.1
ko00020	Citrate cycle (TCA cycle)	Metabolism	Carbohydrate Metabolism	70	comp26044_c0	K00236	succinate dehydrogenase (ubiquinone) cytochrome b subunit	EC:1.3.5.1
ko00020	Citrate cycle (TCA cycle)	Metabolism	Carbohydrate Metabolism	70	comp26397_c0	K00026	malate dehydrogenase	EC:1.1.1.37
ko00020	Citrate cycle (TCA cycle)	Metabolism	Carbohydrate Metabolism	70	comp26665_c0	K00026	malate dehydrogenase	EC:1.1.1.37
ko00020	Citrate cycle (TCA cycle)	Metabolism	Carbohydrate Metabolism	70	comp27200_c0	K00026	malate dehydrogenase	EC:1.1.1.37
ko00020	Citrate cycle (TCA cycle)	Metabolism	Carbohydrate Metabolism	70	comp27224_c0	K00161	pyruvate dehydrogenase E1 component subunit alpha	EC:1.2.4.1
ko00020	Citrate cycle (TCA cycle)	Metabolism	Carbohydrate Metabolism	70	comp27768_c0	K00026	malate dehydrogenase	EC:1.1.1.37
ko00020	Citrate cycle (TCA cycle)	Metabolism	Carbohydrate Metabolism	70	comp27793_c0	K00627	pyruvate dehydrogenase E2 component (dihydrolipoamide acetyltransferase)	EC:2.3.1.12
ko00020	Citrate cycle (TCA cycle)	Metabolism	Carbohydrate Metabolism	70	comp27868_c0	K01681	aconitate hydratase 1	EC:4.2.1.3
ko00020	Citrate cycle (TCA cycle)	Metabolism	Carbohydrate Metabolism	70	comp27868_c1	K01681	aconitate hydratase 1	EC:4.2.1.3
ko00020	Citrate cycle (TCA cycle)	Metabolism	Carbohydrate Metabolism	70	comp27868_c2	K01681	aconitate hydratase 1	EC:4.2.1.3
ko00020	Citrate cycle (TCA cycle)	Metabolism	Carbohydrate Metabolism	70	comp27905_c0	K00030	isocitrate dehydrogenase (NAD+)	EC:1.1.1.41
ko00020	Citrate cycle (TCA cycle)	Metabolism	Carbohydrate Metabolism	70	comp27958_c0	K00031	isocitrate dehydrogenase	EC:1.1.1.42
ko00020	Citrate cycle (TCA cycle)	Metabolism	Carbohydrate Metabolism	70	comp27996_c0	K00382	dihydrolipoamide dehydrogenase	EC:1.8.1.4
ko00020	Citrate cycle (TCA cycle)	Metabolism	Carbohydrate Metabolism	70	comp28383_c0	K00030	isocitrate dehydrogenase (NAD+)	EC:1.1.1.41
ko00020	Citrate cycle (TCA cycle)	Metabolism	Carbohydrate Metabolism	70	comp28454_c0	K00162	pyruvate dehydrogenase E1 component subunit beta	EC:1.2.4.1
ko00020	Citrate cycle (TCA cycle)	Metabolism	Carbohydrate Metabolism	70	comp28710_c0	K00026	malate dehydrogenase	EC:1.1.1.37
ko00020	Citrate cycle (TCA cycle)	Metabolism	Carbohydrate Metabolism	70	comp28710_c2	K00026	malate dehydrogenase	EC:1.1.1.37
ko00020	Citrate cycle (TCA cycle)	Metabolism	Carbohydrate Metabolism	70	comp28723_c0	K00162	pyruvate dehydrogenase E1 component subunit beta	EC:1.2.4.1
ko00020	Citrate cycle (TCA cycle)	Metabolism	Carbohydrate Metabolism	70	comp28957_c0	K00234	succinate dehydrogenase (ubiquinone) flavoprotein subunit	EC:1.3.5.1
ko00020	Citrate cycle (TCA cycle)	Metabolism	Carbohydrate Metabolism	70	comp29345_c0	K00658	2-oxoglutarate dehydrogenase E2 component (dihydrolipoamide succinyltransferase)	EC:2.3.1.61
ko00020	Citrate cycle (TCA cycle)	Metabolism	Carbohydrate Metabolism	70	comp29547_c0	K01647	citrate synthase	EC:2.3.3.1
ko00020	Citrate cycle (TCA cycle)	Metabolism	Carbohydrate Metabolism	70	comp29722_c0	K00235	succinate dehydrogenase (ubiquinone) iron-sulfur protein	EC:1.3.5.1
ko00020	Citrate cycle (TCA cycle)	Metabolism	Carbohydrate Metabolism	70	comp29727_c0	K00031	isocitrate dehydrogenase	EC:1.1.1.42
ko00020	Citrate cycle (TCA cycle)	Metabolism	Carbohydrate Metabolism	70	comp29886_c0	K01610	phosphoenolpyruvate carboxykinase (ATP)	EC:4.1.1.49
ko00020	Citrate cycle (TCA cycle)	Metabolism	Carbohydrate Metabolism	70	comp29920_c0	K00382	dihydrolipoamide dehydrogenase	EC:1.8.1.4
ko00020	Citrate cycle (TCA cycle)	Metabolism	Carbohydrate Metabolism	70	comp30307_c0	K00164	2-oxoglutarate dehydrogenase E1 component	EC:1.2.4.2
ko00020	Citrate cycle (TCA cycle)	Metabolism	Carbohydrate Metabolism	70	comp30366_c0	K01647	citrate synthase	EC:2.3.3.1
ko00020	Citrate cycle (TCA cycle)	Metabolism	Carbohydrate Metabolism	70	comp336014_c0	K00026	malate dehydrogenase	EC:1.1.1.37
ko00020	Citrate cycle (TCA cycle)	Metabolism	Carbohydrate Metabolism	70	comp347724_c0	K01610	phosphoenolpyruvate carboxykinase (ATP)	EC:4.1.1.49
ko00020	Citrate cycle (TCA cycle)	Metabolism	Carbohydrate Metabolism	70	comp52461_c0	K01681	aconitate hydratase 1	EC:4.2.1.3
ko00020	Citrate cycle (TCA cycle)	Metabolism	Carbohydrate Metabolism	70	comp52669_c0	K00030	isocitrate dehydrogenase (NAD+)	EC:1.1.1.41
ko00020	Citrate cycle (TCA cycle)	Metabolism	Carbohydrate Metabolism	70	comp62325_c0	K00161	pyruvate dehydrogenase E1 component subunit alpha	EC:1.2.4.1
ko00020	Citrate cycle (TCA cycle)	Metabolism	Carbohydrate Metabolism	70	comp68062_c0	K00026	malate dehydrogenase	EC:1.1.1.37
ko00020	Citrate cycle (TCA cycle)	Metabolism	Carbohydrate Metabolism	70	comp6815_c0	K00026	malate dehydrogenase	EC:1.1.1.37
ko00020	Citrate cycle (TCA cycle)	Metabolism	Carbohydrate Metabolism	70	comp7882_c0	K01681	aconitate hydratase 1	EC:4.2.1.3
ko00020	Citrate cycle (TCA cycle)	Metabolism	Carbohydrate Metabolism	70	comp79399_c0	K00234	succinate dehydrogenase (ubiquinone) flavoprotein subunit	EC:1.3.5.1
ko00020	Citrate cycle (TCA cycle)	Metabolism	Carbohydrate Metabolism	70	comp91103_c0	K01647	citrate synthase	EC:2.3.3.1
ko00020	Citrate cycle (TCA cycle)	Metabolism	Carbohydrate Metabolism	70	comp92759_c0	K01647	citrate synthase	EC:2.3.3.1
ko00020	Citrate cycle (TCA cycle)	Metabolism	Carbohydrate Metabolism	70	comp9384_c0	K00031	isocitrate dehydrogenase	EC:1.1.1.42
ko00020	Citrate cycle (TCA cycle)	Metabolism	Carbohydrate Metabolism	70	comp95145_c0	K00161	pyruvate dehydrogenase E1 component subunit alpha	EC:1.2.4.1
ko00020	Citrate cycle (TCA cycle)	Metabolism	Carbohydrate Metabolism	70	comp98263_c0	K01647	citrate synthase	EC:2.3.3.1
ko00020	Citrate cycle (TCA cycle)	Metabolism	Carbohydrate Metabolism	70	comp9854_c0	K00031	isocitrate dehydrogenase	EC:1.1.1.42
ko00030	Pentose phosphate pathway	Metabolism	Carbohydrate Metabolism	68	comp10332_c0	K03841	fructose-1,6-bisphosphatase I	EC:3.1.3.11
ko00030	Pentose phosphate pathway	Metabolism	Carbohydrate Metabolism	68	comp110371_c0	K00036	glucose-6-phosphate 1-dehydrogenase	EC:1.1.1.49
ko00030	Pentose phosphate pathway	Metabolism	Carbohydrate Metabolism	68	comp129927_c0	K00615	transketolase	EC:2.2.1.1
ko00030	Pentose phosphate pathway	Metabolism	Carbohydrate Metabolism	68	comp13717_c0	K00033	6-phosphogluconate dehydrogenase	EC:1.1.1.44
ko00030	Pentose phosphate pathway	Metabolism	Carbohydrate Metabolism	68	comp14776_c0	K00616	transaldolase	EC:2.2.1.2
ko00030	Pentose phosphate pathway	Metabolism	Carbohydrate Metabolism	68	comp14943_c0	K01623	fructose-bisphosphate aldolase, class I	EC:4.1.2.13
ko00030	Pentose phosphate pathway	Metabolism	Carbohydrate Metabolism	68	comp152602_c0	K01623	fructose-bisphosphate aldolase, class I	EC:4.1.2.13
ko00030	Pentose phosphate pathway	Metabolism	Carbohydrate Metabolism	68	comp16579_c0	K01623	fructose-bisphosphate aldolase, class I	EC:4.1.2.13
ko00030	Pentose phosphate pathway	Metabolism	Carbohydrate Metabolism	68	comp17643_c0	K01623	fructose-bisphosphate aldolase, class I	EC:4.1.2.13
ko00030	Pentose phosphate pathway	Metabolism	Carbohydrate Metabolism	68	comp177408_c0	K03841	fructose-1,6-bisphosphatase I	EC:3.1.3.11
ko00030	Pentose phosphate pathway	Metabolism	Carbohydrate Metabolism	68	comp17949_c0	K00850	6-phosphofructokinase	EC:2.7.1.11
ko00030	Pentose phosphate pathway	Metabolism	Carbohydrate Metabolism	68	comp181988_c0	K01623	fructose-bisphosphate aldolase, class I	EC:4.1.2.13
ko00030	Pentose phosphate pathway	Metabolism	Carbohydrate Metabolism	68	comp18395_c0	K00850	6-phosphofructokinase	EC:2.7.1.11
ko00030	Pentose phosphate pathway	Metabolism	Carbohydrate Metabolism	68	comp18551_c0	K00033	6-phosphogluconate dehydrogenase	EC:1.1.1.44
ko00030	Pentose phosphate pathway	Metabolism	Carbohydrate Metabolism	68	comp18667_c0	K00850	6-phosphofructokinase	EC:2.7.1.11
ko00030	Pentose phosphate pathway	Metabolism	Carbohydrate Metabolism	68	comp19141_c0	K03841	fructose-1,6-bisphosphatase I	EC:3.1.3.11
ko00030	Pentose phosphate pathway	Metabolism	Carbohydrate Metabolism	68	comp21018_c0	K01623	fructose-bisphosphate aldolase, class I	EC:4.1.2.13
ko00030	Pentose phosphate pathway	Metabolism	Carbohydrate Metabolism	68	comp21124_c0	K00948	ribose-phosphate pyrophosphokinase	EC:2.7.6.1
ko00030	Pentose phosphate pathway	Metabolism	Carbohydrate Metabolism	68	comp21124_c1	K00948	ribose-phosphate pyrophosphokinase	EC:2.7.6.1
ko00030	Pentose phosphate pathway	Metabolism	Carbohydrate Metabolism	68	comp22106_c0	K03841	fructose-1,6-bisphosphatase I	EC:3.1.3.11
ko00030	Pentose phosphate pathway	Metabolism	Carbohydrate Metabolism	68	comp22106_c1	K03841	fructose-1,6-bisphosphatase I	EC:3.1.3.11
ko00030	Pentose phosphate pathway	Metabolism	Carbohydrate Metabolism	68	comp22505_c0	K00948	ribose-phosphate pyrophosphokinase	EC:2.7.6.1
ko00030	Pentose phosphate pathway	Metabolism	Carbohydrate Metabolism	68	comp22859_c0	K01783	ribulose-phosphate 3-epimerase	EC:5.1.3.1
ko00030	Pentose phosphate pathway	Metabolism	Carbohydrate Metabolism	68	comp23190_c0	K01057	6-phosphogluconolactonase	EC:3.1.1.31
ko00030	Pentose phosphate pathway	Metabolism	Carbohydrate Metabolism	68	comp23223_c0	K00036	glucose-6-phosphate 1-dehydrogenase	EC:1.1.1.49
ko00030	Pentose phosphate pathway	Metabolism	Carbohydrate Metabolism	68	comp23238_c0	K00851	gluconokinase	EC:2.7.1.12
ko00030	Pentose phosphate pathway	Metabolism	Carbohydrate Metabolism	68	comp23295_c0	K01835	phosphoglucomutase	EC:5.4.2.2
ko00030	Pentose phosphate pathway	Metabolism	Carbohydrate Metabolism	68	comp24201_c0	K03841	fructose-1,6-bisphosphatase I	EC:3.1.3.11
ko00030	Pentose phosphate pathway	Metabolism	Carbohydrate Metabolism	68	comp24722_c0	K00850	6-phosphofructokinase	EC:2.7.1.11
ko00030	Pentose phosphate pathway	Metabolism	Carbohydrate Metabolism	68	comp24857_c0	K00616	transaldolase	EC:2.2.1.2
ko00030	Pentose phosphate pathway	Metabolism	Carbohydrate Metabolism	68	comp24964_c0	K00852	ribokinase	EC:2.7.1.15
ko00030	Pentose phosphate pathway	Metabolism	Carbohydrate Metabolism	68	comp25345_c0	K00033	6-phosphogluconate dehydrogenase	EC:1.1.1.44
ko00030	Pentose phosphate pathway	Metabolism	Carbohydrate Metabolism	68	comp25345_c1	K00033	6-phosphogluconate dehydrogenase	EC:1.1.1.44
ko00030	Pentose phosphate pathway	Metabolism	Carbohydrate Metabolism	68	comp25345_c2	K00033	6-phosphogluconate dehydrogenase	EC:1.1.1.44
ko00030	Pentose phosphate pathway	Metabolism	Carbohydrate Metabolism	68	comp25490_c0	K01783	ribulose-phosphate 3-epimerase	EC:5.1.3.1
ko00030	Pentose phosphate pathway	Metabolism	Carbohydrate Metabolism	68	comp25564_c0	K00036	glucose-6-phosphate 1-dehydrogenase	EC:1.1.1.49
ko00030	Pentose phosphate pathway	Metabolism	Carbohydrate Metabolism	68	comp26016_c0	K00615	transketolase	EC:2.2.1.1
ko00030	Pentose phosphate pathway	Metabolism	Carbohydrate Metabolism	68	comp26016_c1	K00615	transketolase	EC:2.2.1.1
ko00030	Pentose phosphate pathway	Metabolism	Carbohydrate Metabolism	68	comp26016_c2	K00615	transketolase	EC:2.2.1.1
ko00030	Pentose phosphate pathway	Metabolism	Carbohydrate Metabolism	68	comp26301_c0	K00850	6-phosphofructokinase	EC:2.7.1.11
ko00030	Pentose phosphate pathway	Metabolism	Carbohydrate Metabolism	68	comp26364_c0	K01810	glucose-6-phosphate isomerase	EC:5.3.1.9
ko00030	Pentose phosphate pathway	Metabolism	Carbohydrate Metabolism	68	comp26620_c0	K00615	transketolase	EC:2.2.1.1
ko00030	Pentose phosphate pathway	Metabolism	Carbohydrate Metabolism	68	comp26636_c0	K00036	glucose-6-phosphate 1-dehydrogenase	EC:1.1.1.49
ko00030	Pentose phosphate pathway	Metabolism	Carbohydrate Metabolism	68	comp2683_c0	K01623	fructose-bisphosphate aldolase, class I	EC:4.1.2.13
ko00030	Pentose phosphate pathway	Metabolism	Carbohydrate Metabolism	68	comp26917_c0	K01807	ribose 5-phosphate isomerase A	EC:5.3.1.6
ko00030	Pentose phosphate pathway	Metabolism	Carbohydrate Metabolism	68	comp27204_c0	K01807	ribose 5-phosphate isomerase A	EC:5.3.1.6
ko00030	Pentose phosphate pathway	Metabolism	Carbohydrate Metabolism	68	comp27214_c1	K01623	fructose-bisphosphate aldolase, class I	EC:4.1.2.13
ko00030	Pentose phosphate pathway	Metabolism	Carbohydrate Metabolism	68	comp27406_c0	K01835	phosphoglucomutase	EC:5.4.2.2
ko00030	Pentose phosphate pathway	Metabolism	Carbohydrate Metabolism	68	comp27863_c0	K00033	6-phosphogluconate dehydrogenase	EC:1.1.1.44
ko00030	Pentose phosphate pathway	Metabolism	Carbohydrate Metabolism	68	comp283149_c0	K01623	fructose-bisphosphate aldolase, class I	EC:4.1.2.13
ko00030	Pentose phosphate pathway	Metabolism	Carbohydrate Metabolism	68	comp28487_c0	K01810	glucose-6-phosphate isomerase	EC:5.3.1.9
ko00030	Pentose phosphate pathway	Metabolism	Carbohydrate Metabolism	68	comp29424_c0	K00616	transaldolase	EC:2.2.1.2
ko00030	Pentose phosphate pathway	Metabolism	Carbohydrate Metabolism	68	comp29781_c0	K01057	6-phosphogluconolactonase	EC:3.1.1.31
ko00030	Pentose phosphate pathway	Metabolism	Carbohydrate Metabolism	68	comp30066_c0	K01623	fructose-bisphosphate aldolase, class I	EC:4.1.2.13
ko00030	Pentose phosphate pathway	Metabolism	Carbohydrate Metabolism	68	comp30128_c0	K01623	fructose-bisphosphate aldolase, class I	EC:4.1.2.13
ko00030	Pentose phosphate pathway	Metabolism	Carbohydrate Metabolism	68	comp30204_c0	K00033	6-phosphogluconate dehydrogenase	EC:1.1.1.44
ko00030	Pentose phosphate pathway	Metabolism	Carbohydrate Metabolism	68	comp306200_c0	K01624	fructose-bisphosphate aldolase, class II	EC:4.1.2.13
ko00030	Pentose phosphate pathway	Metabolism	Carbohydrate Metabolism	68	comp324483_c0	K00615	transketolase	EC:2.2.1.1
ko00030	Pentose phosphate pathway	Metabolism	Carbohydrate Metabolism	68	comp3406_c0	K00616	transaldolase	EC:2.2.1.2
ko00030	Pentose phosphate pathway	Metabolism	Carbohydrate Metabolism	68	comp51387_c0	K00615	transketolase	EC:2.2.1.1
ko00030	Pentose phosphate pathway	Metabolism	Carbohydrate Metabolism	68	comp60391_c0	K01835	phosphoglucomutase	EC:5.4.2.2
ko00030	Pentose phosphate pathway	Metabolism	Carbohydrate Metabolism	68	comp70898_c0	K01835	phosphoglucomutase	EC:5.4.2.2
ko00030	Pentose phosphate pathway	Metabolism	Carbohydrate Metabolism	68	comp7349_c0	K01623	fructose-bisphosphate aldolase, class I	EC:4.1.2.13
ko00030	Pentose phosphate pathway	Metabolism	Carbohydrate Metabolism	68	comp8580_c0	K00615	transketolase	EC:2.2.1.1
ko00030	Pentose phosphate pathway	Metabolism	Carbohydrate Metabolism	68	comp89038_c0	K01623	fructose-bisphosphate aldolase, class I	EC:4.1.2.13
ko00030	Pentose phosphate pathway	Metabolism	Carbohydrate Metabolism	68	comp9205_c0	K01623	fructose-bisphosphate aldolase, class I	EC:4.1.2.13
ko00030	Pentose phosphate pathway	Metabolism	Carbohydrate Metabolism	68	comp9241_c0	K01623	fructose-bisphosphate aldolase, class I	EC:4.1.2.13
ko00030	Pentose phosphate pathway	Metabolism	Carbohydrate Metabolism	68	comp95457_c0	K00036	glucose-6-phosphate 1-dehydrogenase	EC:1.1.1.49
ko00040	Pentose and glucuronate interconversions	Metabolism	Carbohydrate Metabolism	57	comp10278_c0	K01051	pectinesterase	EC:3.1.1.11
ko00040	Pentose and glucuronate interconversions	Metabolism	Carbohydrate Metabolism	57	comp105839_c0	K00963	UTP--glucose-1-phosphate uridylyltransferase	EC:2.7.7.9
ko00040	Pentose and glucuronate interconversions	Metabolism	Carbohydrate Metabolism	57	comp108201_c0	K00012	UDPglucose 6-dehydrogenase	EC:1.1.1.22
ko00040	Pentose and glucuronate interconversions	Metabolism	Carbohydrate Metabolism	57	comp11102_c0	K01728	pectate lyase	EC:4.2.2.2
ko00040	Pentose and glucuronate interconversions	Metabolism	Carbohydrate Metabolism	57	comp12054_c0	K01728	pectate lyase	EC:4.2.2.2
ko00040	Pentose and glucuronate interconversions	Metabolism	Carbohydrate Metabolism	57	comp12647_c0	K01051	pectinesterase	EC:3.1.1.11
ko00040	Pentose and glucuronate interconversions	Metabolism	Carbohydrate Metabolism	57	comp13133_c0	K01728	pectate lyase	EC:4.2.2.2
ko00040	Pentose and glucuronate interconversions	Metabolism	Carbohydrate Metabolism	57	comp13407_c0	K01728	pectate lyase	EC:4.2.2.2
ko00040	Pentose and glucuronate interconversions	Metabolism	Carbohydrate Metabolism	57	comp13590_c0	K01805	xylose isomerase	EC:5.3.1.5
ko00040	Pentose and glucuronate interconversions	Metabolism	Carbohydrate Metabolism	57	comp15945_c0	K01051	pectinesterase	EC:3.1.1.11
ko00040	Pentose and glucuronate interconversions	Metabolism	Carbohydrate Metabolism	57	comp165568_c0	K01051	pectinesterase	EC:3.1.1.11
ko00040	Pentose and glucuronate interconversions	Metabolism	Carbohydrate Metabolism	57	comp18024_c0	K01051	pectinesterase	EC:3.1.1.11
ko00040	Pentose and glucuronate interconversions	Metabolism	Carbohydrate Metabolism	57	comp18030_c0	K00875	D-ribulokinase	EC:2.7.1.47
ko00040	Pentose and glucuronate interconversions	Metabolism	Carbohydrate Metabolism	57	comp181_c0	K01051	pectinesterase	EC:3.1.1.11
ko00040	Pentose and glucuronate interconversions	Metabolism	Carbohydrate Metabolism	57	comp18652_c0	K01051	pectinesterase	EC:3.1.1.11
ko00040	Pentose and glucuronate interconversions	Metabolism	Carbohydrate Metabolism	57	comp18652_c1	K01051	pectinesterase	EC:3.1.1.11
ko00040	Pentose and glucuronate interconversions	Metabolism	Carbohydrate Metabolism	57	comp19212_c0	K01728	pectate lyase	EC:4.2.2.2
ko00040	Pentose and glucuronate interconversions	Metabolism	Carbohydrate Metabolism	57	comp19262_c0	K01051	pectinesterase	EC:3.1.1.11
ko00040	Pentose and glucuronate interconversions	Metabolism	Carbohydrate Metabolism	57	comp19262_c1	K01051	pectinesterase	EC:3.1.1.11
ko00040	Pentose and glucuronate interconversions	Metabolism	Carbohydrate Metabolism	57	comp19404_c0	K01728	pectate lyase	EC:4.2.2.2
ko00040	Pentose and glucuronate interconversions	Metabolism	Carbohydrate Metabolism	57	comp19404_c1	K01728	pectate lyase	EC:4.2.2.2
ko00040	Pentose and glucuronate interconversions	Metabolism	Carbohydrate Metabolism	57	comp19404_c2	K01728	pectate lyase	EC:4.2.2.2
ko00040	Pentose and glucuronate interconversions	Metabolism	Carbohydrate Metabolism	57	comp19404_c3	K01728	pectate lyase	EC:4.2.2.2
ko00040	Pentose and glucuronate interconversions	Metabolism	Carbohydrate Metabolism	57	comp19480_c0	K01184	polygalacturonase	EC:3.2.1.15
ko00040	Pentose and glucuronate interconversions	Metabolism	Carbohydrate Metabolism	57	comp20100_c0	K01805	xylose isomerase	EC:5.3.1.5
ko00040	Pentose and glucuronate interconversions	Metabolism	Carbohydrate Metabolism	57	comp20225_c0	K01051	pectinesterase	EC:3.1.1.11
ko00040	Pentose and glucuronate interconversions	Metabolism	Carbohydrate Metabolism	57	comp20763_c0	K01051	pectinesterase	EC:3.1.1.11
ko00040	Pentose and glucuronate interconversions	Metabolism	Carbohydrate Metabolism	57	comp21218_c0	K01051	pectinesterase	EC:3.1.1.11
ko00040	Pentose and glucuronate interconversions	Metabolism	Carbohydrate Metabolism	57	comp21218_c2	K01051	pectinesterase	EC:3.1.1.11
ko00040	Pentose and glucuronate interconversions	Metabolism	Carbohydrate Metabolism	57	comp22155_c0	K01728	pectate lyase	EC:4.2.2.2
ko00040	Pentose and glucuronate interconversions	Metabolism	Carbohydrate Metabolism	57	comp22550_c0	K01728	pectate lyase	EC:4.2.2.2
ko00040	Pentose and glucuronate interconversions	Metabolism	Carbohydrate Metabolism	57	comp22717_c0	K01051	pectinesterase	EC:3.1.1.11
ko00040	Pentose and glucuronate interconversions	Metabolism	Carbohydrate Metabolism	57	comp22859_c0	K01783	ribulose-phosphate 3-epimerase	EC:5.1.3.1
ko00040	Pentose and glucuronate interconversions	Metabolism	Carbohydrate Metabolism	57	comp230311_c0	K01728	pectate lyase	EC:4.2.2.2
ko00040	Pentose and glucuronate interconversions	Metabolism	Carbohydrate Metabolism	57	comp23391_c0	K01051	pectinesterase	EC:3.1.1.11
ko00040	Pentose and glucuronate interconversions	Metabolism	Carbohydrate Metabolism	57	comp235621_c0	K01728	pectate lyase	EC:4.2.2.2
ko00040	Pentose and glucuronate interconversions	Metabolism	Carbohydrate Metabolism	57	comp25490_c0	K01783	ribulose-phosphate 3-epimerase	EC:5.1.3.1
ko00040	Pentose and glucuronate interconversions	Metabolism	Carbohydrate Metabolism	57	comp25677_c0	K00012	UDPglucose 6-dehydrogenase	EC:1.1.1.22
ko00040	Pentose and glucuronate interconversions	Metabolism	Carbohydrate Metabolism	57	comp25688_c0	K01051	pectinesterase	EC:3.1.1.11
ko00040	Pentose and glucuronate interconversions	Metabolism	Carbohydrate Metabolism	57	comp25748_c0	K01051	pectinesterase	EC:3.1.1.11
ko00040	Pentose and glucuronate interconversions	Metabolism	Carbohydrate Metabolism	57	comp2595_c0	K00963	UTP--glucose-1-phosphate uridylyltransferase	EC:2.7.7.9
ko00040	Pentose and glucuronate interconversions	Metabolism	Carbohydrate Metabolism	57	comp26499_c0	K01051	pectinesterase	EC:3.1.1.11
ko00040	Pentose and glucuronate interconversions	Metabolism	Carbohydrate Metabolism	57	comp26796_c0	K01051	pectinesterase	EC:3.1.1.11
ko00040	Pentose and glucuronate interconversions	Metabolism	Carbohydrate Metabolism	57	comp27914_c0	K01051	pectinesterase	EC:3.1.1.11
ko00040	Pentose and glucuronate interconversions	Metabolism	Carbohydrate Metabolism	57	comp28450_c0	K00012	UDPglucose 6-dehydrogenase	EC:1.1.1.22
ko00040	Pentose and glucuronate interconversions	Metabolism	Carbohydrate Metabolism	57	comp29395_c0	K01051	pectinesterase	EC:3.1.1.11
ko00040	Pentose and glucuronate interconversions	Metabolism	Carbohydrate Metabolism	57	comp29419_c0	K01051	pectinesterase	EC:3.1.1.11
ko00040	Pentose and glucuronate interconversions	Metabolism	Carbohydrate Metabolism	57	comp29698_c0	K01805	xylose isomerase	EC:5.3.1.5
ko00040	Pentose and glucuronate interconversions	Metabolism	Carbohydrate Metabolism	57	comp29744_c0	K00854	xylulokinase	EC:2.7.1.17
ko00040	Pentose and glucuronate interconversions	Metabolism	Carbohydrate Metabolism	57	comp29775_c0	K01051	pectinesterase	EC:3.1.1.11
ko00040	Pentose and glucuronate interconversions	Metabolism	Carbohydrate Metabolism	57	comp30015_c0	K00963	UTP--glucose-1-phosphate uridylyltransferase	EC:2.7.7.9
ko00040	Pentose and glucuronate interconversions	Metabolism	Carbohydrate Metabolism	57	comp30015_c1	K00963	UTP--glucose-1-phosphate uridylyltransferase	EC:2.7.7.9
ko00040	Pentose and glucuronate interconversions	Metabolism	Carbohydrate Metabolism	57	comp30370_c0	K01051	pectinesterase	EC:3.1.1.11
ko00040	Pentose and glucuronate interconversions	Metabolism	Carbohydrate Metabolism	57	comp30370_c1	K01051	pectinesterase	EC:3.1.1.11
ko00040	Pentose and glucuronate interconversions	Metabolism	Carbohydrate Metabolism	57	comp6402_c0	K00012	UDPglucose 6-dehydrogenase	EC:1.1.1.22
ko00040	Pentose and glucuronate interconversions	Metabolism	Carbohydrate Metabolism	57	comp64960_c0	K00012	UDPglucose 6-dehydrogenase	EC:1.1.1.22
ko00040	Pentose and glucuronate interconversions	Metabolism	Carbohydrate Metabolism	57	comp69641_c0	K00012	UDPglucose 6-dehydrogenase	EC:1.1.1.22
ko00051	Fructose and mannose metabolism	Metabolism	Carbohydrate Metabolism	99	comp10332_c0	K03841	fructose-1,6-bisphosphatase I	EC:3.1.3.11
ko00051	Fructose and mannose metabolism	Metabolism	Carbohydrate Metabolism	99	comp11149_c0	K00754	-	-
ko00051	Fructose and mannose metabolism	Metabolism	Carbohydrate Metabolism	99	comp11149_c1	K00754	-	-
ko00051	Fructose and mannose metabolism	Metabolism	Carbohydrate Metabolism	99	comp11149_c2	K00754	-	-
ko00051	Fructose and mannose metabolism	Metabolism	Carbohydrate Metabolism	99	comp121345_c0	K00966	mannose-1-phosphate guanylyltransferase	EC:2.7.7.13
ko00051	Fructose and mannose metabolism	Metabolism	Carbohydrate Metabolism	99	comp12808_c0	K00847	fructokinase	EC:2.7.1.4
ko00051	Fructose and mannose metabolism	Metabolism	Carbohydrate Metabolism	99	comp13590_c0	K01805	xylose isomerase	EC:5.3.1.5
ko00051	Fructose and mannose metabolism	Metabolism	Carbohydrate Metabolism	99	comp13911_c0	K00100	-	-
ko00051	Fructose and mannose metabolism	Metabolism	Carbohydrate Metabolism	99	comp13925_c0	K00754	-	-
ko00051	Fructose and mannose metabolism	Metabolism	Carbohydrate Metabolism	99	comp139394_c0	K00895	pyrophosphate--fructose-6-phosphate 1-phosphotransferase	EC:2.7.1.90
ko00051	Fructose and mannose metabolism	Metabolism	Carbohydrate Metabolism	99	comp14943_c0	K01623	fructose-bisphosphate aldolase, class I	EC:4.1.2.13
ko00051	Fructose and mannose metabolism	Metabolism	Carbohydrate Metabolism	99	comp152576_c0	K00754	-	-
ko00051	Fructose and mannose metabolism	Metabolism	Carbohydrate Metabolism	99	comp152602_c0	K01623	fructose-bisphosphate aldolase, class I	EC:4.1.2.13
ko00051	Fructose and mannose metabolism	Metabolism	Carbohydrate Metabolism	99	comp15587_c0	K01840	phosphomannomutase	EC:5.4.2.8
ko00051	Fructose and mannose metabolism	Metabolism	Carbohydrate Metabolism	99	comp15662_c0	K00844	hexokinase	EC:2.7.1.1
ko00051	Fructose and mannose metabolism	Metabolism	Carbohydrate Metabolism	99	comp15662_c1	K00844	hexokinase	EC:2.7.1.1
ko00051	Fructose and mannose metabolism	Metabolism	Carbohydrate Metabolism	99	comp15662_c2	K00844	hexokinase	EC:2.7.1.1
ko00051	Fructose and mannose metabolism	Metabolism	Carbohydrate Metabolism	99	comp16266_c0	K01103	fructose-2,6-bisphosphatase	EC:3.1.3.46
ko00051	Fructose and mannose metabolism	Metabolism	Carbohydrate Metabolism	99	comp16266_c1	K01103	fructose-2,6-bisphosphatase	EC:3.1.3.46
ko00051	Fructose and mannose metabolism	Metabolism	Carbohydrate Metabolism	99	comp16579_c0	K01623	fructose-bisphosphate aldolase, class I	EC:4.1.2.13
ko00051	Fructose and mannose metabolism	Metabolism	Carbohydrate Metabolism	99	comp168700_c0	K00754	-	-
ko00051	Fructose and mannose metabolism	Metabolism	Carbohydrate Metabolism	99	comp17247_c0	K00847	fructokinase	EC:2.7.1.4
ko00051	Fructose and mannose metabolism	Metabolism	Carbohydrate Metabolism	99	comp17453_c0	K00754	-	-
ko00051	Fructose and mannose metabolism	Metabolism	Carbohydrate Metabolism	99	comp175918_c0	K00754	-	-
ko00051	Fructose and mannose metabolism	Metabolism	Carbohydrate Metabolism	99	comp17643_c0	K01623	fructose-bisphosphate aldolase, class I	EC:4.1.2.13
ko00051	Fructose and mannose metabolism	Metabolism	Carbohydrate Metabolism	99	comp177408_c0	K03841	fructose-1,6-bisphosphatase I	EC:3.1.3.11
ko00051	Fructose and mannose metabolism	Metabolism	Carbohydrate Metabolism	99	comp17949_c0	K00850	6-phosphofructokinase	EC:2.7.1.11
ko00051	Fructose and mannose metabolism	Metabolism	Carbohydrate Metabolism	99	comp180586_c0	K00844	hexokinase	EC:2.7.1.1
ko00051	Fructose and mannose metabolism	Metabolism	Carbohydrate Metabolism	99	comp181988_c0	K01623	fructose-bisphosphate aldolase, class I	EC:4.1.2.13
ko00051	Fructose and mannose metabolism	Metabolism	Carbohydrate Metabolism	99	comp18224_c0	K01840	phosphomannomutase	EC:5.4.2.8
ko00051	Fructose and mannose metabolism	Metabolism	Carbohydrate Metabolism	99	comp18302_c1	K00754	-	-
ko00051	Fructose and mannose metabolism	Metabolism	Carbohydrate Metabolism	99	comp18395_c0	K00850	6-phosphofructokinase	EC:2.7.1.11
ko00051	Fructose and mannose metabolism	Metabolism	Carbohydrate Metabolism	99	comp18667_c0	K00850	6-phosphofructokinase	EC:2.7.1.11
ko00051	Fructose and mannose metabolism	Metabolism	Carbohydrate Metabolism	99	comp188343_c0	K00008	L-iditol 2-dehydrogenase	EC:1.1.1.14
ko00051	Fructose and mannose metabolism	Metabolism	Carbohydrate Metabolism	99	comp19141_c0	K03841	fructose-1,6-bisphosphatase I	EC:3.1.3.11
ko00051	Fructose and mannose metabolism	Metabolism	Carbohydrate Metabolism	99	comp19269_c0	K01711	GDPmannose 4,6-dehydratase	EC:4.2.1.47
ko00051	Fructose and mannose metabolism	Metabolism	Carbohydrate Metabolism	99	comp20100_c0	K01805	xylose isomerase	EC:5.3.1.5
ko00051	Fructose and mannose metabolism	Metabolism	Carbohydrate Metabolism	99	comp20283_c0	K00844	hexokinase	EC:2.7.1.1
ko00051	Fructose and mannose metabolism	Metabolism	Carbohydrate Metabolism	99	comp20464_c0	K00100	-	-
ko00051	Fructose and mannose metabolism	Metabolism	Carbohydrate Metabolism	99	comp21018_c0	K01623	fructose-bisphosphate aldolase, class I	EC:4.1.2.13
ko00051	Fructose and mannose metabolism	Metabolism	Carbohydrate Metabolism	99	comp21370_c0	K00754	-	-
ko00051	Fructose and mannose metabolism	Metabolism	Carbohydrate Metabolism	99	comp21511_c0	K01803	triosephosphate isomerase (TIM)	EC:5.3.1.1
ko00051	Fructose and mannose metabolism	Metabolism	Carbohydrate Metabolism	99	comp21572_c0	K01809	mannose-6-phosphate isomerase	EC:5.3.1.8
ko00051	Fructose and mannose metabolism	Metabolism	Carbohydrate Metabolism	99	comp22106_c0	K03841	fructose-1,6-bisphosphatase I	EC:3.1.3.11
ko00051	Fructose and mannose metabolism	Metabolism	Carbohydrate Metabolism	99	comp22106_c1	K03841	fructose-1,6-bisphosphatase I	EC:3.1.3.11
ko00051	Fructose and mannose metabolism	Metabolism	Carbohydrate Metabolism	99	comp22169_c0	K01103	fructose-2,6-bisphosphatase	EC:3.1.3.46
ko00051	Fructose and mannose metabolism	Metabolism	Carbohydrate Metabolism	99	comp22460_c0	K00754	-	-
ko00051	Fructose and mannose metabolism	Metabolism	Carbohydrate Metabolism	99	comp22634_c0	K00100	-	-
ko00051	Fructose and mannose metabolism	Metabolism	Carbohydrate Metabolism	99	comp22703_c0	K01803	triosephosphate isomerase (TIM)	EC:5.3.1.1
ko00051	Fructose and mannose metabolism	Metabolism	Carbohydrate Metabolism	99	comp23150_c0	K00847	fructokinase	EC:2.7.1.4
ko00051	Fructose and mannose metabolism	Metabolism	Carbohydrate Metabolism	99	comp23677_c0	K00844	hexokinase	EC:2.7.1.1
ko00051	Fructose and mannose metabolism	Metabolism	Carbohydrate Metabolism	99	comp24198_c0	K00847	fructokinase	EC:2.7.1.4
ko00051	Fructose and mannose metabolism	Metabolism	Carbohydrate Metabolism	99	comp24201_c0	K03841	fructose-1,6-bisphosphatase I	EC:3.1.3.11
ko00051	Fructose and mannose metabolism	Metabolism	Carbohydrate Metabolism	99	comp24477_c0	K00008	L-iditol 2-dehydrogenase	EC:1.1.1.14
ko00051	Fructose and mannose metabolism	Metabolism	Carbohydrate Metabolism	99	comp24527_c0	K00966	mannose-1-phosphate guanylyltransferase	EC:2.7.7.13
ko00051	Fructose and mannose metabolism	Metabolism	Carbohydrate Metabolism	99	comp24722_c0	K00850	6-phosphofructokinase	EC:2.7.1.11
ko00051	Fructose and mannose metabolism	Metabolism	Carbohydrate Metabolism	99	comp24781_c0	K00971	mannose-1-phosphate guanylyltransferase	EC:2.7.7.22
ko00051	Fructose and mannose metabolism	Metabolism	Carbohydrate Metabolism	99	comp24809_c0	K00100	-	-
ko00051	Fructose and mannose metabolism	Metabolism	Carbohydrate Metabolism	99	comp25188_c0	K00754	-	-
ko00051	Fructose and mannose metabolism	Metabolism	Carbohydrate Metabolism	99	comp25188_c1	K00754	-	-
ko00051	Fructose and mannose metabolism	Metabolism	Carbohydrate Metabolism	99	comp2545_c0	K00754	-	-
ko00051	Fructose and mannose metabolism	Metabolism	Carbohydrate Metabolism	99	comp25645_c0	K00100	-	-
ko00051	Fructose and mannose metabolism	Metabolism	Carbohydrate Metabolism	99	comp26199_c0	K01103	fructose-2,6-bisphosphatase	EC:3.1.3.46
ko00051	Fructose and mannose metabolism	Metabolism	Carbohydrate Metabolism	99	comp26210_c0	K00008	L-iditol 2-dehydrogenase	EC:1.1.1.14
ko00051	Fructose and mannose metabolism	Metabolism	Carbohydrate Metabolism	99	comp26301_c0	K00850	6-phosphofructokinase	EC:2.7.1.11
ko00051	Fructose and mannose metabolism	Metabolism	Carbohydrate Metabolism	99	comp26345_c0	K00008	L-iditol 2-dehydrogenase	EC:1.1.1.14
ko00051	Fructose and mannose metabolism	Metabolism	Carbohydrate Metabolism	99	comp2683_c0	K01623	fructose-bisphosphate aldolase, class I	EC:4.1.2.13
ko00051	Fructose and mannose metabolism	Metabolism	Carbohydrate Metabolism	99	comp26892_c0	K00847	fructokinase	EC:2.7.1.4
ko00051	Fructose and mannose metabolism	Metabolism	Carbohydrate Metabolism	99	comp27096_c0	K00847	fructokinase	EC:2.7.1.4
ko00051	Fructose and mannose metabolism	Metabolism	Carbohydrate Metabolism	99	comp27214_c1	K01623	fructose-bisphosphate aldolase, class I	EC:4.1.2.13
ko00051	Fructose and mannose metabolism	Metabolism	Carbohydrate Metabolism	99	comp27553_c0	K01840	phosphomannomutase	EC:5.4.2.8
ko00051	Fructose and mannose metabolism	Metabolism	Carbohydrate Metabolism	99	comp27825_c0	K02377	GDP-L-fucose synthase	EC:1.1.1.271
ko00051	Fructose and mannose metabolism	Metabolism	Carbohydrate Metabolism	99	comp28049_c0	K00895	pyrophosphate--fructose-6-phosphate 1-phosphotransferase	EC:2.7.1.90
ko00051	Fructose and mannose metabolism	Metabolism	Carbohydrate Metabolism	99	comp28057_c0	K00754	-	-
ko00051	Fructose and mannose metabolism	Metabolism	Carbohydrate Metabolism	99	comp283149_c0	K01623	fructose-bisphosphate aldolase, class I	EC:4.1.2.13
ko00051	Fructose and mannose metabolism	Metabolism	Carbohydrate Metabolism	99	comp28348_c0	K00008	L-iditol 2-dehydrogenase	EC:1.1.1.14
ko00051	Fructose and mannose metabolism	Metabolism	Carbohydrate Metabolism	99	comp28440_c0	K00895	pyrophosphate--fructose-6-phosphate 1-phosphotransferase	EC:2.7.1.90
ko00051	Fructose and mannose metabolism	Metabolism	Carbohydrate Metabolism	99	comp29261_c0	K00754	-	-
ko00051	Fructose and mannose metabolism	Metabolism	Carbohydrate Metabolism	99	comp29698_c0	K01805	xylose isomerase	EC:5.3.1.5
ko00051	Fructose and mannose metabolism	Metabolism	Carbohydrate Metabolism	99	comp29726_c0	K00008	L-iditol 2-dehydrogenase	EC:1.1.1.14
ko00051	Fructose and mannose metabolism	Metabolism	Carbohydrate Metabolism	99	comp29805_c0	K00008	L-iditol 2-dehydrogenase	EC:1.1.1.14
ko00051	Fructose and mannose metabolism	Metabolism	Carbohydrate Metabolism	99	comp30045_c0	K00844	hexokinase	EC:2.7.1.1
ko00051	Fructose and mannose metabolism	Metabolism	Carbohydrate Metabolism	99	comp30066_c0	K01623	fructose-bisphosphate aldolase, class I	EC:4.1.2.13
ko00051	Fructose and mannose metabolism	Metabolism	Carbohydrate Metabolism	99	comp30128_c0	K01623	fructose-bisphosphate aldolase, class I	EC:4.1.2.13
ko00051	Fructose and mannose metabolism	Metabolism	Carbohydrate Metabolism	99	comp306200_c0	K01624	fructose-bisphosphate aldolase, class II	EC:4.1.2.13
ko00051	Fructose and mannose metabolism	Metabolism	Carbohydrate Metabolism	99	comp334788_c0	K00847	fructokinase	EC:2.7.1.4
ko00051	Fructose and mannose metabolism	Metabolism	Carbohydrate Metabolism	99	comp5620_c0	K00847	fructokinase	EC:2.7.1.4
ko00051	Fructose and mannose metabolism	Metabolism	Carbohydrate Metabolism	99	comp56959_c0	K00008	L-iditol 2-dehydrogenase	EC:1.1.1.14
ko00051	Fructose and mannose metabolism	Metabolism	Carbohydrate Metabolism	99	comp6151_c0	K00008	L-iditol 2-dehydrogenase	EC:1.1.1.14
ko00051	Fructose and mannose metabolism	Metabolism	Carbohydrate Metabolism	99	comp6466_c0	K00754	-	-
ko00051	Fructose and mannose metabolism	Metabolism	Carbohydrate Metabolism	99	comp6469_c0	K00754	-	-
ko00051	Fructose and mannose metabolism	Metabolism	Carbohydrate Metabolism	99	comp7349_c0	K01623	fructose-bisphosphate aldolase, class I	EC:4.1.2.13
ko00051	Fructose and mannose metabolism	Metabolism	Carbohydrate Metabolism	99	comp7765_c0	K00971	mannose-1-phosphate guanylyltransferase	EC:2.7.7.22
ko00051	Fructose and mannose metabolism	Metabolism	Carbohydrate Metabolism	99	comp8059_c0	K00754	-	-
ko00051	Fructose and mannose metabolism	Metabolism	Carbohydrate Metabolism	99	comp89038_c0	K01623	fructose-bisphosphate aldolase, class I	EC:4.1.2.13
ko00051	Fructose and mannose metabolism	Metabolism	Carbohydrate Metabolism	99	comp9205_c0	K01623	fructose-bisphosphate aldolase, class I	EC:4.1.2.13
ko00051	Fructose and mannose metabolism	Metabolism	Carbohydrate Metabolism	99	comp9241_c0	K01623	fructose-bisphosphate aldolase, class I	EC:4.1.2.13
ko00051	Fructose and mannose metabolism	Metabolism	Carbohydrate Metabolism	99	comp9567_c0	K01803	triosephosphate isomerase (TIM)	EC:5.3.1.1
ko00051	Fructose and mannose metabolism	Metabolism	Carbohydrate Metabolism	99	comp9700_c0	K00754	-	-
ko00052	Galactose metabolism	Metabolism	Carbohydrate Metabolism	91	comp105839_c0	K00963	UTP--glucose-1-phosphate uridylyltransferase	EC:2.7.7.9
ko00052	Galactose metabolism	Metabolism	Carbohydrate Metabolism	91	comp10598_c0	K01784	UDP-glucose 4-epimerase	EC:5.1.3.2
ko00052	Galactose metabolism	Metabolism	Carbohydrate Metabolism	91	comp109502_c0	K01190	beta-galactosidase	EC:3.2.1.23
ko00052	Galactose metabolism	Metabolism	Carbohydrate Metabolism	91	comp10951_c0	K01190	beta-galactosidase	EC:3.2.1.23
ko00052	Galactose metabolism	Metabolism	Carbohydrate Metabolism	91	comp109699_c0	K01187	alpha-glucosidase	EC:3.2.1.20
ko00052	Galactose metabolism	Metabolism	Carbohydrate Metabolism	91	comp11252_c0	K07407	alpha-galactosidase	EC:3.2.1.22
ko00052	Galactose metabolism	Metabolism	Carbohydrate Metabolism	91	comp11296_c0	K00849	galactokinase	EC:2.7.1.6
ko00052	Galactose metabolism	Metabolism	Carbohydrate Metabolism	91	comp11748_c0	K06611	stachyose synthetase	EC:2.4.1.67
ko00052	Galactose metabolism	Metabolism	Carbohydrate Metabolism	91	comp119166_c0	K01193	beta-fructofuranosidase	EC:3.2.1.26
ko00052	Galactose metabolism	Metabolism	Carbohydrate Metabolism	91	comp11956_c0	K06611	stachyose synthetase	EC:2.4.1.67
ko00052	Galactose metabolism	Metabolism	Carbohydrate Metabolism	91	comp124134_c0	K01190	beta-galactosidase	EC:3.2.1.23
ko00052	Galactose metabolism	Metabolism	Carbohydrate Metabolism	91	comp133920_c0	K12309	beta-galactosidase	EC:3.2.1.23
ko00052	Galactose metabolism	Metabolism	Carbohydrate Metabolism	91	comp134919_c0	K01193	beta-fructofuranosidase	EC:3.2.1.26
ko00052	Galactose metabolism	Metabolism	Carbohydrate Metabolism	91	comp15662_c0	K00844	hexokinase	EC:2.7.1.1
ko00052	Galactose metabolism	Metabolism	Carbohydrate Metabolism	91	comp15662_c1	K00844	hexokinase	EC:2.7.1.1
ko00052	Galactose metabolism	Metabolism	Carbohydrate Metabolism	91	comp15662_c2	K00844	hexokinase	EC:2.7.1.1
ko00052	Galactose metabolism	Metabolism	Carbohydrate Metabolism	91	comp15941_c0	K01193	beta-fructofuranosidase	EC:3.2.1.26
ko00052	Galactose metabolism	Metabolism	Carbohydrate Metabolism	91	comp16286_c0	K01193	beta-fructofuranosidase	EC:3.2.1.26
ko00052	Galactose metabolism	Metabolism	Carbohydrate Metabolism	91	comp16286_c1	K01193	beta-fructofuranosidase	EC:3.2.1.26
ko00052	Galactose metabolism	Metabolism	Carbohydrate Metabolism	91	comp16750_c0	K07407	alpha-galactosidase	EC:3.2.1.22
ko00052	Galactose metabolism	Metabolism	Carbohydrate Metabolism	91	comp16860_c0	K01784	UDP-glucose 4-epimerase	EC:5.1.3.2
ko00052	Galactose metabolism	Metabolism	Carbohydrate Metabolism	91	comp17163_c0	K01190	beta-galactosidase	EC:3.2.1.23
ko00052	Galactose metabolism	Metabolism	Carbohydrate Metabolism	91	comp17209_c1	K06611	stachyose synthetase	EC:2.4.1.67
ko00052	Galactose metabolism	Metabolism	Carbohydrate Metabolism	91	comp17209_c2	K06611	stachyose synthetase	EC:2.4.1.67
ko00052	Galactose metabolism	Metabolism	Carbohydrate Metabolism	91	comp17209_c3	K06611	stachyose synthetase	EC:2.4.1.67
ko00052	Galactose metabolism	Metabolism	Carbohydrate Metabolism	91	comp1767_c0	K01190	beta-galactosidase	EC:3.2.1.23
ko00052	Galactose metabolism	Metabolism	Carbohydrate Metabolism	91	comp17949_c0	K00850	6-phosphofructokinase	EC:2.7.1.11
ko00052	Galactose metabolism	Metabolism	Carbohydrate Metabolism	91	comp180586_c0	K00844	hexokinase	EC:2.7.1.1
ko00052	Galactose metabolism	Metabolism	Carbohydrate Metabolism	91	comp18395_c0	K00850	6-phosphofructokinase	EC:2.7.1.11
ko00052	Galactose metabolism	Metabolism	Carbohydrate Metabolism	91	comp18416_c0	K01187	alpha-glucosidase	EC:3.2.1.20
ko00052	Galactose metabolism	Metabolism	Carbohydrate Metabolism	91	comp18667_c0	K00850	6-phosphofructokinase	EC:2.7.1.11
ko00052	Galactose metabolism	Metabolism	Carbohydrate Metabolism	91	comp20283_c0	K00844	hexokinase	EC:2.7.1.1
ko00052	Galactose metabolism	Metabolism	Carbohydrate Metabolism	91	comp20402_c0	K12309	beta-galactosidase	EC:3.2.1.23
ko00052	Galactose metabolism	Metabolism	Carbohydrate Metabolism	91	comp20427_c0	K00964	galactose-1-phosphate uridylyltransferase	EC:2.7.7.10
ko00052	Galactose metabolism	Metabolism	Carbohydrate Metabolism	91	comp20617_c0	K12309	beta-galactosidase	EC:3.2.1.23
ko00052	Galactose metabolism	Metabolism	Carbohydrate Metabolism	91	comp20617_c1	K12309	beta-galactosidase	EC:3.2.1.23
ko00052	Galactose metabolism	Metabolism	Carbohydrate Metabolism	91	comp209905_c0	K01190	beta-galactosidase	EC:3.2.1.23
ko00052	Galactose metabolism	Metabolism	Carbohydrate Metabolism	91	comp23084_c0	K01190	beta-galactosidase	EC:3.2.1.23
ko00052	Galactose metabolism	Metabolism	Carbohydrate Metabolism	91	comp23295_c0	K01835	phosphoglucomutase	EC:5.4.2.2
ko00052	Galactose metabolism	Metabolism	Carbohydrate Metabolism	91	comp23401_c0	K01190	beta-galactosidase	EC:3.2.1.23
ko00052	Galactose metabolism	Metabolism	Carbohydrate Metabolism	91	comp23431_c0	K01784	UDP-glucose 4-epimerase	EC:5.1.3.2
ko00052	Galactose metabolism	Metabolism	Carbohydrate Metabolism	91	comp23677_c0	K00844	hexokinase	EC:2.7.1.1
ko00052	Galactose metabolism	Metabolism	Carbohydrate Metabolism	91	comp23726_c0	K07407	alpha-galactosidase	EC:3.2.1.22
ko00052	Galactose metabolism	Metabolism	Carbohydrate Metabolism	91	comp23726_c1	K07407	alpha-galactosidase	EC:3.2.1.22
ko00052	Galactose metabolism	Metabolism	Carbohydrate Metabolism	91	comp23726_c2	K07407	alpha-galactosidase	EC:3.2.1.22
ko00052	Galactose metabolism	Metabolism	Carbohydrate Metabolism	91	comp239167_c0	K01190	beta-galactosidase	EC:3.2.1.23
ko00052	Galactose metabolism	Metabolism	Carbohydrate Metabolism	91	comp24097_c0	K07407	alpha-galactosidase	EC:3.2.1.22
ko00052	Galactose metabolism	Metabolism	Carbohydrate Metabolism	91	comp24097_c1	K07407	alpha-galactosidase	EC:3.2.1.22
ko00052	Galactose metabolism	Metabolism	Carbohydrate Metabolism	91	comp24394_c0	K01187	alpha-glucosidase	EC:3.2.1.20
ko00052	Galactose metabolism	Metabolism	Carbohydrate Metabolism	91	comp24707_c0	K07407	alpha-galactosidase	EC:3.2.1.22
ko00052	Galactose metabolism	Metabolism	Carbohydrate Metabolism	91	comp24722_c0	K00850	6-phosphofructokinase	EC:2.7.1.11
ko00052	Galactose metabolism	Metabolism	Carbohydrate Metabolism	91	comp248492_c0	K01190	beta-galactosidase	EC:3.2.1.23
ko00052	Galactose metabolism	Metabolism	Carbohydrate Metabolism	91	comp25715_c0	K06611	stachyose synthetase	EC:2.4.1.67
ko00052	Galactose metabolism	Metabolism	Carbohydrate Metabolism	91	comp2595_c0	K00963	UTP--glucose-1-phosphate uridylyltransferase	EC:2.7.7.9
ko00052	Galactose metabolism	Metabolism	Carbohydrate Metabolism	91	comp26301_c0	K00850	6-phosphofructokinase	EC:2.7.1.11
ko00052	Galactose metabolism	Metabolism	Carbohydrate Metabolism	91	comp26815_c0	K01193	beta-fructofuranosidase	EC:3.2.1.26
ko00052	Galactose metabolism	Metabolism	Carbohydrate Metabolism	91	comp26837_c0	K07407	alpha-galactosidase	EC:3.2.1.22
ko00052	Galactose metabolism	Metabolism	Carbohydrate Metabolism	91	comp27001_c1	K06611	stachyose synthetase	EC:2.4.1.67
ko00052	Galactose metabolism	Metabolism	Carbohydrate Metabolism	91	comp27056_c1	K01190	beta-galactosidase	EC:3.2.1.23
ko00052	Galactose metabolism	Metabolism	Carbohydrate Metabolism	91	comp27213_c0	K01784	UDP-glucose 4-epimerase	EC:5.1.3.2
ko00052	Galactose metabolism	Metabolism	Carbohydrate Metabolism	91	comp27406_c0	K01835	phosphoglucomutase	EC:5.4.2.2
ko00052	Galactose metabolism	Metabolism	Carbohydrate Metabolism	91	comp276_c0	K00849	galactokinase	EC:2.7.1.6
ko00052	Galactose metabolism	Metabolism	Carbohydrate Metabolism	91	comp276_c1	K00849	galactokinase	EC:2.7.1.6
ko00052	Galactose metabolism	Metabolism	Carbohydrate Metabolism	91	comp28183_c0	K07407	alpha-galactosidase	EC:3.2.1.22
ko00052	Galactose metabolism	Metabolism	Carbohydrate Metabolism	91	comp28580_c1	K01193	beta-fructofuranosidase	EC:3.2.1.26
ko00052	Galactose metabolism	Metabolism	Carbohydrate Metabolism	91	comp28660_c0	K01190	beta-galactosidase	EC:3.2.1.23
ko00052	Galactose metabolism	Metabolism	Carbohydrate Metabolism	91	comp28856_c0	K01187	alpha-glucosidase	EC:3.2.1.20
ko00052	Galactose metabolism	Metabolism	Carbohydrate Metabolism	91	comp29310_c0	K07407	alpha-galactosidase	EC:3.2.1.22
ko00052	Galactose metabolism	Metabolism	Carbohydrate Metabolism	91	comp29437_c0	K01784	UDP-glucose 4-epimerase	EC:5.1.3.2
ko00052	Galactose metabolism	Metabolism	Carbohydrate Metabolism	91	comp29463_c0	K00849	galactokinase	EC:2.7.1.6
ko00052	Galactose metabolism	Metabolism	Carbohydrate Metabolism	91	comp29862_c0	K01187	alpha-glucosidase	EC:3.2.1.20
ko00052	Galactose metabolism	Metabolism	Carbohydrate Metabolism	91	comp29892_c1	K06611	stachyose synthetase	EC:2.4.1.67
ko00052	Galactose metabolism	Metabolism	Carbohydrate Metabolism	91	comp29892_c2	K06611	stachyose synthetase	EC:2.4.1.67
ko00052	Galactose metabolism	Metabolism	Carbohydrate Metabolism	91	comp29992_c0	K01193	beta-fructofuranosidase	EC:3.2.1.26
ko00052	Galactose metabolism	Metabolism	Carbohydrate Metabolism	91	comp30015_c0	K00963	UTP--glucose-1-phosphate uridylyltransferase	EC:2.7.7.9
ko00052	Galactose metabolism	Metabolism	Carbohydrate Metabolism	91	comp30015_c1	K00963	UTP--glucose-1-phosphate uridylyltransferase	EC:2.7.7.9
ko00052	Galactose metabolism	Metabolism	Carbohydrate Metabolism	91	comp30045_c0	K00844	hexokinase	EC:2.7.1.1
ko00052	Galactose metabolism	Metabolism	Carbohydrate Metabolism	91	comp30380_c0	K06611	stachyose synthetase	EC:2.4.1.67
ko00052	Galactose metabolism	Metabolism	Carbohydrate Metabolism	91	comp30444_c1	K01190	beta-galactosidase	EC:3.2.1.23
ko00052	Galactose metabolism	Metabolism	Carbohydrate Metabolism	91	comp3521_c0	K01190	beta-galactosidase	EC:3.2.1.23
ko00052	Galactose metabolism	Metabolism	Carbohydrate Metabolism	91	comp5704_c0	K01190	beta-galactosidase	EC:3.2.1.23
ko00052	Galactose metabolism	Metabolism	Carbohydrate Metabolism	91	comp5949_c0	K01193	beta-fructofuranosidase	EC:3.2.1.26
ko00052	Galactose metabolism	Metabolism	Carbohydrate Metabolism	91	comp60391_c0	K01835	phosphoglucomutase	EC:5.4.2.2
ko00052	Galactose metabolism	Metabolism	Carbohydrate Metabolism	91	comp6998_c0	K01187	alpha-glucosidase	EC:3.2.1.20
ko00052	Galactose metabolism	Metabolism	Carbohydrate Metabolism	91	comp70898_c0	K01835	phosphoglucomutase	EC:5.4.2.2
ko00052	Galactose metabolism	Metabolism	Carbohydrate Metabolism	91	comp75368_c0	K01187	alpha-glucosidase	EC:3.2.1.20
ko00052	Galactose metabolism	Metabolism	Carbohydrate Metabolism	91	comp79979_c0	K01187	alpha-glucosidase	EC:3.2.1.20
ko00052	Galactose metabolism	Metabolism	Carbohydrate Metabolism	91	comp89513_c0	K01193	beta-fructofuranosidase	EC:3.2.1.26
ko00052	Galactose metabolism	Metabolism	Carbohydrate Metabolism	91	comp95963_c0	K07407	alpha-galactosidase	EC:3.2.1.22
ko00052	Galactose metabolism	Metabolism	Carbohydrate Metabolism	91	comp9693_c0	K01187	alpha-glucosidase	EC:3.2.1.20
ko00052	Galactose metabolism	Metabolism	Carbohydrate Metabolism	91	comp9825_c0	K01190	beta-galactosidase	EC:3.2.1.23
ko00053	Ascorbate and aldarate metabolism	Metabolism	Carbohydrate Metabolism	35	comp10349_c0	K00434	L-ascorbate peroxidase	EC:1.11.1.11
ko00053	Ascorbate and aldarate metabolism	Metabolism	Carbohydrate Metabolism	35	comp108201_c0	K00012	UDPglucose 6-dehydrogenase	EC:1.1.1.22
ko00053	Ascorbate and aldarate metabolism	Metabolism	Carbohydrate Metabolism	35	comp14365_c0	K00434	L-ascorbate peroxidase	EC:1.11.1.11
ko00053	Ascorbate and aldarate metabolism	Metabolism	Carbohydrate Metabolism	35	comp15604_c0	K00434	L-ascorbate peroxidase	EC:1.11.1.11
ko00053	Ascorbate and aldarate metabolism	Metabolism	Carbohydrate Metabolism	35	comp15874_c0	K00128	aldehyde dehydrogenase (NAD+)	EC:1.2.1.3
ko00053	Ascorbate and aldarate metabolism	Metabolism	Carbohydrate Metabolism	35	comp1676_c0	K00128	aldehyde dehydrogenase (NAD+)	EC:1.2.1.3
ko00053	Ascorbate and aldarate metabolism	Metabolism	Carbohydrate Metabolism	35	comp17587_c0	K08232	monodehydroascorbate reductase (NADH)	EC:1.6.5.4
ko00053	Ascorbate and aldarate metabolism	Metabolism	Carbohydrate Metabolism	35	comp21178_c0	K00434	L-ascorbate peroxidase	EC:1.11.1.11
ko00053	Ascorbate and aldarate metabolism	Metabolism	Carbohydrate Metabolism	35	comp23722_c0	K00064	D-threo-aldose 1-dehydrogenase	EC:1.1.1.122
ko00053	Ascorbate and aldarate metabolism	Metabolism	Carbohydrate Metabolism	35	comp25677_c0	K00012	UDPglucose 6-dehydrogenase	EC:1.1.1.22
ko00053	Ascorbate and aldarate metabolism	Metabolism	Carbohydrate Metabolism	35	comp26486_c0	K00423	L-ascorbate oxidase	EC:1.10.3.3
ko00053	Ascorbate and aldarate metabolism	Metabolism	Carbohydrate Metabolism	35	comp26647_c0	K00423	L-ascorbate oxidase	EC:1.10.3.3
ko00053	Ascorbate and aldarate metabolism	Metabolism	Carbohydrate Metabolism	35	comp27447_c0	K00128	aldehyde dehydrogenase (NAD+)	EC:1.2.1.3
ko00053	Ascorbate and aldarate metabolism	Metabolism	Carbohydrate Metabolism	35	comp27471_c0	K00225	L-galactono-1,4-lactone dehydorogenase	EC:1.3.2.3
ko00053	Ascorbate and aldarate metabolism	Metabolism	Carbohydrate Metabolism	35	comp27631_c0	K00423	L-ascorbate oxidase	EC:1.10.3.3
ko00053	Ascorbate and aldarate metabolism	Metabolism	Carbohydrate Metabolism	35	comp27688_c0	K10046	GDP-D-mannose 3', 5'-epimerase	EC:5.1.3.18 5.1.3.-
ko00053	Ascorbate and aldarate metabolism	Metabolism	Carbohydrate Metabolism	35	comp27728_c0	K00469	inositol oxygenase	EC:1.13.99.1
ko00053	Ascorbate and aldarate metabolism	Metabolism	Carbohydrate Metabolism	35	comp27844_c0	K00434	L-ascorbate peroxidase	EC:1.11.1.11
ko00053	Ascorbate and aldarate metabolism	Metabolism	Carbohydrate Metabolism	35	comp27844_c1	K00434	L-ascorbate peroxidase	EC:1.11.1.11
ko00053	Ascorbate and aldarate metabolism	Metabolism	Carbohydrate Metabolism	35	comp28450_c0	K00012	UDPglucose 6-dehydrogenase	EC:1.1.1.22
ko00053	Ascorbate and aldarate metabolism	Metabolism	Carbohydrate Metabolism	35	comp28695_c0	K00128	aldehyde dehydrogenase (NAD+)	EC:1.2.1.3
ko00053	Ascorbate and aldarate metabolism	Metabolism	Carbohydrate Metabolism	35	comp28987_c0	K00434	L-ascorbate peroxidase	EC:1.11.1.11
ko00053	Ascorbate and aldarate metabolism	Metabolism	Carbohydrate Metabolism	35	comp30140_c0	K08232	monodehydroascorbate reductase (NADH)	EC:1.6.5.4
ko00053	Ascorbate and aldarate metabolism	Metabolism	Carbohydrate Metabolism	35	comp30140_c1	K08232	monodehydroascorbate reductase (NADH)	EC:1.6.5.4
ko00053	Ascorbate and aldarate metabolism	Metabolism	Carbohydrate Metabolism	35	comp30405_c0	K00128	aldehyde dehydrogenase (NAD+)	EC:1.2.1.3
ko00053	Ascorbate and aldarate metabolism	Metabolism	Carbohydrate Metabolism	35	comp46443_c0	K00128	aldehyde dehydrogenase (NAD+)	EC:1.2.1.3
ko00053	Ascorbate and aldarate metabolism	Metabolism	Carbohydrate Metabolism	35	comp52313_c0	K00423	L-ascorbate oxidase	EC:1.10.3.3
ko00053	Ascorbate and aldarate metabolism	Metabolism	Carbohydrate Metabolism	35	comp5600_c0	K00128	aldehyde dehydrogenase (NAD+)	EC:1.2.1.3
ko00053	Ascorbate and aldarate metabolism	Metabolism	Carbohydrate Metabolism	35	comp6402_c0	K00012	UDPglucose 6-dehydrogenase	EC:1.1.1.22
ko00053	Ascorbate and aldarate metabolism	Metabolism	Carbohydrate Metabolism	35	comp64960_c0	K00012	UDPglucose 6-dehydrogenase	EC:1.1.1.22
ko00053	Ascorbate and aldarate metabolism	Metabolism	Carbohydrate Metabolism	35	comp69641_c0	K00012	UDPglucose 6-dehydrogenase	EC:1.1.1.22
ko00053	Ascorbate and aldarate metabolism	Metabolism	Carbohydrate Metabolism	35	comp73482_c0	K00423	L-ascorbate oxidase	EC:1.10.3.3
ko00053	Ascorbate and aldarate metabolism	Metabolism	Carbohydrate Metabolism	35	comp7446_c0	K00128	aldehyde dehydrogenase (NAD+)	EC:1.2.1.3
ko00053	Ascorbate and aldarate metabolism	Metabolism	Carbohydrate Metabolism	35	comp7994_c0	K08232	monodehydroascorbate reductase (NADH)	EC:1.6.5.4
ko00053	Ascorbate and aldarate metabolism	Metabolism	Carbohydrate Metabolism	35	comp8746_c0	K00423	L-ascorbate oxidase	EC:1.10.3.3
ko00061	Fatty acid biosynthesis	Metabolism	Lipid Metabolism	38	comp15770_c0	K00059	3-oxoacyl-[acyl-carrier protein] reductase	EC:1.1.1.100
ko00061	Fatty acid biosynthesis	Metabolism	Lipid Metabolism	38	comp18372_c0	K09458	3-oxoacyl-[acyl-carrier-protein] synthase II	EC:2.3.1.179
ko00061	Fatty acid biosynthesis	Metabolism	Lipid Metabolism	38	comp18389_c0	K00059	3-oxoacyl-[acyl-carrier protein] reductase	EC:1.1.1.100
ko00061	Fatty acid biosynthesis	Metabolism	Lipid Metabolism	38	comp18778_c0	K00059	3-oxoacyl-[acyl-carrier protein] reductase	EC:1.1.1.100
ko00061	Fatty acid biosynthesis	Metabolism	Lipid Metabolism	38	comp19655_c0	K00059	3-oxoacyl-[acyl-carrier protein] reductase	EC:1.1.1.100
ko00061	Fatty acid biosynthesis	Metabolism	Lipid Metabolism	38	comp21206_c0	K00059	3-oxoacyl-[acyl-carrier protein] reductase	EC:1.1.1.100
ko00061	Fatty acid biosynthesis	Metabolism	Lipid Metabolism	38	comp22231_c0	K00059	3-oxoacyl-[acyl-carrier protein] reductase	EC:1.1.1.100
ko00061	Fatty acid biosynthesis	Metabolism	Lipid Metabolism	38	comp23513_c0	K00059	3-oxoacyl-[acyl-carrier protein] reductase	EC:1.1.1.100
ko00061	Fatty acid biosynthesis	Metabolism	Lipid Metabolism	38	comp23916_c0	K00059	3-oxoacyl-[acyl-carrier protein] reductase	EC:1.1.1.100
ko00061	Fatty acid biosynthesis	Metabolism	Lipid Metabolism	38	comp24182_c0	K00645	[acyl-carrier-protein] S-malonyltransferase	EC:2.3.1.39
ko00061	Fatty acid biosynthesis	Metabolism	Lipid Metabolism	38	comp24331_c0	K10781	fatty acyl-ACP thioesterase B	EC:3.1.2.14 3.1.2.-
ko00061	Fatty acid biosynthesis	Metabolism	Lipid Metabolism	38	comp244812_c0	K00059	3-oxoacyl-[acyl-carrier protein] reductase	EC:1.1.1.100
ko00061	Fatty acid biosynthesis	Metabolism	Lipid Metabolism	38	comp24741_c0	K00059	3-oxoacyl-[acyl-carrier protein] reductase	EC:1.1.1.100
ko00061	Fatty acid biosynthesis	Metabolism	Lipid Metabolism	38	comp25498_c0	K00208	enoyl-[acyl-carrier protein] reductase I	EC:1.3.1.9
ko00061	Fatty acid biosynthesis	Metabolism	Lipid Metabolism	38	comp25698_c0	K00059	3-oxoacyl-[acyl-carrier protein] reductase	EC:1.1.1.100
ko00061	Fatty acid biosynthesis	Metabolism	Lipid Metabolism	38	comp25839_c0	K03921	acyl-[acyl-carrier-protein] desaturase	EC:1.14.19.2
ko00061	Fatty acid biosynthesis	Metabolism	Lipid Metabolism	38	comp26034_c0	K00059	3-oxoacyl-[acyl-carrier protein] reductase	EC:1.1.1.100
ko00061	Fatty acid biosynthesis	Metabolism	Lipid Metabolism	38	comp26079_c0	K02160	acetyl-CoA carboxylase biotin carboxyl carrier protein	-
ko00061	Fatty acid biosynthesis	Metabolism	Lipid Metabolism	38	comp262592_c0	K00059	3-oxoacyl-[acyl-carrier protein] reductase	EC:1.1.1.100
ko00061	Fatty acid biosynthesis	Metabolism	Lipid Metabolism	38	comp26682_c0	K00059	3-oxoacyl-[acyl-carrier protein] reductase	EC:1.1.1.100
ko00061	Fatty acid biosynthesis	Metabolism	Lipid Metabolism	38	comp26862_c0	K00059	3-oxoacyl-[acyl-carrier protein] reductase	EC:1.1.1.100
ko00061	Fatty acid biosynthesis	Metabolism	Lipid Metabolism	38	comp26862_c1	K00059	3-oxoacyl-[acyl-carrier protein] reductase	EC:1.1.1.100
ko00061	Fatty acid biosynthesis	Metabolism	Lipid Metabolism	38	comp26862_c2	K00059	3-oxoacyl-[acyl-carrier protein] reductase	EC:1.1.1.100
ko00061	Fatty acid biosynthesis	Metabolism	Lipid Metabolism	38	comp27036_c0	K10782	fatty acyl-ACP thioesterase A	EC:3.1.2.14 3.1.2.-
ko00061	Fatty acid biosynthesis	Metabolism	Lipid Metabolism	38	comp27085_c0	K02372	3R-hydroxymyristoyl ACP dehydrase	EC:4.2.1.-
ko00061	Fatty acid biosynthesis	Metabolism	Lipid Metabolism	38	comp27294_c0	K09458	3-oxoacyl-[acyl-carrier-protein] synthase II	EC:2.3.1.179
ko00061	Fatty acid biosynthesis	Metabolism	Lipid Metabolism	38	comp27983_c0	K01962	acetyl-CoA carboxylase carboxyl transferase subunit alpha	EC:6.4.1.2
ko00061	Fatty acid biosynthesis	Metabolism	Lipid Metabolism	38	comp28032_c0	K00648	3-oxoacyl-[acyl-carrier-protein] synthase III	EC:2.3.1.180
ko00061	Fatty acid biosynthesis	Metabolism	Lipid Metabolism	38	comp28128_c1	K09458	3-oxoacyl-[acyl-carrier-protein] synthase II	EC:2.3.1.179
ko00061	Fatty acid biosynthesis	Metabolism	Lipid Metabolism	38	comp29003_c0	K11262	acetyl-CoA carboxylase / biotin carboxylase	EC:6.4.1.2 6.3.4.14
ko00061	Fatty acid biosynthesis	Metabolism	Lipid Metabolism	38	comp29018_c0	K00059	3-oxoacyl-[acyl-carrier protein] reductase	EC:1.1.1.100
ko00061	Fatty acid biosynthesis	Metabolism	Lipid Metabolism	38	comp29094_c1	K02371	enoyl-[acyl carrier protein] reductase II	EC:1.3.1.-
ko00061	Fatty acid biosynthesis	Metabolism	Lipid Metabolism	38	comp29094_c2	K02371	enoyl-[acyl carrier protein] reductase II	EC:1.3.1.-
ko00061	Fatty acid biosynthesis	Metabolism	Lipid Metabolism	38	comp29385_c0	K09458	3-oxoacyl-[acyl-carrier-protein] synthase II	EC:2.3.1.179
ko00061	Fatty acid biosynthesis	Metabolism	Lipid Metabolism	38	comp68939_c0	K03921	acyl-[acyl-carrier-protein] desaturase	EC:1.14.19.2
ko00061	Fatty acid biosynthesis	Metabolism	Lipid Metabolism	38	comp7983_c0	K03921	acyl-[acyl-carrier-protein] desaturase	EC:1.14.19.2
ko00061	Fatty acid biosynthesis	Metabolism	Lipid Metabolism	38	comp9507_c0	K03921	acyl-[acyl-carrier-protein] desaturase	EC:1.14.19.2
ko00061	Fatty acid biosynthesis	Metabolism	Lipid Metabolism	38	comp95668_c0	K09458	3-oxoacyl-[acyl-carrier-protein] synthase II	EC:2.3.1.179
ko00062	Fatty acid elongation in mitochondria	Metabolism	Lipid Metabolism	2	comp23293_c0	K07512	mitochondrial trans-2-enoyl-CoA reductase	EC:1.3.1.38
ko00062	Fatty acid elongation in mitochondria	Metabolism	Lipid Metabolism	2	comp27535_c0	K01074	palmitoyl-protein thioesterase	EC:3.1.2.22
ko00071	Fatty acid metabolism	Metabolism	Lipid Metabolism	66	comp10848_c0	K00252	glutaryl-CoA dehydrogenase	EC:1.3.99.7
ko00071	Fatty acid metabolism	Metabolism	Lipid Metabolism	66	comp12753_c0	K07513	acetyl-CoA acyltransferase 1	EC:2.3.1.16
ko00071	Fatty acid metabolism	Metabolism	Lipid Metabolism	66	comp13696_c0	K01692	enoyl-CoA hydratase	EC:4.2.1.17
ko00071	Fatty acid metabolism	Metabolism	Lipid Metabolism	66	comp14000_c0	K00249	acyl-CoA dehydrogenase	EC:1.3.99.3
ko00071	Fatty acid metabolism	Metabolism	Lipid Metabolism	66	comp15874_c0	K00128	aldehyde dehydrogenase (NAD+)	EC:1.2.1.3
ko00071	Fatty acid metabolism	Metabolism	Lipid Metabolism	66	comp16211_c0	K00001	alcohol dehydrogenase	EC:1.1.1.1
ko00071	Fatty acid metabolism	Metabolism	Lipid Metabolism	66	comp165009_c0	K00626	acetyl-CoA C-acetyltransferase	EC:2.3.1.9
ko00071	Fatty acid metabolism	Metabolism	Lipid Metabolism	66	comp1676_c0	K00128	aldehyde dehydrogenase (NAD+)	EC:1.2.1.3
ko00071	Fatty acid metabolism	Metabolism	Lipid Metabolism	66	comp17710_c0	K01692	enoyl-CoA hydratase	EC:4.2.1.17
ko00071	Fatty acid metabolism	Metabolism	Lipid Metabolism	66	comp1778_c0	K01897	long-chain acyl-CoA synthetase	EC:6.2.1.3
ko00071	Fatty acid metabolism	Metabolism	Lipid Metabolism	66	comp18343_c0	K00001	alcohol dehydrogenase	EC:1.1.1.1
ko00071	Fatty acid metabolism	Metabolism	Lipid Metabolism	66	comp186303_c0	K01897	long-chain acyl-CoA synthetase	EC:6.2.1.3
ko00071	Fatty acid metabolism	Metabolism	Lipid Metabolism	66	comp18823_c0	K01897	long-chain acyl-CoA synthetase	EC:6.2.1.3
ko00071	Fatty acid metabolism	Metabolism	Lipid Metabolism	66	comp190883_c0	K00626	acetyl-CoA C-acetyltransferase	EC:2.3.1.9
ko00071	Fatty acid metabolism	Metabolism	Lipid Metabolism	66	comp19344_c0	K07513	acetyl-CoA acyltransferase 1	EC:2.3.1.16
ko00071	Fatty acid metabolism	Metabolism	Lipid Metabolism	66	comp20397_c0	K00001	alcohol dehydrogenase	EC:1.1.1.1
ko00071	Fatty acid metabolism	Metabolism	Lipid Metabolism	66	comp21715_c0	K00121	S-(hydroxymethyl)glutathione dehydrogenase / alcohol dehydrogenase	EC:1.1.1.284 1.1.1.1
ko00071	Fatty acid metabolism	Metabolism	Lipid Metabolism	66	comp21979_c0	K01692	enoyl-CoA hydratase	EC:4.2.1.17
ko00071	Fatty acid metabolism	Metabolism	Lipid Metabolism	66	comp22168_c0	K01692	enoyl-CoA hydratase	EC:4.2.1.17
ko00071	Fatty acid metabolism	Metabolism	Lipid Metabolism	66	comp24127_c0	K00001	alcohol dehydrogenase	EC:1.1.1.1
ko00071	Fatty acid metabolism	Metabolism	Lipid Metabolism	66	comp24319_c0	K01692	enoyl-CoA hydratase	EC:4.2.1.17
ko00071	Fatty acid metabolism	Metabolism	Lipid Metabolism	66	comp24533_c0	K00121	S-(hydroxymethyl)glutathione dehydrogenase / alcohol dehydrogenase	EC:1.1.1.284 1.1.1.1
ko00071	Fatty acid metabolism	Metabolism	Lipid Metabolism	66	comp25084_c0	K00121	S-(hydroxymethyl)glutathione dehydrogenase / alcohol dehydrogenase	EC:1.1.1.284 1.1.1.1
ko00071	Fatty acid metabolism	Metabolism	Lipid Metabolism	66	comp25261_c0	K00001	alcohol dehydrogenase	EC:1.1.1.1
ko00071	Fatty acid metabolism	Metabolism	Lipid Metabolism	66	comp25510_c0	K00001	alcohol dehydrogenase	EC:1.1.1.1
ko00071	Fatty acid metabolism	Metabolism	Lipid Metabolism	66	comp25557_c0	K01692	enoyl-CoA hydratase	EC:4.2.1.17
ko00071	Fatty acid metabolism	Metabolism	Lipid Metabolism	66	comp25603_c0	K00232	acyl-CoA oxidase	EC:1.3.3.6
ko00071	Fatty acid metabolism	Metabolism	Lipid Metabolism	66	comp25863_c0	K00252	glutaryl-CoA dehydrogenase	EC:1.3.99.7
ko00071	Fatty acid metabolism	Metabolism	Lipid Metabolism	66	comp25883_c0	K00121	S-(hydroxymethyl)glutathione dehydrogenase / alcohol dehydrogenase	EC:1.1.1.284 1.1.1.1
ko00071	Fatty acid metabolism	Metabolism	Lipid Metabolism	66	comp25975_c0	K01897	long-chain acyl-CoA synthetase	EC:6.2.1.3
ko00071	Fatty acid metabolism	Metabolism	Lipid Metabolism	66	comp26188_c0	K01897	long-chain acyl-CoA synthetase	EC:6.2.1.3
ko00071	Fatty acid metabolism	Metabolism	Lipid Metabolism	66	comp26215_c0	K01897	long-chain acyl-CoA synthetase	EC:6.2.1.3
ko00071	Fatty acid metabolism	Metabolism	Lipid Metabolism	66	comp26403_c0	K01692	enoyl-CoA hydratase	EC:4.2.1.17
ko00071	Fatty acid metabolism	Metabolism	Lipid Metabolism	66	comp26727_c0	K01897	long-chain acyl-CoA synthetase	EC:6.2.1.3
ko00071	Fatty acid metabolism	Metabolism	Lipid Metabolism	66	comp26727_c1	K01897	long-chain acyl-CoA synthetase	EC:6.2.1.3
ko00071	Fatty acid metabolism	Metabolism	Lipid Metabolism	66	comp27327_c0	K00001	alcohol dehydrogenase	EC:1.1.1.1
ko00071	Fatty acid metabolism	Metabolism	Lipid Metabolism	66	comp27340_c0	K00001	alcohol dehydrogenase	EC:1.1.1.1
ko00071	Fatty acid metabolism	Metabolism	Lipid Metabolism	66	comp27447_c0	K00128	aldehyde dehydrogenase (NAD+)	EC:1.2.1.3
ko00071	Fatty acid metabolism	Metabolism	Lipid Metabolism	66	comp27481_c0	K01897	long-chain acyl-CoA synthetase	EC:6.2.1.3
ko00071	Fatty acid metabolism	Metabolism	Lipid Metabolism	66	comp28259_c0	K00232	acyl-CoA oxidase	EC:1.3.3.6
ko00071	Fatty acid metabolism	Metabolism	Lipid Metabolism	66	comp28673_c0	K00632	acetyl-CoA acyltransferase	EC:2.3.1.16
ko00071	Fatty acid metabolism	Metabolism	Lipid Metabolism	66	comp28676_c0	K00249	acyl-CoA dehydrogenase	EC:1.3.99.3
ko00071	Fatty acid metabolism	Metabolism	Lipid Metabolism	66	comp28695_c0	K00128	aldehyde dehydrogenase (NAD+)	EC:1.2.1.3
ko00071	Fatty acid metabolism	Metabolism	Lipid Metabolism	66	comp28992_c0	K00001	alcohol dehydrogenase	EC:1.1.1.1
ko00071	Fatty acid metabolism	Metabolism	Lipid Metabolism	66	comp29109_c0	K00232	acyl-CoA oxidase	EC:1.3.3.6
ko00071	Fatty acid metabolism	Metabolism	Lipid Metabolism	66	comp29431_c0	K01897	long-chain acyl-CoA synthetase	EC:6.2.1.3
ko00071	Fatty acid metabolism	Metabolism	Lipid Metabolism	66	comp29503_c0	K01897	long-chain acyl-CoA synthetase	EC:6.2.1.3
ko00071	Fatty acid metabolism	Metabolism	Lipid Metabolism	66	comp29762_c0	K01692	enoyl-CoA hydratase	EC:4.2.1.17
ko00071	Fatty acid metabolism	Metabolism	Lipid Metabolism	66	comp29978_c0	K01897	long-chain acyl-CoA synthetase	EC:6.2.1.3
ko00071	Fatty acid metabolism	Metabolism	Lipid Metabolism	66	comp29978_c1	K01897	long-chain acyl-CoA synthetase	EC:6.2.1.3
ko00071	Fatty acid metabolism	Metabolism	Lipid Metabolism	66	comp29978_c2	K01897	long-chain acyl-CoA synthetase	EC:6.2.1.3
ko00071	Fatty acid metabolism	Metabolism	Lipid Metabolism	66	comp30007_c0	K00626	acetyl-CoA C-acetyltransferase	EC:2.3.1.9
ko00071	Fatty acid metabolism	Metabolism	Lipid Metabolism	66	comp30197_c0	K00232	acyl-CoA oxidase	EC:1.3.3.6
ko00071	Fatty acid metabolism	Metabolism	Lipid Metabolism	66	comp30405_c0	K00128	aldehyde dehydrogenase (NAD+)	EC:1.2.1.3
ko00071	Fatty acid metabolism	Metabolism	Lipid Metabolism	66	comp344812_c0	K00232	acyl-CoA oxidase	EC:1.3.3.6
ko00071	Fatty acid metabolism	Metabolism	Lipid Metabolism	66	comp46443_c0	K00128	aldehyde dehydrogenase (NAD+)	EC:1.2.1.3
ko00071	Fatty acid metabolism	Metabolism	Lipid Metabolism	66	comp5600_c0	K00128	aldehyde dehydrogenase (NAD+)	EC:1.2.1.3
ko00071	Fatty acid metabolism	Metabolism	Lipid Metabolism	66	comp5872_c0	K01692	enoyl-CoA hydratase	EC:4.2.1.17
ko00071	Fatty acid metabolism	Metabolism	Lipid Metabolism	66	comp62330_c0	K00632	acetyl-CoA acyltransferase	EC:2.3.1.16
ko00071	Fatty acid metabolism	Metabolism	Lipid Metabolism	66	comp6373_c0	K00232	acyl-CoA oxidase	EC:1.3.3.6
ko00071	Fatty acid metabolism	Metabolism	Lipid Metabolism	66	comp65024_c0	K01897	long-chain acyl-CoA synthetase	EC:6.2.1.3
ko00071	Fatty acid metabolism	Metabolism	Lipid Metabolism	66	comp7118_c0	K01897	long-chain acyl-CoA synthetase	EC:6.2.1.3
ko00071	Fatty acid metabolism	Metabolism	Lipid Metabolism	66	comp7446_c0	K00128	aldehyde dehydrogenase (NAD+)	EC:1.2.1.3
ko00071	Fatty acid metabolism	Metabolism	Lipid Metabolism	66	comp84111_c0	K01897	long-chain acyl-CoA synthetase	EC:6.2.1.3
ko00071	Fatty acid metabolism	Metabolism	Lipid Metabolism	66	comp95114_c0	K01897	long-chain acyl-CoA synthetase	EC:6.2.1.3
ko00071	Fatty acid metabolism	Metabolism	Lipid Metabolism	66	comp95908_c0	K00232	acyl-CoA oxidase	EC:1.3.3.6
ko00072	Synthesis and degradation of ketone bodies	Metabolism	Lipid Metabolism	7	comp129594_c0	K01641	hydroxymethylglutaryl-CoA synthase	EC:2.3.3.10
ko00072	Synthesis and degradation of ketone bodies	Metabolism	Lipid Metabolism	7	comp165009_c0	K00626	acetyl-CoA C-acetyltransferase	EC:2.3.1.9
ko00072	Synthesis and degradation of ketone bodies	Metabolism	Lipid Metabolism	7	comp165152_c0	K01641	hydroxymethylglutaryl-CoA synthase	EC:2.3.3.10
ko00072	Synthesis and degradation of ketone bodies	Metabolism	Lipid Metabolism	7	comp190883_c0	K00626	acetyl-CoA C-acetyltransferase	EC:2.3.1.9
ko00072	Synthesis and degradation of ketone bodies	Metabolism	Lipid Metabolism	7	comp27413_c0	K01641	hydroxymethylglutaryl-CoA synthase	EC:2.3.3.10
ko00072	Synthesis and degradation of ketone bodies	Metabolism	Lipid Metabolism	7	comp27622_c0	K01640	hydroxymethylglutaryl-CoA lyase	EC:4.1.3.4
ko00072	Synthesis and degradation of ketone bodies	Metabolism	Lipid Metabolism	7	comp30007_c0	K00626	acetyl-CoA C-acetyltransferase	EC:2.3.1.9
ko00100	Steroid biosynthesis	Metabolism	Lipid Metabolism	22	comp10440_c0	K01824	cholestenol delta-isomerase	EC:5.3.3.5
ko00100	Steroid biosynthesis	Metabolism	Lipid Metabolism	22	comp15894_c0	K09828	delta24-sterol reductase	EC:1.3.1.72
ko00100	Steroid biosynthesis	Metabolism	Lipid Metabolism	22	comp15894_c1	K09828	delta24-sterol reductase	EC:1.3.1.72
ko00100	Steroid biosynthesis	Metabolism	Lipid Metabolism	22	comp17086_c0	K09828	delta24-sterol reductase	EC:1.3.1.72
ko00100	Steroid biosynthesis	Metabolism	Lipid Metabolism	22	comp17086_c1	K09828	delta24-sterol reductase	EC:1.3.1.72
ko00100	Steroid biosynthesis	Metabolism	Lipid Metabolism	22	comp19446_c0	K07748	sterol-4alpha-carboxylate 3-dehydrogenase (decarboxylating)	EC:1.1.1.170
ko00100	Steroid biosynthesis	Metabolism	Lipid Metabolism	22	comp19897_c0	K00222	delta14-sterol reductase	EC:1.3.1.70
ko00100	Steroid biosynthesis	Metabolism	Lipid Metabolism	22	comp20275_c0	K00559	sterol 24-C-methyltransferase	EC:2.1.1.41
ko00100	Steroid biosynthesis	Metabolism	Lipid Metabolism	22	comp20522_c0	K07748	sterol-4alpha-carboxylate 3-dehydrogenase (decarboxylating)	EC:1.1.1.170
ko00100	Steroid biosynthesis	Metabolism	Lipid Metabolism	22	comp22667_c0	K07750	methylsterol monooxygenase	EC:1.14.13.72
ko00100	Steroid biosynthesis	Metabolism	Lipid Metabolism	22	comp23657_c0	K00801	farnesyl-diphosphate farnesyltransferase	EC:2.5.1.21
ko00100	Steroid biosynthesis	Metabolism	Lipid Metabolism	22	comp24134_c0	K08246	cycloeucalenol cycloisomerase	EC:5.5.1.9
ko00100	Steroid biosynthesis	Metabolism	Lipid Metabolism	22	comp25579_c0	K01853	cycloartenol synthase	EC:5.4.99.8
ko00100	Steroid biosynthesis	Metabolism	Lipid Metabolism	22	comp25903_c0	K00559	sterol 24-C-methyltransferase	EC:2.1.1.41
ko00100	Steroid biosynthesis	Metabolism	Lipid Metabolism	22	comp26193_c0	K07750	methylsterol monooxygenase	EC:1.14.13.72
ko00100	Steroid biosynthesis	Metabolism	Lipid Metabolism	22	comp26321_c0	K00227	lathosterol oxidase	EC:1.14.21.6
ko00100	Steroid biosynthesis	Metabolism	Lipid Metabolism	22	comp26415_c0	K08242	24-methylenesterol C-methyltransferase	EC:2.1.1.143
ko00100	Steroid biosynthesis	Metabolism	Lipid Metabolism	22	comp26433_c0	K00213	7-dehydrocholesterol reductase	EC:1.3.1.21
ko00100	Steroid biosynthesis	Metabolism	Lipid Metabolism	22	comp26900_c0	K05917	cytochrome P450, family 51 (sterol 14-demethylase)	EC:1.14.13.70
ko00100	Steroid biosynthesis	Metabolism	Lipid Metabolism	22	comp26992_c0	K09828	delta24-sterol reductase	EC:1.3.1.72
ko00100	Steroid biosynthesis	Metabolism	Lipid Metabolism	22	comp27969_c0	K09828	delta24-sterol reductase	EC:1.3.1.72
ko00100	Steroid biosynthesis	Metabolism	Lipid Metabolism	22	comp29831_c0	K00511	squalene monooxygenase	EC:1.14.99.7
ko00120	Primary bile acid biosynthesis	Metabolism	Lipid Metabolism	1	comp25551_c0	K08764	sterol carrier protein 2	EC:2.3.1.176
ko00130	Ubiquinone and other terpenoid-quinone biosynthesis	Metabolism	Metabolism of Cofactors and Vitamins	33	comp13694_c0	K09834	tocopherol cyclase	-
ko00130	Ubiquinone and other terpenoid-quinone biosynthesis	Metabolism	Metabolism of Cofactors and Vitamins	33	comp14497_c0	K02552	menaquinone-specific isochorismate synthase	EC:5.4.4.2
ko00130	Ubiquinone and other terpenoid-quinone biosynthesis	Metabolism	Metabolism of Cofactors and Vitamins	33	comp18461_c0	K06125	4-hydroxybenzoate hexaprenyltransferase	EC:2.5.1.-
ko00130	Ubiquinone and other terpenoid-quinone biosynthesis	Metabolism	Metabolism of Cofactors and Vitamins	33	comp18769_c0	K12501	homogentisate solanesyltransferase	-
ko00130	Ubiquinone and other terpenoid-quinone biosynthesis	Metabolism	Metabolism of Cofactors and Vitamins	33	comp191213_c0	K02551	2-succinyl-5-enolpyruvyl-6-hydroxy-3-cyclohexene-1-carboxylate synthase	EC:2.2.1.9
ko00130	Ubiquinone and other terpenoid-quinone biosynthesis	Metabolism	Metabolism of Cofactors and Vitamins	33	comp19371_c0	K12502	MPBQ/MSBQ methyltransferase	-
ko00130	Ubiquinone and other terpenoid-quinone biosynthesis	Metabolism	Metabolism of Cofactors and Vitamins	33	comp20211_c0	K12501	homogentisate solanesyltransferase	-
ko00130	Ubiquinone and other terpenoid-quinone biosynthesis	Metabolism	Metabolism of Cofactors and Vitamins	33	comp21012_c1	K06127	ubiquinone biosynthesis methyltransferase	EC:2.1.1.-
ko00130	Ubiquinone and other terpenoid-quinone biosynthesis	Metabolism	Metabolism of Cofactors and Vitamins	33	comp21015_c0	K09833	homogenitisate phytyltransferase	-
ko00130	Ubiquinone and other terpenoid-quinone biosynthesis	Metabolism	Metabolism of Cofactors and Vitamins	33	comp21015_c1	K09833	homogenitisate phytyltransferase	-
ko00130	Ubiquinone and other terpenoid-quinone biosynthesis	Metabolism	Metabolism of Cofactors and Vitamins	33	comp21169_c0	K00591	hexaprenyldihydroxybenzoate methyltransferase	EC:2.1.1.114
ko00130	Ubiquinone and other terpenoid-quinone biosynthesis	Metabolism	Metabolism of Cofactors and Vitamins	33	comp2254_c0	K02551	2-succinyl-5-enolpyruvyl-6-hydroxy-3-cyclohexene-1-carboxylate synthase	EC:2.2.1.9
ko00130	Ubiquinone and other terpenoid-quinone biosynthesis	Metabolism	Metabolism of Cofactors and Vitamins	33	comp23068_c0	K09834	tocopherol cyclase	-
ko00130	Ubiquinone and other terpenoid-quinone biosynthesis	Metabolism	Metabolism of Cofactors and Vitamins	33	comp24304_c0	K02548	1,4-dihydroxy-2-naphthoate octaprenyltransferase	EC:2.5.1.-
ko00130	Ubiquinone and other terpenoid-quinone biosynthesis	Metabolism	Metabolism of Cofactors and Vitamins	33	comp24332_c0	K01904	4-coumarate--CoA ligase	EC:6.2.1.12
ko00130	Ubiquinone and other terpenoid-quinone biosynthesis	Metabolism	Metabolism of Cofactors and Vitamins	33	comp25126_c0	K06127	ubiquinone biosynthesis methyltransferase	EC:2.1.1.-
ko00130	Ubiquinone and other terpenoid-quinone biosynthesis	Metabolism	Metabolism of Cofactors and Vitamins	33	comp25154_c1	K00815	tyrosine aminotransferase	EC:2.6.1.5
ko00130	Ubiquinone and other terpenoid-quinone biosynthesis	Metabolism	Metabolism of Cofactors and Vitamins	33	comp26261_c0	K06126	ubiquinone biosynthesis monooxygenase Coq6	EC:1.14.13.-
ko00130	Ubiquinone and other terpenoid-quinone biosynthesis	Metabolism	Metabolism of Cofactors and Vitamins	33	comp26632_c0	K01661	naphthoate synthase	EC:4.1.3.36
ko00130	Ubiquinone and other terpenoid-quinone biosynthesis	Metabolism	Metabolism of Cofactors and Vitamins	33	comp26632_c1	K01661	naphthoate synthase	EC:4.1.3.36
ko00130	Ubiquinone and other terpenoid-quinone biosynthesis	Metabolism	Metabolism of Cofactors and Vitamins	33	comp27491_c0	K01904	4-coumarate--CoA ligase	EC:6.2.1.12
ko00130	Ubiquinone and other terpenoid-quinone biosynthesis	Metabolism	Metabolism of Cofactors and Vitamins	33	comp27491_c1	K01904	4-coumarate--CoA ligase	EC:6.2.1.12
ko00130	Ubiquinone and other terpenoid-quinone biosynthesis	Metabolism	Metabolism of Cofactors and Vitamins	33	comp27655_c0	K01904	4-coumarate--CoA ligase	EC:6.2.1.12
ko00130	Ubiquinone and other terpenoid-quinone biosynthesis	Metabolism	Metabolism of Cofactors and Vitamins	33	comp28184_c0	K12502	MPBQ/MSBQ methyltransferase	-
ko00130	Ubiquinone and other terpenoid-quinone biosynthesis	Metabolism	Metabolism of Cofactors and Vitamins	33	comp28974_c0	K05928	tocopherol O-methyltransferase	EC:2.1.1.95
ko00130	Ubiquinone and other terpenoid-quinone biosynthesis	Metabolism	Metabolism of Cofactors and Vitamins	33	comp29492_c0	K00457	4-hydroxyphenylpyruvate dioxygenase	EC:1.13.11.27
ko00130	Ubiquinone and other terpenoid-quinone biosynthesis	Metabolism	Metabolism of Cofactors and Vitamins	33	comp295357_c0	K01904	4-coumarate--CoA ligase	EC:6.2.1.12
ko00130	Ubiquinone and other terpenoid-quinone biosynthesis	Metabolism	Metabolism of Cofactors and Vitamins	33	comp29655_c0	K01904	4-coumarate--CoA ligase	EC:6.2.1.12
ko00130	Ubiquinone and other terpenoid-quinone biosynthesis	Metabolism	Metabolism of Cofactors and Vitamins	33	comp30112_c0	K01904	4-coumarate--CoA ligase	EC:6.2.1.12
ko00130	Ubiquinone and other terpenoid-quinone biosynthesis	Metabolism	Metabolism of Cofactors and Vitamins	33	comp44916_c0	K01661	naphthoate synthase	EC:4.1.3.36
ko00130	Ubiquinone and other terpenoid-quinone biosynthesis	Metabolism	Metabolism of Cofactors and Vitamins	33	comp5171_c0	K05928	tocopherol O-methyltransferase	EC:2.1.1.95
ko00130	Ubiquinone and other terpenoid-quinone biosynthesis	Metabolism	Metabolism of Cofactors and Vitamins	33	comp61564_c0	K00457	4-hydroxyphenylpyruvate dioxygenase	EC:1.13.11.27
ko00130	Ubiquinone and other terpenoid-quinone biosynthesis	Metabolism	Metabolism of Cofactors and Vitamins	33	comp7324_c0	K12502	MPBQ/MSBQ methyltransferase	-
ko00140	Steroid hormone biosynthesis	Metabolism	Lipid Metabolism	3	comp16785_c0	K12345	3-oxo-5-alpha-steroid 4-dehydrogenase 3	EC:1.3.99.5
ko00140	Steroid hormone biosynthesis	Metabolism	Lipid Metabolism	3	comp28646_c0	K00071	11beta-hydroxysteroid dehydrogenase	EC:1.1.1.146
ko00140	Steroid hormone biosynthesis	Metabolism	Lipid Metabolism	3	comp9277_c0	K12343	3-oxo-5-alpha-steroid 4-dehydrogenase 1	EC:1.3.99.5
ko00190	Oxidative phosphorylation	Metabolism	Energy Metabolism	186	comp10041_c0	K02147	V-type H+-transporting ATPase subunit B	EC:3.6.3.14
ko00190	Oxidative phosphorylation	Metabolism	Energy Metabolism	186	comp10059_c0	K01507	inorganic pyrophosphatase	EC:3.6.1.1
ko00190	Oxidative phosphorylation	Metabolism	Energy Metabolism	186	comp10552_c0	K02155	V-type H+-transporting ATPase 16kDa proteolipid subunit	EC:3.6.3.14
ko00190	Oxidative phosphorylation	Metabolism	Energy Metabolism	186	comp106356_c0	K00356	NADH dehydrogenase	EC:1.6.99.3
ko00190	Oxidative phosphorylation	Metabolism	Energy Metabolism	186	comp10710_c0	K02152	V-type H+-transporting ATPase subunit G	EC:3.6.3.14
ko00190	Oxidative phosphorylation	Metabolism	Energy Metabolism	186	comp107469_c0	K02109	F-type H+-transporting ATPase subunit b	EC:3.6.3.14
ko00190	Oxidative phosphorylation	Metabolism	Energy Metabolism	186	comp10842_c0	K00416	ubiquinol-cytochrome c reductase subunit 6	EC:1.10.2.2
ko00190	Oxidative phosphorylation	Metabolism	Energy Metabolism	186	comp10879_c0	K02147	V-type H+-transporting ATPase subunit B	EC:3.6.3.14
ko00190	Oxidative phosphorylation	Metabolism	Energy Metabolism	186	comp113189_c0	K01535	H+-transporting ATPase	EC:3.6.3.6
ko00190	Oxidative phosphorylation	Metabolism	Energy Metabolism	186	comp119407_c0	K03941	NADH dehydrogenase (ubiquinone) Fe-S protein 8	EC:1.6.5.3 1.6.99.3
ko00190	Oxidative phosphorylation	Metabolism	Energy Metabolism	186	comp119977_c0	K02256	cytochrome c oxidase subunit I	EC:1.9.3.1
ko00190	Oxidative phosphorylation	Metabolism	Energy Metabolism	186	comp12120_c0	K00412	ubiquinol-cytochrome c reductase cytochrome b subunit	EC:1.10.2.2
ko00190	Oxidative phosphorylation	Metabolism	Energy Metabolism	186	comp12120_c1	K00412	ubiquinol-cytochrome c reductase cytochrome b subunit	EC:1.10.2.2
ko00190	Oxidative phosphorylation	Metabolism	Energy Metabolism	186	comp121798_c0	K00356	NADH dehydrogenase	EC:1.6.99.3
ko00190	Oxidative phosphorylation	Metabolism	Energy Metabolism	186	comp122441_c0	K03953	NADH dehydrogenase (ubiquinone) 1 alpha subcomplex 9	EC:1.6.5.3 1.6.99.3
ko00190	Oxidative phosphorylation	Metabolism	Energy Metabolism	186	comp123102_c0	K03949	NADH dehydrogenase (ubiquinone) 1 alpha subcomplex 5	EC:1.6.5.3 1.6.99.3
ko00190	Oxidative phosphorylation	Metabolism	Energy Metabolism	186	comp12433_c0	K03879	NADH dehydrogenase I subunit 2	EC:1.6.5.3
ko00190	Oxidative phosphorylation	Metabolism	Energy Metabolism	186	comp129600_c0	K02146	V-type H+-transporting ATPase subunit AC39	EC:3.6.3.14
ko00190	Oxidative phosphorylation	Metabolism	Energy Metabolism	186	comp13518_c0	K02154	V-type H+-transporting ATPase subunit I	EC:3.6.3.14
ko00190	Oxidative phosphorylation	Metabolism	Energy Metabolism	186	comp135403_c0	K02145	V-type H+-transporting ATPase subunit A	EC:3.6.3.14
ko00190	Oxidative phosphorylation	Metabolism	Energy Metabolism	186	comp14967_c0	K02256	cytochrome c oxidase subunit I	EC:1.9.3.1
ko00190	Oxidative phosphorylation	Metabolism	Energy Metabolism	186	comp14967_c1	K02256	cytochrome c oxidase subunit I	EC:1.9.3.1
ko00190	Oxidative phosphorylation	Metabolism	Energy Metabolism	186	comp14967_c2	K02256	cytochrome c oxidase subunit I	EC:1.9.3.1
ko00190	Oxidative phosphorylation	Metabolism	Energy Metabolism	186	comp14967_c3	K02256	cytochrome c oxidase subunit I	EC:1.9.3.1
ko00190	Oxidative phosphorylation	Metabolism	Energy Metabolism	186	comp15106_c0	K02110	F-type H+-transporting ATPase subunit c	EC:3.6.3.14
ko00190	Oxidative phosphorylation	Metabolism	Energy Metabolism	186	comp1514_c0	K00412	ubiquinol-cytochrome c reductase cytochrome b subunit	EC:1.10.2.2
ko00190	Oxidative phosphorylation	Metabolism	Energy Metabolism	186	comp15182_c0	K03661	V-type H+-transporting ATPase 21kDa proteolipid subunit	EC:3.6.3.14
ko00190	Oxidative phosphorylation	Metabolism	Energy Metabolism	186	comp15615_c0	K03955	NADH dehydrogenase (ubiquinone) 1 alpha/beta subcomplex 1	EC:1.6.5.3 1.6.99.3
ko00190	Oxidative phosphorylation	Metabolism	Energy Metabolism	186	comp15715_c0	K01535	H+-transporting ATPase	EC:3.6.3.6
ko00190	Oxidative phosphorylation	Metabolism	Energy Metabolism	186	comp15715_c1	K01535	H+-transporting ATPase	EC:3.6.3.6
ko00190	Oxidative phosphorylation	Metabolism	Energy Metabolism	186	comp157395_c0	K02132	F-type H+-transporting ATPase subunit alpha	EC:3.6.3.14
ko00190	Oxidative phosphorylation	Metabolism	Energy Metabolism	186	comp157864_c0	K03885	NADH dehydrogenase	EC:1.6.99.3
ko00190	Oxidative phosphorylation	Metabolism	Energy Metabolism	186	comp15887_c0	K03955	NADH dehydrogenase (ubiquinone) 1 alpha/beta subcomplex 1	EC:1.6.5.3 1.6.99.3
ko00190	Oxidative phosphorylation	Metabolism	Energy Metabolism	186	comp16358_c0	K03885	NADH dehydrogenase	EC:1.6.99.3
ko00190	Oxidative phosphorylation	Metabolism	Energy Metabolism	186	comp16358_c1	K03885	NADH dehydrogenase	EC:1.6.99.3
ko00190	Oxidative phosphorylation	Metabolism	Energy Metabolism	186	comp167466_c0	K02112	F-type H+-transporting ATPase subunit beta	EC:3.6.3.14
ko00190	Oxidative phosphorylation	Metabolism	Energy Metabolism	186	comp16872_c0	K03883	NADH dehydrogenase I subunit 5	EC:1.6.5.3
ko00190	Oxidative phosphorylation	Metabolism	Energy Metabolism	186	comp17131_c1	K02154	V-type H+-transporting ATPase subunit I	EC:3.6.3.14
ko00190	Oxidative phosphorylation	Metabolism	Energy Metabolism	186	comp17148_c0	K02154	V-type H+-transporting ATPase subunit I	EC:3.6.3.14
ko00190	Oxidative phosphorylation	Metabolism	Energy Metabolism	186	comp17148_c1	K02154	V-type H+-transporting ATPase subunit I	EC:3.6.3.14
ko00190	Oxidative phosphorylation	Metabolism	Energy Metabolism	186	comp17167_c0	K02128	F-type H+-transporting ATPase subunit c	EC:3.6.3.14
ko00190	Oxidative phosphorylation	Metabolism	Energy Metabolism	186	comp17193_c0	K01507	inorganic pyrophosphatase	EC:3.6.1.1
ko00190	Oxidative phosphorylation	Metabolism	Energy Metabolism	186	comp17345_c0	K00356	NADH dehydrogenase	EC:1.6.99.3
ko00190	Oxidative phosphorylation	Metabolism	Energy Metabolism	186	comp17438_c0	K02146	V-type H+-transporting ATPase subunit AC39	EC:3.6.3.14
ko00190	Oxidative phosphorylation	Metabolism	Energy Metabolism	186	comp17508_c0	K02140	F-type H+-transporting ATPase subunit g	EC:3.6.3.14
ko00190	Oxidative phosphorylation	Metabolism	Energy Metabolism	186	comp17742_c0	K02267	cytochrome c oxidase subunit VIb	EC:1.9.3.1
ko00190	Oxidative phosphorylation	Metabolism	Energy Metabolism	186	comp18288_c0	K02138	F-type H+-transporting ATPase subunit d	EC:3.6.3.14
ko00190	Oxidative phosphorylation	Metabolism	Energy Metabolism	186	comp18770_c0	K01507	inorganic pyrophosphatase	EC:3.6.1.1
ko00190	Oxidative phosphorylation	Metabolism	Energy Metabolism	186	comp18770_c1	K01507	inorganic pyrophosphatase	EC:3.6.1.1
ko00190	Oxidative phosphorylation	Metabolism	Energy Metabolism	186	comp18960_c0	K02260	cytochrome c oxidase subunit XVII assembly protein	-
ko00190	Oxidative phosphorylation	Metabolism	Energy Metabolism	186	comp19275_c0	K02135	F-type H+-transporting ATPase subunit epsilon	EC:3.6.3.14
ko00190	Oxidative phosphorylation	Metabolism	Energy Metabolism	186	comp1955_c0	K01535	H+-transporting ATPase	EC:3.6.3.6
ko00190	Oxidative phosphorylation	Metabolism	Energy Metabolism	186	comp19691_c0	K01507	inorganic pyrophosphatase	EC:3.6.1.1
ko00190	Oxidative phosphorylation	Metabolism	Energy Metabolism	186	comp19748_c0	K00416	ubiquinol-cytochrome c reductase subunit 6	EC:1.10.2.2
ko00190	Oxidative phosphorylation	Metabolism	Energy Metabolism	186	comp19750_c0	K02258	cytochrome c oxidase subunit XI assembly protein	-
ko00190	Oxidative phosphorylation	Metabolism	Energy Metabolism	186	comp19828_c0	K03878	NADH dehydrogenase I subunit 1	EC:1.6.5.3
ko00190	Oxidative phosphorylation	Metabolism	Energy Metabolism	186	comp19834_c0	K00419	ubiquinol-cytochrome c reductase subunit 9	EC:1.10.2.2
ko00190	Oxidative phosphorylation	Metabolism	Energy Metabolism	186	comp20083_c0	K02116	ATP synthase protein I	-
ko00190	Oxidative phosphorylation	Metabolism	Energy Metabolism	186	comp20614_c0	K02155	V-type H+-transporting ATPase 16kDa proteolipid subunit	EC:3.6.3.14
ko00190	Oxidative phosphorylation	Metabolism	Energy Metabolism	186	comp20642_c0	K02109	F-type H+-transporting ATPase subunit b	EC:3.6.3.14
ko00190	Oxidative phosphorylation	Metabolism	Energy Metabolism	186	comp20938_c0	K01507	inorganic pyrophosphatase	EC:3.6.1.1
ko00190	Oxidative phosphorylation	Metabolism	Energy Metabolism	186	comp21202_c0	K03946	NADH dehydrogenase (ubiquinone) 1 alpha subcomplex 2	EC:1.6.5.3 1.6.99.3
ko00190	Oxidative phosphorylation	Metabolism	Energy Metabolism	186	comp212120_c0	K01535	H+-transporting ATPase	EC:3.6.3.6
ko00190	Oxidative phosphorylation	Metabolism	Energy Metabolism	186	comp21229_c0	K02152	V-type H+-transporting ATPase subunit G	EC:3.6.3.14
ko00190	Oxidative phosphorylation	Metabolism	Energy Metabolism	186	comp21412_c0	K02148	V-type H+-transporting ATPase subunit C	EC:3.6.3.14
ko00190	Oxidative phosphorylation	Metabolism	Energy Metabolism	186	comp214792_c0	K03935	NADH dehydrogenase (ubiquinone) Fe-S protein 2	EC:1.6.5.3 1.6.99.3
ko00190	Oxidative phosphorylation	Metabolism	Energy Metabolism	186	comp21583_c0	K03963	NADH dehydrogenase (ubiquinone) 1 beta subcomplex 7	EC:1.6.5.3 1.6.99.3
ko00190	Oxidative phosphorylation	Metabolism	Energy Metabolism	186	comp21682_c0	K03950	NADH dehydrogenase (ubiquinone) 1 alpha subcomplex 6	EC:1.6.5.3 1.6.99.3
ko00190	Oxidative phosphorylation	Metabolism	Energy Metabolism	186	comp217690_c0	K02262	cytochrome c oxidase subunit III	EC:1.9.3.1
ko00190	Oxidative phosphorylation	Metabolism	Energy Metabolism	186	comp21803_c0	K03952	NADH dehydrogenase (ubiquinone) 1 alpha subcomplex 8	EC:1.6.5.3 1.6.99.3
ko00190	Oxidative phosphorylation	Metabolism	Energy Metabolism	186	comp21970_c0	K00356	NADH dehydrogenase	EC:1.6.99.3
ko00190	Oxidative phosphorylation	Metabolism	Energy Metabolism	186	comp22076_c0	K00413	ubiquinol-cytochrome c reductase cytochrome c1 subunit	EC:1.10.2.2
ko00190	Oxidative phosphorylation	Metabolism	Energy Metabolism	186	comp22320_c0	K00419	ubiquinol-cytochrome c reductase subunit 9	EC:1.10.2.2
ko00190	Oxidative phosphorylation	Metabolism	Energy Metabolism	186	comp22477_c0	K03965	NADH dehydrogenase (ubiquinone) 1 beta subcomplex 9	EC:1.6.5.3 1.6.99.3
ko00190	Oxidative phosphorylation	Metabolism	Energy Metabolism	186	comp22478_c0	K03966	NADH dehydrogenase (ubiquinone) 1 beta subcomplex 10	EC:1.6.5.3 1.6.99.3
ko00190	Oxidative phosphorylation	Metabolism	Energy Metabolism	186	comp22543_c0	K03945	NADH dehydrogenase (ubiquinone) 1 alpha subcomplex 1	EC:1.6.5.3 1.6.99.3
ko00190	Oxidative phosphorylation	Metabolism	Energy Metabolism	186	comp22551_c0	K03939	NADH dehydrogenase (ubiquinone) Fe-S protein 6	EC:1.6.5.3 1.6.99.3
ko00190	Oxidative phosphorylation	Metabolism	Energy Metabolism	186	comp22755_c0	K02266	cytochrome c oxidase subunit VIa	EC:1.9.3.1
ko00190	Oxidative phosphorylation	Metabolism	Energy Metabolism	186	comp22755_c1	K02266	cytochrome c oxidase subunit VIa	EC:1.9.3.1
ko00190	Oxidative phosphorylation	Metabolism	Energy Metabolism	186	comp23282_c0	K02113	F-type H+-transporting ATPase subunit delta	EC:3.6.3.14
ko00190	Oxidative phosphorylation	Metabolism	Energy Metabolism	186	comp23305_c0	K02265	cytochrome c oxidase subunit Vb	EC:1.9.3.1
ko00190	Oxidative phosphorylation	Metabolism	Energy Metabolism	186	comp23338_c1	K02267	cytochrome c oxidase subunit VIb	EC:1.9.3.1
ko00190	Oxidative phosphorylation	Metabolism	Energy Metabolism	186	comp23393_c0	K01535	H+-transporting ATPase	EC:3.6.3.6
ko00190	Oxidative phosphorylation	Metabolism	Energy Metabolism	186	comp23393_c1	K01535	H+-transporting ATPase	EC:3.6.3.6
ko00190	Oxidative phosphorylation	Metabolism	Energy Metabolism	186	comp23502_c0	K02155	V-type H+-transporting ATPase 16kDa proteolipid subunit	EC:3.6.3.14
ko00190	Oxidative phosphorylation	Metabolism	Energy Metabolism	186	comp23502_c1	K02155	V-type H+-transporting ATPase 16kDa proteolipid subunit	EC:3.6.3.14
ko00190	Oxidative phosphorylation	Metabolism	Energy Metabolism	186	comp23591_c0	K02113	F-type H+-transporting ATPase subunit delta	EC:3.6.3.14
ko00190	Oxidative phosphorylation	Metabolism	Energy Metabolism	186	comp23640_c0	K02150	V-type H+-transporting ATPase subunit E	EC:3.6.3.14
ko00190	Oxidative phosphorylation	Metabolism	Energy Metabolism	186	comp23640_c1	K02150	V-type H+-transporting ATPase subunit E	EC:3.6.3.14
ko00190	Oxidative phosphorylation	Metabolism	Energy Metabolism	186	comp23662_c0	K03937	NADH dehydrogenase (ubiquinone) Fe-S protein 4	EC:1.6.5.3 1.6.99.3
ko00190	Oxidative phosphorylation	Metabolism	Energy Metabolism	186	comp236766_c0	K02111	F-type H+-transporting ATPase subunit alpha	EC:3.6.3.14
ko00190	Oxidative phosphorylation	Metabolism	Energy Metabolism	186	comp23679_c0	K03955	NADH dehydrogenase (ubiquinone) 1 alpha/beta subcomplex 1	EC:1.6.5.3 1.6.99.3
ko00190	Oxidative phosphorylation	Metabolism	Energy Metabolism	186	comp23752_c0	K03955	NADH dehydrogenase (ubiquinone) 1 alpha/beta subcomplex 1	EC:1.6.5.3 1.6.99.3
ko00190	Oxidative phosphorylation	Metabolism	Energy Metabolism	186	comp24107_c0	K02140	F-type H+-transporting ATPase subunit g	EC:3.6.3.14
ko00190	Oxidative phosphorylation	Metabolism	Energy Metabolism	186	comp24128_c0	K03955	NADH dehydrogenase (ubiquinone) 1 alpha/beta subcomplex 1	EC:1.6.5.3 1.6.99.3
ko00190	Oxidative phosphorylation	Metabolism	Energy Metabolism	186	comp24154_c0	K01507	inorganic pyrophosphatase	EC:3.6.1.1
ko00190	Oxidative phosphorylation	Metabolism	Energy Metabolism	186	comp24203_c0	K01507	inorganic pyrophosphatase	EC:3.6.1.1
ko00190	Oxidative phosphorylation	Metabolism	Energy Metabolism	186	comp24203_c1	K01507	inorganic pyrophosphatase	EC:3.6.1.1
ko00190	Oxidative phosphorylation	Metabolism	Energy Metabolism	186	comp24225_c0	K00417	ubiquinol-cytochrome c reductase subunit 7	EC:1.10.2.2
ko00190	Oxidative phosphorylation	Metabolism	Energy Metabolism	186	comp24225_c1	K00417	ubiquinol-cytochrome c reductase subunit 7	EC:1.10.2.2
ko00190	Oxidative phosphorylation	Metabolism	Energy Metabolism	186	comp245650_c0	K02111	F-type H+-transporting ATPase subunit alpha	EC:3.6.3.14
ko00190	Oxidative phosphorylation	Metabolism	Energy Metabolism	186	comp24647_c0	K02151	V-type H+-transporting ATPase subunit F	EC:3.6.3.14
ko00190	Oxidative phosphorylation	Metabolism	Energy Metabolism	186	comp24647_c1	K02151	V-type H+-transporting ATPase subunit F	EC:3.6.3.14
ko00190	Oxidative phosphorylation	Metabolism	Energy Metabolism	186	comp24719_c0	K00416	ubiquinol-cytochrome c reductase subunit 6	EC:1.10.2.2
ko00190	Oxidative phosphorylation	Metabolism	Energy Metabolism	186	comp24719_c1	K00416	ubiquinol-cytochrome c reductase subunit 6	EC:1.10.2.2
ko00190	Oxidative phosphorylation	Metabolism	Energy Metabolism	186	comp24816_c0	K03885	NADH dehydrogenase	EC:1.6.99.3
ko00190	Oxidative phosphorylation	Metabolism	Energy Metabolism	186	comp25046_c0	K02145	V-type H+-transporting ATPase subunit A	EC:3.6.3.14
ko00190	Oxidative phosphorylation	Metabolism	Energy Metabolism	186	comp25251_c0	K02144	V-type H+-transporting ATPase 54 kD subunit	EC:3.6.3.14
ko00190	Oxidative phosphorylation	Metabolism	Energy Metabolism	186	comp25365_c0	K03949	NADH dehydrogenase (ubiquinone) 1 alpha subcomplex 5	EC:1.6.5.3 1.6.99.3
ko00190	Oxidative phosphorylation	Metabolism	Energy Metabolism	186	comp25365_c1	K03949	NADH dehydrogenase (ubiquinone) 1 alpha subcomplex 5	EC:1.6.5.3 1.6.99.3
ko00190	Oxidative phosphorylation	Metabolism	Energy Metabolism	186	comp253733_c0	K03935	NADH dehydrogenase (ubiquinone) Fe-S protein 2	EC:1.6.5.3 1.6.99.3
ko00190	Oxidative phosphorylation	Metabolism	Energy Metabolism	186	comp25406_c0	K02257	protoheme IX farnesyltransferase	EC:2.5.1.-
ko00190	Oxidative phosphorylation	Metabolism	Energy Metabolism	186	comp25450_c0	K01507	inorganic pyrophosphatase	EC:3.6.1.1
ko00190	Oxidative phosphorylation	Metabolism	Energy Metabolism	186	comp25558_c0	K02137	F-type H+-transporting ATPase oligomycin sensitivity conferral protein	EC:3.6.3.14
ko00190	Oxidative phosphorylation	Metabolism	Energy Metabolism	186	comp25634_c0	K02136	F-type H+-transporting ATPase subunit gamma	EC:3.6.3.14
ko00190	Oxidative phosphorylation	Metabolism	Energy Metabolism	186	comp25689_c0	K03934	NADH dehydrogenase (ubiquinone) Fe-S protein 1	EC:1.6.5.3 1.6.99.3
ko00190	Oxidative phosphorylation	Metabolism	Energy Metabolism	186	comp25718_c0	K01535	H+-transporting ATPase	EC:3.6.3.6
ko00190	Oxidative phosphorylation	Metabolism	Energy Metabolism	186	comp25746_c0	K03952	NADH dehydrogenase (ubiquinone) 1 alpha subcomplex 8	EC:1.6.5.3 1.6.99.3
ko00190	Oxidative phosphorylation	Metabolism	Energy Metabolism	186	comp25750_c0	K02115	F-type H+-transporting ATPase subunit gamma	EC:3.6.3.14
ko00190	Oxidative phosphorylation	Metabolism	Energy Metabolism	186	comp26031_c0	K02259	cytochrome c oxidase subunit XV assembly protein	-
ko00190	Oxidative phosphorylation	Metabolism	Energy Metabolism	186	comp26044_c0	K00236	succinate dehydrogenase (ubiquinone) cytochrome b subunit	EC:1.3.5.1
ko00190	Oxidative phosphorylation	Metabolism	Energy Metabolism	186	comp262508_c0	K02126	F-type H+-transporting ATPase subunit a	EC:3.6.3.14
ko00190	Oxidative phosphorylation	Metabolism	Energy Metabolism	186	comp26503_c0	K01535	H+-transporting ATPase	EC:3.6.3.6
ko00190	Oxidative phosphorylation	Metabolism	Energy Metabolism	186	comp26645_c0	K03940	NADH dehydrogenase (ubiquinone) Fe-S protein 7	EC:1.6.5.3 1.6.99.3
ko00190	Oxidative phosphorylation	Metabolism	Energy Metabolism	186	comp26819_c0	K03953	NADH dehydrogenase (ubiquinone) 1 alpha subcomplex 9	EC:1.6.5.3 1.6.99.3
ko00190	Oxidative phosphorylation	Metabolism	Energy Metabolism	186	comp27172_c0	K02134	F-type H+-transporting ATPase subunit delta	EC:3.6.3.14
ko00190	Oxidative phosphorylation	Metabolism	Energy Metabolism	186	comp27191_c0	K03941	NADH dehydrogenase (ubiquinone) Fe-S protein 8	EC:1.6.5.3 1.6.99.3
ko00190	Oxidative phosphorylation	Metabolism	Energy Metabolism	186	comp27446_c0	K02154	V-type H+-transporting ATPase subunit I	EC:3.6.3.14
ko00190	Oxidative phosphorylation	Metabolism	Energy Metabolism	186	comp27588_c0	K01507	inorganic pyrophosphatase	EC:3.6.1.1
ko00190	Oxidative phosphorylation	Metabolism	Energy Metabolism	186	comp27588_c1	K01507	inorganic pyrophosphatase	EC:3.6.1.1
ko00190	Oxidative phosphorylation	Metabolism	Energy Metabolism	186	comp27599_c0	K02138	F-type H+-transporting ATPase subunit d	EC:3.6.3.14
ko00190	Oxidative phosphorylation	Metabolism	Energy Metabolism	186	comp27653_c0	K01535	H+-transporting ATPase	EC:3.6.3.6
ko00190	Oxidative phosphorylation	Metabolism	Energy Metabolism	186	comp27711_c0	K03942	NADH dehydrogenase (ubiquinone) flavoprotein 1	EC:1.6.5.3 1.6.99.3
ko00190	Oxidative phosphorylation	Metabolism	Energy Metabolism	186	comp28149_c0	K02147	V-type H+-transporting ATPase subunit B	EC:3.6.3.14
ko00190	Oxidative phosphorylation	Metabolism	Energy Metabolism	186	comp28391_c0	K00411	ubiquinol-cytochrome c reductase iron-sulfur subunit	EC:1.10.2.2
ko00190	Oxidative phosphorylation	Metabolism	Energy Metabolism	186	comp28495_c0	K02149	V-type H+-transporting ATPase subunit D	EC:3.6.3.14
ko00190	Oxidative phosphorylation	Metabolism	Energy Metabolism	186	comp28675_c0	K03943	NADH dehydrogenase (ubiquinone) flavoprotein 2	EC:1.6.5.3 1.6.99.3
ko00190	Oxidative phosphorylation	Metabolism	Energy Metabolism	186	comp28880_c0	K01535	H+-transporting ATPase	EC:3.6.3.6
ko00190	Oxidative phosphorylation	Metabolism	Energy Metabolism	186	comp28891_c0	K03885	NADH dehydrogenase	EC:1.6.99.3
ko00190	Oxidative phosphorylation	Metabolism	Energy Metabolism	186	comp28957_c0	K00234	succinate dehydrogenase (ubiquinone) flavoprotein subunit	EC:1.3.5.1
ko00190	Oxidative phosphorylation	Metabolism	Energy Metabolism	186	comp29397_c0	K01507	inorganic pyrophosphatase	EC:3.6.1.1
ko00190	Oxidative phosphorylation	Metabolism	Energy Metabolism	186	comp29397_c1	K01507	inorganic pyrophosphatase	EC:3.6.1.1
ko00190	Oxidative phosphorylation	Metabolism	Energy Metabolism	186	comp29640_c0	K03885	NADH dehydrogenase	EC:1.6.99.3
ko00190	Oxidative phosphorylation	Metabolism	Energy Metabolism	186	comp29722_c0	K00235	succinate dehydrogenase (ubiquinone) iron-sulfur protein	EC:1.3.5.1
ko00190	Oxidative phosphorylation	Metabolism	Energy Metabolism	186	comp30108_c0	K01507	inorganic pyrophosphatase	EC:3.6.1.1
ko00190	Oxidative phosphorylation	Metabolism	Energy Metabolism	186	comp301409_c0	K02109	F-type H+-transporting ATPase subunit b	EC:3.6.3.14
ko00190	Oxidative phosphorylation	Metabolism	Energy Metabolism	186	comp30507_c0	K02133	F-type H+-transporting ATPase subunit beta	EC:3.6.3.14
ko00190	Oxidative phosphorylation	Metabolism	Energy Metabolism	186	comp30507_c1	K02133	F-type H+-transporting ATPase subunit beta	EC:3.6.3.14
ko00190	Oxidative phosphorylation	Metabolism	Energy Metabolism	186	comp307368_c0	K01507	inorganic pyrophosphatase	EC:3.6.1.1
ko00190	Oxidative phosphorylation	Metabolism	Energy Metabolism	186	comp315769_c0	K02262	cytochrome c oxidase subunit III	EC:1.9.3.1
ko00190	Oxidative phosphorylation	Metabolism	Energy Metabolism	186	comp328425_c0	K02115	F-type H+-transporting ATPase subunit gamma	EC:3.6.3.14
ko00190	Oxidative phosphorylation	Metabolism	Energy Metabolism	186	comp329285_c0	K02256	cytochrome c oxidase subunit I	EC:1.9.3.1
ko00190	Oxidative phosphorylation	Metabolism	Energy Metabolism	186	comp3555_c0	K01535	H+-transporting ATPase	EC:3.6.3.6
ko00190	Oxidative phosphorylation	Metabolism	Energy Metabolism	186	comp3824_c0	K02261	cytochrome c oxidase subunit II	EC:1.9.3.1
ko00190	Oxidative phosphorylation	Metabolism	Energy Metabolism	186	comp396683_c0	K03940	NADH dehydrogenase (ubiquinone) Fe-S protein 7	EC:1.6.5.3 1.6.99.3
ko00190	Oxidative phosphorylation	Metabolism	Energy Metabolism	186	comp4421_c0	K03938	NADH dehydrogenase (ubiquinone) Fe-S protein 5	EC:1.6.5.3 1.6.99.3
ko00190	Oxidative phosphorylation	Metabolism	Energy Metabolism	186	comp4604_c0	K05581	NADH dehydrogenase I subunit J	EC:1.6.5.3
ko00190	Oxidative phosphorylation	Metabolism	Energy Metabolism	186	comp48311_c0	K03946	NADH dehydrogenase (ubiquinone) 1 alpha subcomplex 2	EC:1.6.5.3 1.6.99.3
ko00190	Oxidative phosphorylation	Metabolism	Energy Metabolism	186	comp50974_c0	K01535	H+-transporting ATPase	EC:3.6.3.6
ko00190	Oxidative phosphorylation	Metabolism	Energy Metabolism	186	comp5206_c0	K01535	H+-transporting ATPase	EC:3.6.3.6
ko00190	Oxidative phosphorylation	Metabolism	Energy Metabolism	186	comp55197_c0	K01535	H+-transporting ATPase	EC:3.6.3.6
ko00190	Oxidative phosphorylation	Metabolism	Energy Metabolism	186	comp55835_c0	K01535	H+-transporting ATPase	EC:3.6.3.6
ko00190	Oxidative phosphorylation	Metabolism	Energy Metabolism	186	comp57747_c0	K02145	V-type H+-transporting ATPase subunit A	EC:3.6.3.14
ko00190	Oxidative phosphorylation	Metabolism	Energy Metabolism	186	comp5960_c0	K02132	F-type H+-transporting ATPase subunit alpha	EC:3.6.3.14
ko00190	Oxidative phosphorylation	Metabolism	Energy Metabolism	186	comp59960_c0	K03940	NADH dehydrogenase (ubiquinone) Fe-S protein 7	EC:1.6.5.3 1.6.99.3
ko00190	Oxidative phosphorylation	Metabolism	Energy Metabolism	186	comp62745_c0	K02148	V-type H+-transporting ATPase subunit C	EC:3.6.3.14
ko00190	Oxidative phosphorylation	Metabolism	Energy Metabolism	186	comp62880_c0	K00417	ubiquinol-cytochrome c reductase subunit 7	EC:1.10.2.2
ko00190	Oxidative phosphorylation	Metabolism	Energy Metabolism	186	comp63412_c0	K00411	ubiquinol-cytochrome c reductase iron-sulfur subunit	EC:1.10.2.2
ko00190	Oxidative phosphorylation	Metabolism	Energy Metabolism	186	comp64153_c0	K02147	V-type H+-transporting ATPase subunit B	EC:3.6.3.14
ko00190	Oxidative phosphorylation	Metabolism	Energy Metabolism	186	comp64481_c0	K02113	F-type H+-transporting ATPase subunit delta	EC:3.6.3.14
ko00190	Oxidative phosphorylation	Metabolism	Energy Metabolism	186	comp66246_c0	K03966	NADH dehydrogenase (ubiquinone) 1 beta subcomplex 10	EC:1.6.5.3 1.6.99.3
ko00190	Oxidative phosphorylation	Metabolism	Energy Metabolism	186	comp6968_c0	K01507	inorganic pyrophosphatase	EC:3.6.1.1
ko00190	Oxidative phosphorylation	Metabolism	Energy Metabolism	186	comp73215_c0	K02146	V-type H+-transporting ATPase subunit AC39	EC:3.6.3.14
ko00190	Oxidative phosphorylation	Metabolism	Energy Metabolism	186	comp7848_c0	K02155	V-type H+-transporting ATPase 16kDa proteolipid subunit	EC:3.6.3.14
ko00190	Oxidative phosphorylation	Metabolism	Energy Metabolism	186	comp79399_c0	K00234	succinate dehydrogenase (ubiquinone) flavoprotein subunit	EC:1.3.5.1
ko00190	Oxidative phosphorylation	Metabolism	Energy Metabolism	186	comp8075_c0	K02137	F-type H+-transporting ATPase oligomycin sensitivity conferral protein	EC:3.6.3.14
ko00190	Oxidative phosphorylation	Metabolism	Energy Metabolism	186	comp81536_c0	K01535	H+-transporting ATPase	EC:3.6.3.6
ko00190	Oxidative phosphorylation	Metabolism	Energy Metabolism	186	comp81617_c0	K02150	V-type H+-transporting ATPase subunit E	EC:3.6.3.14
ko00190	Oxidative phosphorylation	Metabolism	Energy Metabolism	186	comp8438_c0	K02136	F-type H+-transporting ATPase subunit gamma	EC:3.6.3.14
ko00190	Oxidative phosphorylation	Metabolism	Energy Metabolism	186	comp8940_c0	K03883	NADH dehydrogenase I subunit 5	EC:1.6.5.3
ko00190	Oxidative phosphorylation	Metabolism	Energy Metabolism	186	comp90981_c0	K02135	F-type H+-transporting ATPase subunit epsilon	EC:3.6.3.14
ko00190	Oxidative phosphorylation	Metabolism	Energy Metabolism	186	comp91831_c0	K00419	ubiquinol-cytochrome c reductase subunit 9	EC:1.10.2.2
ko00190	Oxidative phosphorylation	Metabolism	Energy Metabolism	186	comp94498_c0	K01535	H+-transporting ATPase	EC:3.6.3.6
ko00190	Oxidative phosphorylation	Metabolism	Energy Metabolism	186	comp9525_c0	K00411	ubiquinol-cytochrome c reductase iron-sulfur subunit	EC:1.10.2.2
ko00190	Oxidative phosphorylation	Metabolism	Energy Metabolism	186	comp9639_c0	K03955	NADH dehydrogenase (ubiquinone) 1 alpha/beta subcomplex 1	EC:1.6.5.3 1.6.99.3
ko00190	Oxidative phosphorylation	Metabolism	Energy Metabolism	186	comp98044_c0	K02145	V-type H+-transporting ATPase subunit A	EC:3.6.3.14
ko00195	Photosynthesis	Metabolism	Energy Metabolism	99	comp10220_c0	K02693	photosystem I subunit IV	-
ko00195	Photosynthesis	Metabolism	Energy Metabolism	99	comp102317_c0	K02698	photosystem I subunit X	-
ko00195	Photosynthesis	Metabolism	Energy Metabolism	99	comp10329_c0	K02721	photosystem II PsbW protein	-
ko00195	Photosynthesis	Metabolism	Energy Metabolism	99	comp10354_c0	K02703	photosystem II PsbA protein	-
ko00195	Photosynthesis	Metabolism	Energy Metabolism	99	comp10731_c0	K08901	photosystem II oxygen-evolving enhancer protein	-
ko00195	Photosynthesis	Metabolism	Energy Metabolism	99	comp10745_c0	K02717	photosystem II oxygen-evolving complex 23kDa protein	-
ko00195	Photosynthesis	Metabolism	Energy Metabolism	99	comp107469_c0	K02109	F-type H+-transporting ATPase subunit b	EC:3.6.3.14
ko00195	Photosynthesis	Metabolism	Energy Metabolism	99	comp121608_c0	K03541	photosystem II 10kDa protein	-
ko00195	Photosynthesis	Metabolism	Energy Metabolism	99	comp127732_c0	K02636	cytochrome b6-f complex iron-sulfur subunit	EC:1.10.99.1
ko00195	Photosynthesis	Metabolism	Energy Metabolism	99	comp13060_c0	K02635	cytochrome b6	-
ko00195	Photosynthesis	Metabolism	Energy Metabolism	99	comp131838_c0	K02717	photosystem II oxygen-evolving complex 23kDa protein	-
ko00195	Photosynthesis	Metabolism	Energy Metabolism	99	comp1408_c0	K02691	photosystem I subunit VII	-
ko00195	Photosynthesis	Metabolism	Energy Metabolism	99	comp149612_c0	K02703	photosystem II PsbA protein	-
ko00195	Photosynthesis	Metabolism	Energy Metabolism	99	comp15106_c0	K02110	F-type H+-transporting ATPase subunit c	EC:3.6.3.14
ko00195	Photosynthesis	Metabolism	Energy Metabolism	99	comp154124_c0	K02641	ferredoxin--NADP+ reductase	EC:1.18.1.2
ko00195	Photosynthesis	Metabolism	Energy Metabolism	99	comp15684_c0	K02695	photosystem I subunit VI	-
ko00195	Photosynthesis	Metabolism	Energy Metabolism	99	comp15684_c1	K02695	photosystem I subunit VI	-
ko00195	Photosynthesis	Metabolism	Energy Metabolism	99	comp15704_c0	K02694	photosystem I subunit III	-
ko00195	Photosynthesis	Metabolism	Energy Metabolism	99	comp15924_c0	K02689	photosystem I core protein Ia	-
ko00195	Photosynthesis	Metabolism	Energy Metabolism	99	comp16051_c0	K02721	photosystem II PsbW protein	-
ko00195	Photosynthesis	Metabolism	Energy Metabolism	99	comp16175_c0	K02707	photosystem II PsbE protein	-
ko00195	Photosynthesis	Metabolism	Energy Metabolism	99	comp164031_c0	K02638	plastocyanin	-
ko00195	Photosynthesis	Metabolism	Energy Metabolism	99	comp167466_c0	K02112	F-type H+-transporting ATPase subunit beta	EC:3.6.3.14
ko00195	Photosynthesis	Metabolism	Energy Metabolism	99	comp170403_c0	K02639	ferredoxin	-
ko00195	Photosynthesis	Metabolism	Energy Metabolism	99	comp17382_c0	K02638	plastocyanin	-
ko00195	Photosynthesis	Metabolism	Energy Metabolism	99	comp17578_c0	K08905	photosystem I subunit V	-
ko00195	Photosynthesis	Metabolism	Energy Metabolism	99	comp17632_c0	K08901	photosystem II oxygen-evolving enhancer protein	-
ko00195	Photosynthesis	Metabolism	Energy Metabolism	99	comp183292_c0	K02698	photosystem I subunit X	-
ko00195	Photosynthesis	Metabolism	Energy Metabolism	99	comp18630_c0	K02705	photosystem II PsbC protein	-
ko00195	Photosynthesis	Metabolism	Energy Metabolism	99	comp18758_c0	K08903	photosystem II reaction center 13kDa protein	-
ko00195	Photosynthesis	Metabolism	Energy Metabolism	99	comp19016_c0	K03541	photosystem II 10kDa protein	-
ko00195	Photosynthesis	Metabolism	Energy Metabolism	99	comp20083_c0	K02116	ATP synthase protein I	-
ko00195	Photosynthesis	Metabolism	Energy Metabolism	99	comp20578_c0	K02639	ferredoxin	-
ko00195	Photosynthesis	Metabolism	Energy Metabolism	99	comp20597_c0	K02636	cytochrome b6-f complex iron-sulfur subunit	EC:1.10.99.1
ko00195	Photosynthesis	Metabolism	Energy Metabolism	99	comp20642_c0	K02109	F-type H+-transporting ATPase subunit b	EC:3.6.3.14
ko00195	Photosynthesis	Metabolism	Energy Metabolism	99	comp20673_c0	K02693	photosystem I subunit IV	-
ko00195	Photosynthesis	Metabolism	Energy Metabolism	99	comp20680_c0	K02699	photosystem I subunit XI	-
ko00195	Photosynthesis	Metabolism	Energy Metabolism	99	comp20700_c0	K02698	photosystem I subunit X	-
ko00195	Photosynthesis	Metabolism	Energy Metabolism	99	comp208718_c0	K02699	photosystem I subunit XI	-
ko00195	Photosynthesis	Metabolism	Energy Metabolism	99	comp20884_c0	K02636	cytochrome b6-f complex iron-sulfur subunit	EC:1.10.99.1
ko00195	Photosynthesis	Metabolism	Energy Metabolism	99	comp21379_c0	K08906	cytochrome c6	-
ko00195	Photosynthesis	Metabolism	Energy Metabolism	99	comp21791_c0	K03542	photosystem II 22kDa protein	-
ko00195	Photosynthesis	Metabolism	Energy Metabolism	99	comp220584_c0	K02637	cytochrome b6-f complex subunit 4	-
ko00195	Photosynthesis	Metabolism	Energy Metabolism	99	comp22144_c0	K02639	ferredoxin	-
ko00195	Photosynthesis	Metabolism	Energy Metabolism	99	comp226392_c0	K02692	photosystem I subunit II	-
ko00195	Photosynthesis	Metabolism	Energy Metabolism	99	comp22732_c0	K02641	ferredoxin--NADP+ reductase	EC:1.18.1.2
ko00195	Photosynthesis	Metabolism	Energy Metabolism	99	comp23282_c0	K02113	F-type H+-transporting ATPase subunit delta	EC:3.6.3.14
ko00195	Photosynthesis	Metabolism	Energy Metabolism	99	comp234443_c0	K02716	photosystem II PsbO protein	-
ko00195	Photosynthesis	Metabolism	Energy Metabolism	99	comp235085_c0	K02716	photosystem II PsbO protein	-
ko00195	Photosynthesis	Metabolism	Energy Metabolism	99	comp235634_c0	K02695	photosystem I subunit VI	-
ko00195	Photosynthesis	Metabolism	Energy Metabolism	99	comp23591_c0	K02113	F-type H+-transporting ATPase subunit delta	EC:3.6.3.14
ko00195	Photosynthesis	Metabolism	Energy Metabolism	99	comp236766_c0	K02111	F-type H+-transporting ATPase subunit alpha	EC:3.6.3.14
ko00195	Photosynthesis	Metabolism	Energy Metabolism	99	comp241563_c0	K02717	photosystem II oxygen-evolving complex 23kDa protein	-
ko00195	Photosynthesis	Metabolism	Energy Metabolism	99	comp242718_c0	K02717	photosystem II oxygen-evolving complex 23kDa protein	-
ko00195	Photosynthesis	Metabolism	Energy Metabolism	99	comp24412_c0	K02716	photosystem II PsbO protein	-
ko00195	Photosynthesis	Metabolism	Energy Metabolism	99	comp245650_c0	K02111	F-type H+-transporting ATPase subunit alpha	EC:3.6.3.14
ko00195	Photosynthesis	Metabolism	Energy Metabolism	99	comp24829_c0	K02692	photosystem I subunit II	-
ko00195	Photosynthesis	Metabolism	Energy Metabolism	99	comp24867_c0	K02639	ferredoxin	-
ko00195	Photosynthesis	Metabolism	Energy Metabolism	99	comp24867_c1	K02639	ferredoxin	-
ko00195	Photosynthesis	Metabolism	Energy Metabolism	99	comp252089_c0	K02693	photosystem I subunit IV	-
ko00195	Photosynthesis	Metabolism	Energy Metabolism	99	comp252355_c0	K02721	photosystem II PsbW protein	-
ko00195	Photosynthesis	Metabolism	Energy Metabolism	99	comp25364_c0	K08902	photosystem II Psb27 protein	-
ko00195	Photosynthesis	Metabolism	Energy Metabolism	99	comp254965_c0	K02712	photosystem II PsbK protein	-
ko00195	Photosynthesis	Metabolism	Energy Metabolism	99	comp25530_c0	K02717	photosystem II oxygen-evolving complex 23kDa protein	-
ko00195	Photosynthesis	Metabolism	Energy Metabolism	99	comp257071_c0	K03542	photosystem II 22kDa protein	-
ko00195	Photosynthesis	Metabolism	Energy Metabolism	99	comp25750_c0	K02115	F-type H+-transporting ATPase subunit gamma	EC:3.6.3.14
ko00195	Photosynthesis	Metabolism	Energy Metabolism	99	comp26069_c0	K02641	ferredoxin--NADP+ reductase	EC:1.18.1.2
ko00195	Photosynthesis	Metabolism	Energy Metabolism	99	comp26421_c0	K02639	ferredoxin	-
ko00195	Photosynthesis	Metabolism	Energy Metabolism	99	comp26466_c0	K02639	ferredoxin	-
ko00195	Photosynthesis	Metabolism	Energy Metabolism	99	comp26466_c1	K02639	ferredoxin	-
ko00195	Photosynthesis	Metabolism	Energy Metabolism	99	comp26701_c0	K02717	photosystem II oxygen-evolving complex 23kDa protein	-
ko00195	Photosynthesis	Metabolism	Energy Metabolism	99	comp268038_c0	K08901	photosystem II oxygen-evolving enhancer protein	-
ko00195	Photosynthesis	Metabolism	Energy Metabolism	99	comp26910_c0	K02717	photosystem II oxygen-evolving complex 23kDa protein	-
ko00195	Photosynthesis	Metabolism	Energy Metabolism	99	comp26987_c0	K02723	photosystem II PsbY protein	-
ko00195	Photosynthesis	Metabolism	Energy Metabolism	99	comp273728_c0	K02636	cytochrome b6-f complex iron-sulfur subunit	EC:1.10.99.1
ko00195	Photosynthesis	Metabolism	Energy Metabolism	99	comp280404_c0	K08905	photosystem I subunit V	-
ko00195	Photosynthesis	Metabolism	Energy Metabolism	99	comp282395_c0	K03541	photosystem II 10kDa protein	-
ko00195	Photosynthesis	Metabolism	Energy Metabolism	99	comp298603_c0	K08901	photosystem II oxygen-evolving enhancer protein	-
ko00195	Photosynthesis	Metabolism	Energy Metabolism	99	comp301409_c0	K02109	F-type H+-transporting ATPase subunit b	EC:3.6.3.14
ko00195	Photosynthesis	Metabolism	Energy Metabolism	99	comp312497_c0	K02723	photosystem II PsbY protein	-
ko00195	Photosynthesis	Metabolism	Energy Metabolism	99	comp319994_c0	K02692	photosystem I subunit II	-
ko00195	Photosynthesis	Metabolism	Energy Metabolism	99	comp326393_c0	K03542	photosystem II 22kDa protein	-
ko00195	Photosynthesis	Metabolism	Energy Metabolism	99	comp3268_c0	K02694	photosystem I subunit III	-
ko00195	Photosynthesis	Metabolism	Energy Metabolism	99	comp328425_c0	K02115	F-type H+-transporting ATPase subunit gamma	EC:3.6.3.14
ko00195	Photosynthesis	Metabolism	Energy Metabolism	99	comp338826_c0	K08902	photosystem II Psb27 protein	-
ko00195	Photosynthesis	Metabolism	Energy Metabolism	99	comp39752_c0	K03541	photosystem II 10kDa protein	-
ko00195	Photosynthesis	Metabolism	Energy Metabolism	99	comp4434_c0	K02701	photosystem I subunit PsaN	-
ko00195	Photosynthesis	Metabolism	Energy Metabolism	99	comp44881_c0	K02638	plastocyanin	-
ko00195	Photosynthesis	Metabolism	Energy Metabolism	99	comp50200_c0	K02703	photosystem II PsbA protein	-
ko00195	Photosynthesis	Metabolism	Energy Metabolism	99	comp51532_c0	K02701	photosystem I subunit PsaN	-
ko00195	Photosynthesis	Metabolism	Energy Metabolism	99	comp5582_c0	K02701	photosystem I subunit PsaN	-
ko00195	Photosynthesis	Metabolism	Energy Metabolism	99	comp60415_c0	K02703	photosystem II PsbA protein	-
ko00195	Photosynthesis	Metabolism	Energy Metabolism	99	comp64481_c0	K02113	F-type H+-transporting ATPase subunit delta	EC:3.6.3.14
ko00195	Photosynthesis	Metabolism	Energy Metabolism	99	comp64784_c0	K02641	ferredoxin--NADP+ reductase	EC:1.18.1.2
ko00195	Photosynthesis	Metabolism	Energy Metabolism	99	comp64829_c0	K02690	photosystem I core protein Ib	-
ko00195	Photosynthesis	Metabolism	Energy Metabolism	99	comp6673_c0	K02694	photosystem I subunit III	-
ko00195	Photosynthesis	Metabolism	Energy Metabolism	99	comp7449_c0	K02692	photosystem I subunit II	-
ko00195	Photosynthesis	Metabolism	Energy Metabolism	99	comp76410_c0	K02641	ferredoxin--NADP+ reductase	EC:1.18.1.2
ko00195	Photosynthesis	Metabolism	Energy Metabolism	99	comp7751_c0	K02634	apocytochrome f	-
ko00196	Photosynthesis - antenna proteins	Metabolism	Energy Metabolism	47	comp10776_c0	K08908	light-harvesting complex I chlorophyll a/b binding protein 2	-
ko00196	Photosynthesis - antenna proteins	Metabolism	Energy Metabolism	47	comp13424_c0	K08907	light-harvesting complex I chlorophyll a/b binding protein 1	-
ko00196	Photosynthesis - antenna proteins	Metabolism	Energy Metabolism	47	comp1426_c0	K08917	light-harvesting complex II chlorophyll a/b binding protein 6	-
ko00196	Photosynthesis - antenna proteins	Metabolism	Energy Metabolism	47	comp1426_c1	K08917	light-harvesting complex II chlorophyll a/b binding protein 6	-
ko00196	Photosynthesis - antenna proteins	Metabolism	Energy Metabolism	47	comp144375_c0	K08914	light-harvesting complex II chlorophyll a/b binding protein 3	-
ko00196	Photosynthesis - antenna proteins	Metabolism	Energy Metabolism	47	comp14838_c0	K08916	light-harvesting complex II chlorophyll a/b binding protein 5	-
ko00196	Photosynthesis - antenna proteins	Metabolism	Energy Metabolism	47	comp15716_c0	K08909	light-harvesting complex I chlorophyll a/b binding protein 3	-
ko00196	Photosynthesis - antenna proteins	Metabolism	Energy Metabolism	47	comp15809_c0	K08917	light-harvesting complex II chlorophyll a/b binding protein 6	-
ko00196	Photosynthesis - antenna proteins	Metabolism	Energy Metabolism	47	comp1604_c0	K08908	light-harvesting complex I chlorophyll a/b binding protein 2	-
ko00196	Photosynthesis - antenna proteins	Metabolism	Energy Metabolism	47	comp1604_c1	K08908	light-harvesting complex I chlorophyll a/b binding protein 2	-
ko00196	Photosynthesis - antenna proteins	Metabolism	Energy Metabolism	47	comp16551_c0	K08912	light-harvesting complex II chlorophyll a/b binding protein 1	-
ko00196	Photosynthesis - antenna proteins	Metabolism	Energy Metabolism	47	comp17416_c0	K08911	light-harvesting complex I chlorophyll a/b binding protein 5	-
ko00196	Photosynthesis - antenna proteins	Metabolism	Energy Metabolism	47	comp17420_c0	K08916	light-harvesting complex II chlorophyll a/b binding protein 5	-
ko00196	Photosynthesis - antenna proteins	Metabolism	Energy Metabolism	47	comp177026_c0	K08916	light-harvesting complex II chlorophyll a/b binding protein 5	-
ko00196	Photosynthesis - antenna proteins	Metabolism	Energy Metabolism	47	comp199893_c0	K08909	light-harvesting complex I chlorophyll a/b binding protein 3	-
ko00196	Photosynthesis - antenna proteins	Metabolism	Energy Metabolism	47	comp200060_c0	K08910	light-harvesting complex I chlorophyll a/b binding protein 4	-
ko00196	Photosynthesis - antenna proteins	Metabolism	Energy Metabolism	47	comp203097_c0	K08914	light-harvesting complex II chlorophyll a/b binding protein 3	-
ko00196	Photosynthesis - antenna proteins	Metabolism	Energy Metabolism	47	comp20661_c0	K08908	light-harvesting complex I chlorophyll a/b binding protein 2	-
ko00196	Photosynthesis - antenna proteins	Metabolism	Energy Metabolism	47	comp20943_c0	K08913	light-harvesting complex II chlorophyll a/b binding protein 2	-
ko00196	Photosynthesis - antenna proteins	Metabolism	Energy Metabolism	47	comp22112_c0	K08913	light-harvesting complex II chlorophyll a/b binding protein 2	-
ko00196	Photosynthesis - antenna proteins	Metabolism	Energy Metabolism	47	comp231806_c0	K08907	light-harvesting complex I chlorophyll a/b binding protein 1	-
ko00196	Photosynthesis - antenna proteins	Metabolism	Energy Metabolism	47	comp234505_c0	K08910	light-harvesting complex I chlorophyll a/b binding protein 4	-
ko00196	Photosynthesis - antenna proteins	Metabolism	Energy Metabolism	47	comp23864_c0	K08915	light-harvesting complex II chlorophyll a/b binding protein 4	-
ko00196	Photosynthesis - antenna proteins	Metabolism	Energy Metabolism	47	comp245391_c0	K08917	light-harvesting complex II chlorophyll a/b binding protein 6	-
ko00196	Photosynthesis - antenna proteins	Metabolism	Energy Metabolism	47	comp25139_c0	K08912	light-harvesting complex II chlorophyll a/b binding protein 1	-
ko00196	Photosynthesis - antenna proteins	Metabolism	Energy Metabolism	47	comp25384_c0	K08910	light-harvesting complex I chlorophyll a/b binding protein 4	-
ko00196	Photosynthesis - antenna proteins	Metabolism	Energy Metabolism	47	comp25384_c1	K08910	light-harvesting complex I chlorophyll a/b binding protein 4	-
ko00196	Photosynthesis - antenna proteins	Metabolism	Energy Metabolism	47	comp25559_c0	K08914	light-harvesting complex II chlorophyll a/b binding protein 3	-
ko00196	Photosynthesis - antenna proteins	Metabolism	Energy Metabolism	47	comp265_c0	K08912	light-harvesting complex II chlorophyll a/b binding protein 1	-
ko00196	Photosynthesis - antenna proteins	Metabolism	Energy Metabolism	47	comp268053_c0	K08909	light-harvesting complex I chlorophyll a/b binding protein 3	-
ko00196	Photosynthesis - antenna proteins	Metabolism	Energy Metabolism	47	comp27141_c0	K08915	light-harvesting complex II chlorophyll a/b binding protein 4	-
ko00196	Photosynthesis - antenna proteins	Metabolism	Energy Metabolism	47	comp27141_c1	K08915	light-harvesting complex II chlorophyll a/b binding protein 4	-
ko00196	Photosynthesis - antenna proteins	Metabolism	Energy Metabolism	47	comp27671_c0	K08914	light-harvesting complex II chlorophyll a/b binding protein 3	-
ko00196	Photosynthesis - antenna proteins	Metabolism	Energy Metabolism	47	comp27671_c1	K08914	light-harvesting complex II chlorophyll a/b binding protein 3	-
ko00196	Photosynthesis - antenna proteins	Metabolism	Energy Metabolism	47	comp281422_c0	K08912	light-harvesting complex II chlorophyll a/b binding protein 1	-
ko00196	Photosynthesis - antenna proteins	Metabolism	Energy Metabolism	47	comp317636_c0	K08908	light-harvesting complex I chlorophyll a/b binding protein 2	-
ko00196	Photosynthesis - antenna proteins	Metabolism	Energy Metabolism	47	comp323112_c0	K08908	light-harvesting complex I chlorophyll a/b binding protein 2	-
ko00196	Photosynthesis - antenna proteins	Metabolism	Energy Metabolism	47	comp44854_c0	K08907	light-harvesting complex I chlorophyll a/b binding protein 1	-
ko00196	Photosynthesis - antenna proteins	Metabolism	Energy Metabolism	47	comp51143_c0	K08917	light-harvesting complex II chlorophyll a/b binding protein 6	-
ko00196	Photosynthesis - antenna proteins	Metabolism	Energy Metabolism	47	comp58297_c0	K08908	light-harvesting complex I chlorophyll a/b binding protein 2	-
ko00196	Photosynthesis - antenna proteins	Metabolism	Energy Metabolism	47	comp61183_c0	K08913	light-harvesting complex II chlorophyll a/b binding protein 2	-
ko00196	Photosynthesis - antenna proteins	Metabolism	Energy Metabolism	47	comp684_c0	K08915	light-harvesting complex II chlorophyll a/b binding protein 4	-
ko00196	Photosynthesis - antenna proteins	Metabolism	Energy Metabolism	47	comp684_c1	K08915	light-harvesting complex II chlorophyll a/b binding protein 4	-
ko00196	Photosynthesis - antenna proteins	Metabolism	Energy Metabolism	47	comp7149_c0	K08910	light-harvesting complex I chlorophyll a/b binding protein 4	-
ko00196	Photosynthesis - antenna proteins	Metabolism	Energy Metabolism	47	comp84129_c0	K08914	light-harvesting complex II chlorophyll a/b binding protein 3	-
ko00196	Photosynthesis - antenna proteins	Metabolism	Energy Metabolism	47	comp86089_c0	K08914	light-harvesting complex II chlorophyll a/b binding protein 3	-
ko00196	Photosynthesis - antenna proteins	Metabolism	Energy Metabolism	47	comp88380_c0	K08911	light-harvesting complex I chlorophyll a/b binding protein 5	-
ko00230	Purine metabolism	Metabolism	Nucleotide Metabolism	171	comp10211_c0	K02326	DNA polymerase epsilon subunit 3	EC:2.7.7.7
ko00230	Purine metabolism	Metabolism	Nucleotide Metabolism	171	comp103863_c0	K00873	pyruvate kinase	EC:2.7.1.40
ko00230	Purine metabolism	Metabolism	Nucleotide Metabolism	171	comp10479_c0	K02999	DNA-directed RNA polymerase I subunit A1	EC:2.7.7.6
ko00230	Purine metabolism	Metabolism	Nucleotide Metabolism	171	comp10496_c0	K01522	bis(5'-adenosyl)-triphosphatase	EC:3.6.1.29
ko00230	Purine metabolism	Metabolism	Nucleotide Metabolism	171	comp10527_c0	K01509	adenosinetriphosphatase	EC:3.6.1.3
ko00230	Purine metabolism	Metabolism	Nucleotide Metabolism	171	comp11158_c0	K00962	polyribonucleotide nucleotidyltransferase	EC:2.7.7.8
ko00230	Purine metabolism	Metabolism	Nucleotide Metabolism	171	comp11274_c0	K02320	DNA polymerase alpha subunit A	EC:2.7.7.7
ko00230	Purine metabolism	Metabolism	Nucleotide Metabolism	171	comp11370_c0	K01509	adenosinetriphosphatase	EC:3.6.1.3
ko00230	Purine metabolism	Metabolism	Nucleotide Metabolism	171	comp11658_c0	K01509	adenosinetriphosphatase	EC:3.6.1.3
ko00230	Purine metabolism	Metabolism	Nucleotide Metabolism	171	comp118736_c0	K00939	adenylate kinase	EC:2.7.4.3
ko00230	Purine metabolism	Metabolism	Nucleotide Metabolism	171	comp12182_c0	K03007	DNA-directed RNA Polymerase II subunit L	-
ko00230	Purine metabolism	Metabolism	Nucleotide Metabolism	171	comp12362_c0	K01939	adenylosuccinate synthase	EC:6.3.4.4
ko00230	Purine metabolism	Metabolism	Nucleotide Metabolism	171	comp124465_c0	K03013	DNA-directed RNA polymerase II subunit E	-
ko00230	Purine metabolism	Metabolism	Nucleotide Metabolism	171	comp12768_c0	K10807	ribonucleoside-diphosphate reductase subunit M1	EC:1.17.4.1
ko00230	Purine metabolism	Metabolism	Nucleotide Metabolism	171	comp12872_c0	K10807	ribonucleoside-diphosphate reductase subunit M1	EC:1.17.4.1
ko00230	Purine metabolism	Metabolism	Nucleotide Metabolism	171	comp136833_c0	K00088	IMP dehydrogenase	EC:1.1.1.205
ko00230	Purine metabolism	Metabolism	Nucleotide Metabolism	171	comp13943_c2	K01509	adenosinetriphosphatase	EC:3.6.1.3
ko00230	Purine metabolism	Metabolism	Nucleotide Metabolism	171	comp13980_c0	K03006	DNA-directed RNA polymerase II subunit A	EC:2.7.7.6
ko00230	Purine metabolism	Metabolism	Nucleotide Metabolism	171	comp139905_c0	K02999	DNA-directed RNA polymerase I subunit A1	EC:2.7.7.6
ko00230	Purine metabolism	Metabolism	Nucleotide Metabolism	171	comp13993_c0	K03017	DNA-directed RNA polymerase II subunit I	-
ko00230	Purine metabolism	Metabolism	Nucleotide Metabolism	171	comp14299_c0	K02999	DNA-directed RNA polymerase I subunit A1	EC:2.7.7.6
ko00230	Purine metabolism	Metabolism	Nucleotide Metabolism	171	comp14299_c1	K02999	DNA-directed RNA polymerase I subunit A1	EC:2.7.7.6
ko00230	Purine metabolism	Metabolism	Nucleotide Metabolism	171	comp14507_c0	K03013	DNA-directed RNA polymerase II subunit E	-
ko00230	Purine metabolism	Metabolism	Nucleotide Metabolism	171	comp14655_c0	K02335	DNA polymerase I	EC:2.7.7.7
ko00230	Purine metabolism	Metabolism	Nucleotide Metabolism	171	comp14655_c1	K02335	DNA polymerase I	EC:2.7.7.7
ko00230	Purine metabolism	Metabolism	Nucleotide Metabolism	171	comp14655_c2	K02335	DNA polymerase I	EC:2.7.7.7
ko00230	Purine metabolism	Metabolism	Nucleotide Metabolism	171	comp14672_c0	K01509	adenosinetriphosphatase	EC:3.6.1.3
ko00230	Purine metabolism	Metabolism	Nucleotide Metabolism	171	comp147638_c0	K00365	urate oxidase	EC:1.7.3.3
ko00230	Purine metabolism	Metabolism	Nucleotide Metabolism	171	comp15771_c0	K01951	GMP synthase (glutamine-hydrolysing)	EC:6.3.5.2
ko00230	Purine metabolism	Metabolism	Nucleotide Metabolism	171	comp15978_c0	K03019	DNA-directed RNA polymerase III subunit C11	EC:2.7.7.6
ko00230	Purine metabolism	Metabolism	Nucleotide Metabolism	171	comp16113_c0	K00942	guanylate kinase	EC:2.7.4.8
ko00230	Purine metabolism	Metabolism	Nucleotide Metabolism	171	comp164734_c0	K02684	DNA primase small subunit	EC:2.7.7.-
ko00230	Purine metabolism	Metabolism	Nucleotide Metabolism	171	comp165848_c0	K00940	nucleoside-diphosphate kinase	EC:2.7.4.6
ko00230	Purine metabolism	Metabolism	Nucleotide Metabolism	171	comp16586_c0	K01509	adenosinetriphosphatase	EC:3.6.1.3
ko00230	Purine metabolism	Metabolism	Nucleotide Metabolism	171	comp17467_c0	K01490	AMP deaminase	EC:3.5.4.6
ko00230	Purine metabolism	Metabolism	Nucleotide Metabolism	171	comp17467_c1	K01490	AMP deaminase	EC:3.5.4.6
ko00230	Purine metabolism	Metabolism	Nucleotide Metabolism	171	comp17601_c0	K03505	DNA polymerase delta subunit 4	-
ko00230	Purine metabolism	Metabolism	Nucleotide Metabolism	171	comp17761_c0	K03002	DNA-directed RNA polymerase I subunit A2	EC:2.7.7.6
ko00230	Purine metabolism	Metabolism	Nucleotide Metabolism	171	comp17978_c0	K03013	DNA-directed RNA polymerase II subunit E	-
ko00230	Purine metabolism	Metabolism	Nucleotide Metabolism	171	comp18259_c0	K01427	urease	EC:3.5.1.5
ko00230	Purine metabolism	Metabolism	Nucleotide Metabolism	171	comp18433_c0	K02335	DNA polymerase I	EC:2.7.7.7
ko00230	Purine metabolism	Metabolism	Nucleotide Metabolism	171	comp187328_c0	K02320	DNA polymerase alpha subunit A	EC:2.7.7.7
ko00230	Purine metabolism	Metabolism	Nucleotide Metabolism	171	comp18826_c0	K03006	DNA-directed RNA polymerase II subunit A	EC:2.7.7.6
ko00230	Purine metabolism	Metabolism	Nucleotide Metabolism	171	comp18898_c1	K01509	adenosinetriphosphatase	EC:3.6.1.3
ko00230	Purine metabolism	Metabolism	Nucleotide Metabolism	171	comp18898_c2	K01509	adenosinetriphosphatase	EC:3.6.1.3
ko00230	Purine metabolism	Metabolism	Nucleotide Metabolism	171	comp19052_c2	K01509	adenosinetriphosphatase	EC:3.6.1.3
ko00230	Purine metabolism	Metabolism	Nucleotide Metabolism	171	comp19255_c0	K00873	pyruvate kinase	EC:2.7.1.40
ko00230	Purine metabolism	Metabolism	Nucleotide Metabolism	171	comp193192_c0	K03040	DNA-directed RNA polymerase subunit alpha	EC:2.7.7.6
ko00230	Purine metabolism	Metabolism	Nucleotide Metabolism	171	comp19373_c0	K03021	DNA-directed RNA polymerase III subunit C2	EC:2.7.7.6
ko00230	Purine metabolism	Metabolism	Nucleotide Metabolism	171	comp19509_c0	K01519	nucleoside-triphosphate pyrophosphatase	EC:3.6.1.19
ko00230	Purine metabolism	Metabolism	Nucleotide Metabolism	171	comp19620_c0	K00759	adenine phosphoribosyltransferase	EC:2.4.2.7
ko00230	Purine metabolism	Metabolism	Nucleotide Metabolism	171	comp196523_c0	K01509	adenosinetriphosphatase	EC:3.6.1.3
ko00230	Purine metabolism	Metabolism	Nucleotide Metabolism	171	comp19894_c0	K00940	nucleoside-diphosphate kinase	EC:2.7.4.6
ko00230	Purine metabolism	Metabolism	Nucleotide Metabolism	171	comp20279_c0	K01509	adenosinetriphosphatase	EC:3.6.1.3
ko00230	Purine metabolism	Metabolism	Nucleotide Metabolism	171	comp20288_c0	K01939	adenylosuccinate synthase	EC:6.3.4.4
ko00230	Purine metabolism	Metabolism	Nucleotide Metabolism	171	comp20555_c0	K00873	pyruvate kinase	EC:2.7.1.40
ko00230	Purine metabolism	Metabolism	Nucleotide Metabolism	171	comp20903_c0	K01509	adenosinetriphosphatase	EC:3.6.1.3
ko00230	Purine metabolism	Metabolism	Nucleotide Metabolism	171	comp21124_c0	K00948	ribose-phosphate pyrophosphokinase	EC:2.7.6.1
ko00230	Purine metabolism	Metabolism	Nucleotide Metabolism	171	comp21124_c1	K00948	ribose-phosphate pyrophosphokinase	EC:2.7.6.1
ko00230	Purine metabolism	Metabolism	Nucleotide Metabolism	171	comp21186_c0	K00873	pyruvate kinase	EC:2.7.1.40
ko00230	Purine metabolism	Metabolism	Nucleotide Metabolism	171	comp21283_c0	K01488	adenosine deaminase	EC:3.5.4.4
ko00230	Purine metabolism	Metabolism	Nucleotide Metabolism	171	comp21307_c0	K00940	nucleoside-diphosphate kinase	EC:2.7.4.6
ko00230	Purine metabolism	Metabolism	Nucleotide Metabolism	171	comp21465_c0	K03007	DNA-directed RNA Polymerase II subunit L	-
ko00230	Purine metabolism	Metabolism	Nucleotide Metabolism	171	comp21489_c0	K10807	ribonucleoside-diphosphate reductase subunit M1	EC:1.17.4.1
ko00230	Purine metabolism	Metabolism	Nucleotide Metabolism	171	comp21615_c0	K03018	DNA-directed RNA polymerase III subunit C1	EC:2.7.7.6
ko00230	Purine metabolism	Metabolism	Nucleotide Metabolism	171	comp21674_c0	K03023	DNA-directed RNA polymerase III subunit C3	EC:2.7.7.6
ko00230	Purine metabolism	Metabolism	Nucleotide Metabolism	171	comp21718_c0	K00860	adenylylsulfate kinase	EC:2.7.1.25
ko00230	Purine metabolism	Metabolism	Nucleotide Metabolism	171	comp21922_c0	K03008	DNA-directed RNA polymerase II subunit J	-
ko00230	Purine metabolism	Metabolism	Nucleotide Metabolism	171	comp21922_c1	K03008	DNA-directed RNA polymerase II subunit J	-
ko00230	Purine metabolism	Metabolism	Nucleotide Metabolism	171	comp22029_c0	K03000	DNA-directed RNA polymerase I subunit A12	EC:2.7.7.6
ko00230	Purine metabolism	Metabolism	Nucleotide Metabolism	171	comp22057_c0	K03009	DNA-directed RNA Polymerase II subunit K	-
ko00230	Purine metabolism	Metabolism	Nucleotide Metabolism	171	comp22199_c0	K00602	phosphoribosylaminoimidazolecarboxamide formyltransferase / IMP cyclohydrolase	EC:2.1.2.3 3.5.4.10
ko00230	Purine metabolism	Metabolism	Nucleotide Metabolism	171	comp22390_c1	K01939	adenylosuccinate synthase	EC:6.3.4.4
ko00230	Purine metabolism	Metabolism	Nucleotide Metabolism	171	comp22432_c0	K03026	DNA-directed RNA polymerase III subunit C4	EC:2.7.7.6
ko00230	Purine metabolism	Metabolism	Nucleotide Metabolism	171	comp22475_c0	K03504	DNA polymerase delta subunit 3	-
ko00230	Purine metabolism	Metabolism	Nucleotide Metabolism	171	comp22475_c1	K03504	DNA polymerase delta subunit 3	-
ko00230	Purine metabolism	Metabolism	Nucleotide Metabolism	171	comp22503_c0	K03018	DNA-directed RNA polymerase III subunit C1	EC:2.7.7.6
ko00230	Purine metabolism	Metabolism	Nucleotide Metabolism	171	comp22503_c1	K03018	DNA-directed RNA polymerase III subunit C1	EC:2.7.7.6
ko00230	Purine metabolism	Metabolism	Nucleotide Metabolism	171	comp22505_c0	K00948	ribose-phosphate pyrophosphokinase	EC:2.7.6.1
ko00230	Purine metabolism	Metabolism	Nucleotide Metabolism	171	comp22624_c0	K01923	phosphoribosylaminoimidazole-succinocarboxamide synthase	EC:6.3.2.6
ko00230	Purine metabolism	Metabolism	Nucleotide Metabolism	171	comp22719_c0	K00939	adenylate kinase	EC:2.7.4.3
ko00230	Purine metabolism	Metabolism	Nucleotide Metabolism	171	comp2271_c0	K03002	DNA-directed RNA polymerase I subunit A2	EC:2.7.7.6
ko00230	Purine metabolism	Metabolism	Nucleotide Metabolism	171	comp22835_c0	K03010	DNA-directed RNA polymerase II subunit B	EC:2.7.7.6
ko00230	Purine metabolism	Metabolism	Nucleotide Metabolism	171	comp22835_c1	K03010	DNA-directed RNA polymerase II subunit B	EC:2.7.7.6
ko00230	Purine metabolism	Metabolism	Nucleotide Metabolism	171	comp23024_c0	K03787	5'-nucleotidase	EC:3.1.3.5
ko00230	Purine metabolism	Metabolism	Nucleotide Metabolism	171	comp23112_c0	K01952	phosphoribosylformylglycinamidine synthase	EC:6.3.5.3
ko00230	Purine metabolism	Metabolism	Nucleotide Metabolism	171	comp23165_c0	K01466	allantoinase	EC:3.5.2.5
ko00230	Purine metabolism	Metabolism	Nucleotide Metabolism	171	comp23266_c0	K11808	phosphoribosylaminoimidazole carboxylase	EC:4.1.1.21
ko00230	Purine metabolism	Metabolism	Nucleotide Metabolism	171	comp23288_c0	K02335	DNA polymerase I	EC:2.7.7.7
ko00230	Purine metabolism	Metabolism	Nucleotide Metabolism	171	comp23321_c0	K00365	urate oxidase	EC:1.7.3.3
ko00230	Purine metabolism	Metabolism	Nucleotide Metabolism	171	comp23447_c0	K03787	5'-nucleotidase	EC:3.1.3.5
ko00230	Purine metabolism	Metabolism	Nucleotide Metabolism	171	comp23519_c0	K00940	nucleoside-diphosphate kinase	EC:2.7.4.6
ko00230	Purine metabolism	Metabolism	Nucleotide Metabolism	171	comp23681_c0	K01490	AMP deaminase	EC:3.5.4.6
ko00230	Purine metabolism	Metabolism	Nucleotide Metabolism	171	comp23742_c0	K01945	phosphoribosylamine--glycine ligase	EC:6.3.4.13
ko00230	Purine metabolism	Metabolism	Nucleotide Metabolism	171	comp238721_c0	K03021	DNA-directed RNA polymerase III subunit C2	EC:2.7.7.6
ko00230	Purine metabolism	Metabolism	Nucleotide Metabolism	171	comp23885_c0	K00939	adenylate kinase	EC:2.7.4.3
ko00230	Purine metabolism	Metabolism	Nucleotide Metabolism	171	comp24018_c0	K10808	ribonucleoside-diphosphate reductase subunit M2	EC:1.17.4.1
ko00230	Purine metabolism	Metabolism	Nucleotide Metabolism	171	comp24051_c0	K00962	polyribonucleotide nucleotidyltransferase	EC:2.7.7.8
ko00230	Purine metabolism	Metabolism	Nucleotide Metabolism	171	comp24156_c0	K00873	pyruvate kinase	EC:2.7.1.40
ko00230	Purine metabolism	Metabolism	Nucleotide Metabolism	171	comp241574_c0	K02324	DNA polymerase epsilon subunit 1	EC:2.7.7.7
ko00230	Purine metabolism	Metabolism	Nucleotide Metabolism	171	comp24291_c0	K01239	purine nucleosidase	EC:3.2.2.1
ko00230	Purine metabolism	Metabolism	Nucleotide Metabolism	171	comp24380_c0	K01490	AMP deaminase	EC:3.5.4.6
ko00230	Purine metabolism	Metabolism	Nucleotide Metabolism	171	comp24391_c0	K03014	DNA-directed RNA Polymerase II subunit F	-
ko00230	Purine metabolism	Metabolism	Nucleotide Metabolism	171	comp24403_c0	K01239	purine nucleosidase	EC:3.2.2.1
ko00230	Purine metabolism	Metabolism	Nucleotide Metabolism	171	comp246380_c0	K02684	DNA primase small subunit	EC:2.7.7.-
ko00230	Purine metabolism	Metabolism	Nucleotide Metabolism	171	comp24828_c0	K00942	guanylate kinase	EC:2.7.4.8
ko00230	Purine metabolism	Metabolism	Nucleotide Metabolism	171	comp24847_c0	K01509	adenosinetriphosphatase	EC:3.6.1.3
ko00230	Purine metabolism	Metabolism	Nucleotide Metabolism	171	comp24975_c0	K00893	deoxycitidine kinase	EC:2.7.1.74
ko00230	Purine metabolism	Metabolism	Nucleotide Metabolism	171	comp252730_c0	K02335	DNA polymerase I	EC:2.7.7.7
ko00230	Purine metabolism	Metabolism	Nucleotide Metabolism	171	comp25275_c0	K03016	DNA-directed RNA polymerase II subunit H	-
ko00230	Purine metabolism	Metabolism	Nucleotide Metabolism	171	comp25519_c0	K03018	DNA-directed RNA polymerase III subunit C1	EC:2.7.7.6
ko00230	Purine metabolism	Metabolism	Nucleotide Metabolism	171	comp25532_c0	K01509	adenosinetriphosphatase	EC:3.6.1.3
ko00230	Purine metabolism	Metabolism	Nucleotide Metabolism	171	comp25637_c0	K02328	DNA polymerase delta subunit 2	-
ko00230	Purine metabolism	Metabolism	Nucleotide Metabolism	171	comp25754_c0	K00939	adenylate kinase	EC:2.7.4.3
ko00230	Purine metabolism	Metabolism	Nucleotide Metabolism	171	comp258052_c0	K03010	DNA-directed RNA polymerase II subunit B	EC:2.7.7.6
ko00230	Purine metabolism	Metabolism	Nucleotide Metabolism	171	comp25889_c0	K00601	phosphoribosylglycinamide formyltransferase	EC:2.1.2.2
ko00230	Purine metabolism	Metabolism	Nucleotide Metabolism	171	comp26052_c0	K00106	xanthine dehydrogenase/oxidase	EC:1.17.1.4 1.17.3.2
ko00230	Purine metabolism	Metabolism	Nucleotide Metabolism	171	comp26052_c1	K00106	xanthine dehydrogenase/oxidase	EC:1.17.1.4 1.17.3.2
ko00230	Purine metabolism	Metabolism	Nucleotide Metabolism	171	comp26052_c2	K00106	xanthine dehydrogenase/oxidase	EC:1.17.1.4 1.17.3.2
ko00230	Purine metabolism	Metabolism	Nucleotide Metabolism	171	comp26112_c0	K01933	phosphoribosylformylglycinamidine cyclo-ligase	EC:6.3.3.1
ko00230	Purine metabolism	Metabolism	Nucleotide Metabolism	171	comp26183_c0	K03040	DNA-directed RNA polymerase subunit alpha	EC:2.7.7.6
ko00230	Purine metabolism	Metabolism	Nucleotide Metabolism	171	comp26243_c0	K01509	adenosinetriphosphatase	EC:3.6.1.3
ko00230	Purine metabolism	Metabolism	Nucleotide Metabolism	171	comp26387_c0	K00940	nucleoside-diphosphate kinase	EC:2.7.4.6
ko00230	Purine metabolism	Metabolism	Nucleotide Metabolism	171	comp26430_c0	K03025	DNA-directed RNA polymerase III subunit C34	EC:2.7.7.6
ko00230	Purine metabolism	Metabolism	Nucleotide Metabolism	171	comp26656_c0	K01509	adenosinetriphosphatase	EC:3.6.1.3
ko00230	Purine metabolism	Metabolism	Nucleotide Metabolism	171	comp26785_c0	K00939	adenylate kinase	EC:2.7.4.3
ko00230	Purine metabolism	Metabolism	Nucleotide Metabolism	171	comp27255_c0	K00873	pyruvate kinase	EC:2.7.1.40
ko00230	Purine metabolism	Metabolism	Nucleotide Metabolism	171	comp27268_c0	K00873	pyruvate kinase	EC:2.7.1.40
ko00230	Purine metabolism	Metabolism	Nucleotide Metabolism	171	comp27324_c0	K00764	amidophosphoribosyltransferase	EC:2.4.2.14
ko00230	Purine metabolism	Metabolism	Nucleotide Metabolism	171	comp27399_c0	K01509	adenosinetriphosphatase	EC:3.6.1.3
ko00230	Purine metabolism	Metabolism	Nucleotide Metabolism	171	comp27598_c0	K03011	DNA-directed RNA polymerase II subunit C	-
ko00230	Purine metabolism	Metabolism	Nucleotide Metabolism	171	comp27602_c0	K00958	sulfate adenylyltransferase	EC:2.7.7.4
ko00230	Purine metabolism	Metabolism	Nucleotide Metabolism	171	comp27602_c1	K00958	sulfate adenylyltransferase	EC:2.7.7.4
ko00230	Purine metabolism	Metabolism	Nucleotide Metabolism	171	comp27612_c0	K00873	pyruvate kinase	EC:2.7.1.40
ko00230	Purine metabolism	Metabolism	Nucleotide Metabolism	171	comp27927_c0	K03008	DNA-directed RNA polymerase II subunit J	-
ko00230	Purine metabolism	Metabolism	Nucleotide Metabolism	171	comp28001_c0	K03027	DNA-directed RNA Polymerase III subunit C5	EC:2.7.7.6
ko00230	Purine metabolism	Metabolism	Nucleotide Metabolism	171	comp2818_c0	K01509	adenosinetriphosphatase	EC:3.6.1.3
ko00230	Purine metabolism	Metabolism	Nucleotide Metabolism	171	comp28276_c0	K00873	pyruvate kinase	EC:2.7.1.40
ko00230	Purine metabolism	Metabolism	Nucleotide Metabolism	171	comp28404_c0	K03012	DNA-directed RNA polymerase II subunit D	-
ko00230	Purine metabolism	Metabolism	Nucleotide Metabolism	171	comp28431_c0	K00764	amidophosphoribosyltransferase	EC:2.4.2.14
ko00230	Purine metabolism	Metabolism	Nucleotide Metabolism	171	comp28535_c0	K03505	DNA polymerase delta subunit 4	-
ko00230	Purine metabolism	Metabolism	Nucleotide Metabolism	171	comp28735_c0	K00939	adenylate kinase	EC:2.7.4.3
ko00230	Purine metabolism	Metabolism	Nucleotide Metabolism	171	comp28757_c0	K01522	bis(5'-adenosyl)-triphosphatase	EC:3.6.1.29
ko00230	Purine metabolism	Metabolism	Nucleotide Metabolism	171	comp28829_c0	K00088	IMP dehydrogenase	EC:1.1.1.205
ko00230	Purine metabolism	Metabolism	Nucleotide Metabolism	171	comp28959_c0	K00939	adenylate kinase	EC:2.7.4.3
ko00230	Purine metabolism	Metabolism	Nucleotide Metabolism	171	comp28981_c0	K00856	adenosine kinase	EC:2.7.1.20
ko00230	Purine metabolism	Metabolism	Nucleotide Metabolism	171	comp29036_c0	K01951	GMP synthase (glutamine-hydrolysing)	EC:6.3.5.2
ko00230	Purine metabolism	Metabolism	Nucleotide Metabolism	171	comp29296_c0	K03006	DNA-directed RNA polymerase II subunit A	EC:2.7.7.6
ko00230	Purine metabolism	Metabolism	Nucleotide Metabolism	171	comp29540_c0	K01756	adenylosuccinate lyase	EC:4.3.2.2
ko00230	Purine metabolism	Metabolism	Nucleotide Metabolism	171	comp29870_c0	K00873	pyruvate kinase	EC:2.7.1.40
ko00230	Purine metabolism	Metabolism	Nucleotide Metabolism	171	comp29993_c0	K01509	adenosinetriphosphatase	EC:3.6.1.3
ko00230	Purine metabolism	Metabolism	Nucleotide Metabolism	171	comp30124_c0	K01516	nucleoside-triphosphatase	EC:3.6.1.15
ko00230	Purine metabolism	Metabolism	Nucleotide Metabolism	171	comp30220_c0	K03006	DNA-directed RNA polymerase II subunit A	EC:2.7.7.6
ko00230	Purine metabolism	Metabolism	Nucleotide Metabolism	171	comp30288_c0	K01509	adenosinetriphosphatase	EC:3.6.1.3
ko00230	Purine metabolism	Metabolism	Nucleotide Metabolism	171	comp30553_c0	K03010	DNA-directed RNA polymerase II subunit B	EC:2.7.7.6
ko00230	Purine metabolism	Metabolism	Nucleotide Metabolism	171	comp329425_c0	K02684	DNA primase small subunit	EC:2.7.7.-
ko00230	Purine metabolism	Metabolism	Nucleotide Metabolism	171	comp336379_c0	K02684	DNA primase small subunit	EC:2.7.7.-
ko00230	Purine metabolism	Metabolism	Nucleotide Metabolism	171	comp3583_c0	K11808	phosphoribosylaminoimidazole carboxylase	EC:4.1.1.21
ko00230	Purine metabolism	Metabolism	Nucleotide Metabolism	171	comp4916_c0	K01509	adenosinetriphosphatase	EC:3.6.1.3
ko00230	Purine metabolism	Metabolism	Nucleotide Metabolism	171	comp5461_c0	K02324	DNA polymerase epsilon subunit 1	EC:2.7.7.7
ko00230	Purine metabolism	Metabolism	Nucleotide Metabolism	171	comp56239_c0	K00873	pyruvate kinase	EC:2.7.1.40
ko00230	Purine metabolism	Metabolism	Nucleotide Metabolism	171	comp5701_c0	K00939	adenylate kinase	EC:2.7.4.3
ko00230	Purine metabolism	Metabolism	Nucleotide Metabolism	171	comp66003_c0	K03010	DNA-directed RNA polymerase II subunit B	EC:2.7.7.6
ko00230	Purine metabolism	Metabolism	Nucleotide Metabolism	171	comp70158_c0	K03009	DNA-directed RNA Polymerase II subunit K	-
ko00230	Purine metabolism	Metabolism	Nucleotide Metabolism	171	comp7548_c0	K00856	adenosine kinase	EC:2.7.1.20
ko00230	Purine metabolism	Metabolism	Nucleotide Metabolism	171	comp76168_c0	K03014	DNA-directed RNA Polymerase II subunit F	-
ko00230	Purine metabolism	Metabolism	Nucleotide Metabolism	171	comp844_c0	K03015	DNA-directed RNA polymerase II subunit G	-
ko00230	Purine metabolism	Metabolism	Nucleotide Metabolism	171	comp8578_c0	K00962	polyribonucleotide nucleotidyltransferase	EC:2.7.7.8
ko00230	Purine metabolism	Metabolism	Nucleotide Metabolism	171	comp88174_c0	K03006	DNA-directed RNA polymerase II subunit A	EC:2.7.7.6
ko00230	Purine metabolism	Metabolism	Nucleotide Metabolism	171	comp9500_c0	K00088	IMP dehydrogenase	EC:1.1.1.205
ko00230	Purine metabolism	Metabolism	Nucleotide Metabolism	171	comp9603_c0	K02327	DNA polymerase delta subunit 1	EC:2.7.7.7
ko00232	Caffeine metabolism	Metabolism	Biosynthesis of Other Secondary Metabolites	5	comp147638_c0	K00365	urate oxidase	EC:1.7.3.3
ko00232	Caffeine metabolism	Metabolism	Biosynthesis of Other Secondary Metabolites	5	comp23321_c0	K00365	urate oxidase	EC:1.7.3.3
ko00232	Caffeine metabolism	Metabolism	Biosynthesis of Other Secondary Metabolites	5	comp26052_c0	K00106	xanthine dehydrogenase/oxidase	EC:1.17.1.4 1.17.3.2
ko00232	Caffeine metabolism	Metabolism	Biosynthesis of Other Secondary Metabolites	5	comp26052_c1	K00106	xanthine dehydrogenase/oxidase	EC:1.17.1.4 1.17.3.2
ko00232	Caffeine metabolism	Metabolism	Biosynthesis of Other Secondary Metabolites	5	comp26052_c2	K00106	xanthine dehydrogenase/oxidase	EC:1.17.1.4 1.17.3.2
ko00240	Pyrimidine metabolism	Metabolism	Nucleotide Metabolism	132	comp10211_c0	K02326	DNA polymerase epsilon subunit 3	EC:2.7.7.7
ko00240	Pyrimidine metabolism	Metabolism	Nucleotide Metabolism	132	comp10376_c0	K01955	carbamoyl-phosphate synthase large subunit	EC:6.3.5.5
ko00240	Pyrimidine metabolism	Metabolism	Nucleotide Metabolism	132	comp10479_c0	K02999	DNA-directed RNA polymerase I subunit A1	EC:2.7.7.6
ko00240	Pyrimidine metabolism	Metabolism	Nucleotide Metabolism	132	comp11158_c0	K00962	polyribonucleotide nucleotidyltransferase	EC:2.7.7.8
ko00240	Pyrimidine metabolism	Metabolism	Nucleotide Metabolism	132	comp11274_c0	K02320	DNA polymerase alpha subunit A	EC:2.7.7.7
ko00240	Pyrimidine metabolism	Metabolism	Nucleotide Metabolism	132	comp11383_c0	K01955	carbamoyl-phosphate synthase large subunit	EC:6.3.5.5
ko00240	Pyrimidine metabolism	Metabolism	Nucleotide Metabolism	132	comp12182_c0	K03007	DNA-directed RNA Polymerase II subunit L	-
ko00240	Pyrimidine metabolism	Metabolism	Nucleotide Metabolism	132	comp121972_c0	K01937	CTP synthase	EC:6.3.4.2
ko00240	Pyrimidine metabolism	Metabolism	Nucleotide Metabolism	132	comp124465_c0	K03013	DNA-directed RNA polymerase II subunit E	-
ko00240	Pyrimidine metabolism	Metabolism	Nucleotide Metabolism	132	comp12768_c0	K10807	ribonucleoside-diphosphate reductase subunit M1	EC:1.17.4.1
ko00240	Pyrimidine metabolism	Metabolism	Nucleotide Metabolism	132	comp12872_c0	K10807	ribonucleoside-diphosphate reductase subunit M1	EC:1.17.4.1
ko00240	Pyrimidine metabolism	Metabolism	Nucleotide Metabolism	132	comp13210_c0	K01955	carbamoyl-phosphate synthase large subunit	EC:6.3.5.5
ko00240	Pyrimidine metabolism	Metabolism	Nucleotide Metabolism	132	comp136250_c0	K00945	cytidylate kinase	EC:2.7.4.14
ko00240	Pyrimidine metabolism	Metabolism	Nucleotide Metabolism	132	comp139642_c0	K01937	CTP synthase	EC:6.3.4.2
ko00240	Pyrimidine metabolism	Metabolism	Nucleotide Metabolism	132	comp13980_c0	K03006	DNA-directed RNA polymerase II subunit A	EC:2.7.7.6
ko00240	Pyrimidine metabolism	Metabolism	Nucleotide Metabolism	132	comp139905_c0	K02999	DNA-directed RNA polymerase I subunit A1	EC:2.7.7.6
ko00240	Pyrimidine metabolism	Metabolism	Nucleotide Metabolism	132	comp13993_c0	K03017	DNA-directed RNA polymerase II subunit I	-
ko00240	Pyrimidine metabolism	Metabolism	Nucleotide Metabolism	132	comp14056_c0	K00876	uridine kinase	EC:2.7.1.48
ko00240	Pyrimidine metabolism	Metabolism	Nucleotide Metabolism	132	comp14056_c1	K00876	uridine kinase	EC:2.7.1.48
ko00240	Pyrimidine metabolism	Metabolism	Nucleotide Metabolism	132	comp14299_c0	K02999	DNA-directed RNA polymerase I subunit A1	EC:2.7.7.6
ko00240	Pyrimidine metabolism	Metabolism	Nucleotide Metabolism	132	comp14299_c1	K02999	DNA-directed RNA polymerase I subunit A1	EC:2.7.7.6
ko00240	Pyrimidine metabolism	Metabolism	Nucleotide Metabolism	132	comp14507_c0	K03013	DNA-directed RNA polymerase II subunit E	-
ko00240	Pyrimidine metabolism	Metabolism	Nucleotide Metabolism	132	comp14655_c0	K02335	DNA polymerase I	EC:2.7.7.7
ko00240	Pyrimidine metabolism	Metabolism	Nucleotide Metabolism	132	comp14655_c1	K02335	DNA polymerase I	EC:2.7.7.7
ko00240	Pyrimidine metabolism	Metabolism	Nucleotide Metabolism	132	comp14655_c2	K02335	DNA polymerase I	EC:2.7.7.7
ko00240	Pyrimidine metabolism	Metabolism	Nucleotide Metabolism	132	comp15212_c0	K00876	uridine kinase	EC:2.7.1.48
ko00240	Pyrimidine metabolism	Metabolism	Nucleotide Metabolism	132	comp15758_c0	K01955	carbamoyl-phosphate synthase large subunit	EC:6.3.5.5
ko00240	Pyrimidine metabolism	Metabolism	Nucleotide Metabolism	132	comp15978_c0	K03019	DNA-directed RNA polymerase III subunit C11	EC:2.7.7.6
ko00240	Pyrimidine metabolism	Metabolism	Nucleotide Metabolism	132	comp164734_c0	K02684	DNA primase small subunit	EC:2.7.7.-
ko00240	Pyrimidine metabolism	Metabolism	Nucleotide Metabolism	132	comp165848_c0	K00940	nucleoside-diphosphate kinase	EC:2.7.4.6
ko00240	Pyrimidine metabolism	Metabolism	Nucleotide Metabolism	132	comp16627_c0	K00876	uridine kinase	EC:2.7.1.48
ko00240	Pyrimidine metabolism	Metabolism	Nucleotide Metabolism	132	comp16870_c0	K01955	carbamoyl-phosphate synthase large subunit	EC:6.3.5.5
ko00240	Pyrimidine metabolism	Metabolism	Nucleotide Metabolism	132	comp17237_c0	K00226	dihydroorotate oxidase	EC:1.3.3.1
ko00240	Pyrimidine metabolism	Metabolism	Nucleotide Metabolism	132	comp17388_c0	K09903	uridylate kinase	EC:2.7.4.22
ko00240	Pyrimidine metabolism	Metabolism	Nucleotide Metabolism	132	comp17601_c0	K03505	DNA polymerase delta subunit 4	-
ko00240	Pyrimidine metabolism	Metabolism	Nucleotide Metabolism	132	comp17761_c0	K03002	DNA-directed RNA polymerase I subunit A2	EC:2.7.7.6
ko00240	Pyrimidine metabolism	Metabolism	Nucleotide Metabolism	132	comp17839_c0	K01955	carbamoyl-phosphate synthase large subunit	EC:6.3.5.5
ko00240	Pyrimidine metabolism	Metabolism	Nucleotide Metabolism	132	comp17978_c0	K03013	DNA-directed RNA polymerase II subunit E	-
ko00240	Pyrimidine metabolism	Metabolism	Nucleotide Metabolism	132	comp18352_c0	K01465	dihydroorotase	EC:3.5.2.3
ko00240	Pyrimidine metabolism	Metabolism	Nucleotide Metabolism	132	comp18433_c0	K02335	DNA polymerase I	EC:2.7.7.7
ko00240	Pyrimidine metabolism	Metabolism	Nucleotide Metabolism	132	comp187328_c0	K02320	DNA polymerase alpha subunit A	EC:2.7.7.7
ko00240	Pyrimidine metabolism	Metabolism	Nucleotide Metabolism	132	comp18826_c0	K03006	DNA-directed RNA polymerase II subunit A	EC:2.7.7.6
ko00240	Pyrimidine metabolism	Metabolism	Nucleotide Metabolism	132	comp193192_c0	K03040	DNA-directed RNA polymerase subunit alpha	EC:2.7.7.6
ko00240	Pyrimidine metabolism	Metabolism	Nucleotide Metabolism	132	comp19373_c0	K03021	DNA-directed RNA polymerase III subunit C2	EC:2.7.7.6
ko00240	Pyrimidine metabolism	Metabolism	Nucleotide Metabolism	132	comp1937_c0	K01955	carbamoyl-phosphate synthase large subunit	EC:6.3.5.5
ko00240	Pyrimidine metabolism	Metabolism	Nucleotide Metabolism	132	comp19502_c0	K01955	carbamoyl-phosphate synthase large subunit	EC:6.3.5.5
ko00240	Pyrimidine metabolism	Metabolism	Nucleotide Metabolism	132	comp19509_c0	K01519	nucleoside-triphosphate pyrophosphatase	EC:3.6.1.19
ko00240	Pyrimidine metabolism	Metabolism	Nucleotide Metabolism	132	comp19710_c0	K00560	thymidylate synthase	EC:2.1.1.45
ko00240	Pyrimidine metabolism	Metabolism	Nucleotide Metabolism	132	comp19710_c1	K00560	thymidylate synthase	EC:2.1.1.45
ko00240	Pyrimidine metabolism	Metabolism	Nucleotide Metabolism	132	comp19894_c0	K00940	nucleoside-diphosphate kinase	EC:2.7.4.6
ko00240	Pyrimidine metabolism	Metabolism	Nucleotide Metabolism	132	comp20023_c0	K00384	thioredoxin reductase (NADPH)	EC:1.8.1.9
ko00240	Pyrimidine metabolism	Metabolism	Nucleotide Metabolism	132	comp20023_c1	K00384	thioredoxin reductase (NADPH)	EC:1.8.1.9
ko00240	Pyrimidine metabolism	Metabolism	Nucleotide Metabolism	132	comp21307_c0	K00940	nucleoside-diphosphate kinase	EC:2.7.4.6
ko00240	Pyrimidine metabolism	Metabolism	Nucleotide Metabolism	132	comp21465_c0	K03007	DNA-directed RNA Polymerase II subunit L	-
ko00240	Pyrimidine metabolism	Metabolism	Nucleotide Metabolism	132	comp21489_c0	K10807	ribonucleoside-diphosphate reductase subunit M1	EC:1.17.4.1
ko00240	Pyrimidine metabolism	Metabolism	Nucleotide Metabolism	132	comp21615_c0	K03018	DNA-directed RNA polymerase III subunit C1	EC:2.7.7.6
ko00240	Pyrimidine metabolism	Metabolism	Nucleotide Metabolism	132	comp21674_c0	K03023	DNA-directed RNA polymerase III subunit C3	EC:2.7.7.6
ko00240	Pyrimidine metabolism	Metabolism	Nucleotide Metabolism	132	comp21922_c0	K03008	DNA-directed RNA polymerase II subunit J	-
ko00240	Pyrimidine metabolism	Metabolism	Nucleotide Metabolism	132	comp21922_c1	K03008	DNA-directed RNA polymerase II subunit J	-
ko00240	Pyrimidine metabolism	Metabolism	Nucleotide Metabolism	132	comp22029_c0	K03000	DNA-directed RNA polymerase I subunit A12	EC:2.7.7.6
ko00240	Pyrimidine metabolism	Metabolism	Nucleotide Metabolism	132	comp22057_c0	K03009	DNA-directed RNA Polymerase II subunit K	-
ko00240	Pyrimidine metabolism	Metabolism	Nucleotide Metabolism	132	comp22432_c0	K03026	DNA-directed RNA polymerase III subunit C4	EC:2.7.7.6
ko00240	Pyrimidine metabolism	Metabolism	Nucleotide Metabolism	132	comp22475_c0	K03504	DNA polymerase delta subunit 3	-
ko00240	Pyrimidine metabolism	Metabolism	Nucleotide Metabolism	132	comp22475_c1	K03504	DNA polymerase delta subunit 3	-
ko00240	Pyrimidine metabolism	Metabolism	Nucleotide Metabolism	132	comp22503_c0	K03018	DNA-directed RNA polymerase III subunit C1	EC:2.7.7.6
ko00240	Pyrimidine metabolism	Metabolism	Nucleotide Metabolism	132	comp22503_c1	K03018	DNA-directed RNA polymerase III subunit C1	EC:2.7.7.6
ko00240	Pyrimidine metabolism	Metabolism	Nucleotide Metabolism	132	comp22662_c1	K01955	carbamoyl-phosphate synthase large subunit	EC:6.3.5.5
ko00240	Pyrimidine metabolism	Metabolism	Nucleotide Metabolism	132	comp2271_c0	K03002	DNA-directed RNA polymerase I subunit A2	EC:2.7.7.6
ko00240	Pyrimidine metabolism	Metabolism	Nucleotide Metabolism	132	comp22802_c0	K01489	cytidine deaminase	EC:3.5.4.5
ko00240	Pyrimidine metabolism	Metabolism	Nucleotide Metabolism	132	comp22835_c0	K03010	DNA-directed RNA polymerase II subunit B	EC:2.7.7.6
ko00240	Pyrimidine metabolism	Metabolism	Nucleotide Metabolism	132	comp22835_c1	K03010	DNA-directed RNA polymerase II subunit B	EC:2.7.7.6
ko00240	Pyrimidine metabolism	Metabolism	Nucleotide Metabolism	132	comp23024_c0	K03787	5'-nucleotidase	EC:3.1.3.5
ko00240	Pyrimidine metabolism	Metabolism	Nucleotide Metabolism	132	comp23288_c0	K02335	DNA polymerase I	EC:2.7.7.7
ko00240	Pyrimidine metabolism	Metabolism	Nucleotide Metabolism	132	comp23388_c0	K01465	dihydroorotase	EC:3.5.2.3
ko00240	Pyrimidine metabolism	Metabolism	Nucleotide Metabolism	132	comp23447_c0	K03787	5'-nucleotidase	EC:3.1.3.5
ko00240	Pyrimidine metabolism	Metabolism	Nucleotide Metabolism	132	comp23519_c0	K00940	nucleoside-diphosphate kinase	EC:2.7.4.6
ko00240	Pyrimidine metabolism	Metabolism	Nucleotide Metabolism	132	comp238721_c0	K03021	DNA-directed RNA polymerase III subunit C2	EC:2.7.7.6
ko00240	Pyrimidine metabolism	Metabolism	Nucleotide Metabolism	132	comp24018_c0	K10808	ribonucleoside-diphosphate reductase subunit M2	EC:1.17.4.1
ko00240	Pyrimidine metabolism	Metabolism	Nucleotide Metabolism	132	comp24051_c0	K00962	polyribonucleotide nucleotidyltransferase	EC:2.7.7.8
ko00240	Pyrimidine metabolism	Metabolism	Nucleotide Metabolism	132	comp241574_c0	K02324	DNA polymerase epsilon subunit 1	EC:2.7.7.7
ko00240	Pyrimidine metabolism	Metabolism	Nucleotide Metabolism	132	comp24391_c0	K03014	DNA-directed RNA Polymerase II subunit F	-
ko00240	Pyrimidine metabolism	Metabolism	Nucleotide Metabolism	132	comp24528_c0	K01591	orotidine-5'-phosphate decarboxylase	EC:4.1.1.23
ko00240	Pyrimidine metabolism	Metabolism	Nucleotide Metabolism	132	comp246380_c0	K02684	DNA primase small subunit	EC:2.7.7.-
ko00240	Pyrimidine metabolism	Metabolism	Nucleotide Metabolism	132	comp24651_c0	K01955	carbamoyl-phosphate synthase large subunit	EC:6.3.5.5
ko00240	Pyrimidine metabolism	Metabolism	Nucleotide Metabolism	132	comp24975_c0	K00893	deoxycitidine kinase	EC:2.7.1.74
ko00240	Pyrimidine metabolism	Metabolism	Nucleotide Metabolism	132	comp24980_c0	K01718	pseudouridylate synthase	EC:4.2.1.70
ko00240	Pyrimidine metabolism	Metabolism	Nucleotide Metabolism	132	comp252730_c0	K02335	DNA polymerase I	EC:2.7.7.7
ko00240	Pyrimidine metabolism	Metabolism	Nucleotide Metabolism	132	comp25275_c0	K03016	DNA-directed RNA polymerase II subunit H	-
ko00240	Pyrimidine metabolism	Metabolism	Nucleotide Metabolism	132	comp25519_c0	K03018	DNA-directed RNA polymerase III subunit C1	EC:2.7.7.6
ko00240	Pyrimidine metabolism	Metabolism	Nucleotide Metabolism	132	comp25601_c0	K09903	uridylate kinase	EC:2.7.4.22
ko00240	Pyrimidine metabolism	Metabolism	Nucleotide Metabolism	132	comp25637_c0	K02328	DNA polymerase delta subunit 2	-
ko00240	Pyrimidine metabolism	Metabolism	Nucleotide Metabolism	132	comp258052_c0	K03010	DNA-directed RNA polymerase II subunit B	EC:2.7.7.6
ko00240	Pyrimidine metabolism	Metabolism	Nucleotide Metabolism	132	comp26142_c0	K01937	CTP synthase	EC:6.3.4.2
ko00240	Pyrimidine metabolism	Metabolism	Nucleotide Metabolism	132	comp26183_c0	K03040	DNA-directed RNA polymerase subunit alpha	EC:2.7.7.6
ko00240	Pyrimidine metabolism	Metabolism	Nucleotide Metabolism	132	comp26387_c0	K00940	nucleoside-diphosphate kinase	EC:2.7.4.6
ko00240	Pyrimidine metabolism	Metabolism	Nucleotide Metabolism	132	comp26406_c0	K01464	dihydropyrimidinase	EC:3.5.2.2
ko00240	Pyrimidine metabolism	Metabolism	Nucleotide Metabolism	132	comp26430_c0	K03025	DNA-directed RNA polymerase III subunit C34	EC:2.7.7.6
ko00240	Pyrimidine metabolism	Metabolism	Nucleotide Metabolism	132	comp26445_c0	K00761	uracil phosphoribosyltransferase	EC:2.4.2.9
ko00240	Pyrimidine metabolism	Metabolism	Nucleotide Metabolism	132	comp26881_c0	K00857	thymidine kinase	EC:2.7.1.21
ko00240	Pyrimidine metabolism	Metabolism	Nucleotide Metabolism	132	comp26938_c0	K00945	cytidylate kinase	EC:2.7.4.14
ko00240	Pyrimidine metabolism	Metabolism	Nucleotide Metabolism	132	comp27227_c0	K01937	CTP synthase	EC:6.3.4.2
ko00240	Pyrimidine metabolism	Metabolism	Nucleotide Metabolism	132	comp27227_c1	K01937	CTP synthase	EC:6.3.4.2
ko00240	Pyrimidine metabolism	Metabolism	Nucleotide Metabolism	132	comp27470_c0	K00384	thioredoxin reductase (NADPH)	EC:1.8.1.9
ko00240	Pyrimidine metabolism	Metabolism	Nucleotide Metabolism	132	comp27598_c0	K03011	DNA-directed RNA polymerase II subunit C	-
ko00240	Pyrimidine metabolism	Metabolism	Nucleotide Metabolism	132	comp27927_c0	K03008	DNA-directed RNA polymerase II subunit J	-
ko00240	Pyrimidine metabolism	Metabolism	Nucleotide Metabolism	132	comp28001_c0	K03027	DNA-directed RNA Polymerase III subunit C5	EC:2.7.7.6
ko00240	Pyrimidine metabolism	Metabolism	Nucleotide Metabolism	132	comp28038_c0	K00609	aspartate carbamoyltransferase catalytic subunit	EC:2.1.3.2
ko00240	Pyrimidine metabolism	Metabolism	Nucleotide Metabolism	132	comp28082_c0	K00384	thioredoxin reductase (NADPH)	EC:1.8.1.9
ko00240	Pyrimidine metabolism	Metabolism	Nucleotide Metabolism	132	comp28094_c0	K01431	beta-ureidopropionase	EC:3.5.1.6
ko00240	Pyrimidine metabolism	Metabolism	Nucleotide Metabolism	132	comp28404_c0	K03012	DNA-directed RNA polymerase II subunit D	-
ko00240	Pyrimidine metabolism	Metabolism	Nucleotide Metabolism	132	comp28535_c0	K03505	DNA polymerase delta subunit 4	-
ko00240	Pyrimidine metabolism	Metabolism	Nucleotide Metabolism	132	comp28578_c0	K00943	dTMP kinase	EC:2.7.4.9
ko00240	Pyrimidine metabolism	Metabolism	Nucleotide Metabolism	132	comp28835_c0	K00207	dihydropyrimidine dehydrogenase (NADP+)	EC:1.3.1.2
ko00240	Pyrimidine metabolism	Metabolism	Nucleotide Metabolism	132	comp29296_c0	K03006	DNA-directed RNA polymerase II subunit A	EC:2.7.7.6
ko00240	Pyrimidine metabolism	Metabolism	Nucleotide Metabolism	132	comp29636_c0	K01955	carbamoyl-phosphate synthase large subunit	EC:6.3.5.5
ko00240	Pyrimidine metabolism	Metabolism	Nucleotide Metabolism	132	comp29814_c0	K00943	dTMP kinase	EC:2.7.4.9
ko00240	Pyrimidine metabolism	Metabolism	Nucleotide Metabolism	132	comp30220_c0	K03006	DNA-directed RNA polymerase II subunit A	EC:2.7.7.6
ko00240	Pyrimidine metabolism	Metabolism	Nucleotide Metabolism	132	comp30553_c0	K03010	DNA-directed RNA polymerase II subunit B	EC:2.7.7.6
ko00240	Pyrimidine metabolism	Metabolism	Nucleotide Metabolism	132	comp329425_c0	K02684	DNA primase small subunit	EC:2.7.7.-
ko00240	Pyrimidine metabolism	Metabolism	Nucleotide Metabolism	132	comp336379_c0	K02684	DNA primase small subunit	EC:2.7.7.-
ko00240	Pyrimidine metabolism	Metabolism	Nucleotide Metabolism	132	comp4647_c0	K01493	dCMP deaminase	EC:3.5.4.12
ko00240	Pyrimidine metabolism	Metabolism	Nucleotide Metabolism	132	comp5461_c0	K02324	DNA polymerase epsilon subunit 1	EC:2.7.7.7
ko00240	Pyrimidine metabolism	Metabolism	Nucleotide Metabolism	132	comp64198_c0	K00945	cytidylate kinase	EC:2.7.4.14
ko00240	Pyrimidine metabolism	Metabolism	Nucleotide Metabolism	132	comp66003_c0	K03010	DNA-directed RNA polymerase II subunit B	EC:2.7.7.6
ko00240	Pyrimidine metabolism	Metabolism	Nucleotide Metabolism	132	comp70158_c0	K03009	DNA-directed RNA Polymerase II subunit K	-
ko00240	Pyrimidine metabolism	Metabolism	Nucleotide Metabolism	132	comp76168_c0	K03014	DNA-directed RNA Polymerase II subunit F	-
ko00240	Pyrimidine metabolism	Metabolism	Nucleotide Metabolism	132	comp80351_c0	K01464	dihydropyrimidinase	EC:3.5.2.2
ko00240	Pyrimidine metabolism	Metabolism	Nucleotide Metabolism	132	comp844_c0	K03015	DNA-directed RNA polymerase II subunit G	-
ko00240	Pyrimidine metabolism	Metabolism	Nucleotide Metabolism	132	comp8578_c0	K00962	polyribonucleotide nucleotidyltransferase	EC:2.7.7.8
ko00240	Pyrimidine metabolism	Metabolism	Nucleotide Metabolism	132	comp88174_c0	K03006	DNA-directed RNA polymerase II subunit A	EC:2.7.7.6
ko00240	Pyrimidine metabolism	Metabolism	Nucleotide Metabolism	132	comp8883_c0	K01464	dihydropyrimidinase	EC:3.5.2.2
ko00240	Pyrimidine metabolism	Metabolism	Nucleotide Metabolism	132	comp9603_c0	K02327	DNA polymerase delta subunit 1	EC:2.7.7.7
ko00250	Alanine, aspartate and glutamate metabolism	Metabolism	Amino Acid Metabolism	54	comp10376_c0	K01955	carbamoyl-phosphate synthase large subunit	EC:6.3.5.5
ko00250	Alanine, aspartate and glutamate metabolism	Metabolism	Amino Acid Metabolism	54	comp11383_c0	K01955	carbamoyl-phosphate synthase large subunit	EC:6.3.5.5
ko00250	Alanine, aspartate and glutamate metabolism	Metabolism	Amino Acid Metabolism	54	comp12362_c0	K01939	adenylosuccinate synthase	EC:6.3.4.4
ko00250	Alanine, aspartate and glutamate metabolism	Metabolism	Amino Acid Metabolism	54	comp13210_c0	K01955	carbamoyl-phosphate synthase large subunit	EC:6.3.5.5
ko00250	Alanine, aspartate and glutamate metabolism	Metabolism	Amino Acid Metabolism	54	comp15077_c0	K00814	alanine transaminase	EC:2.6.1.2
ko00250	Alanine, aspartate and glutamate metabolism	Metabolism	Amino Acid Metabolism	54	comp15758_c0	K01955	carbamoyl-phosphate synthase large subunit	EC:6.3.5.5
ko00250	Alanine, aspartate and glutamate metabolism	Metabolism	Amino Acid Metabolism	54	comp16596_c0	K01424	L-asparaginase	EC:3.5.1.1
ko00250	Alanine, aspartate and glutamate metabolism	Metabolism	Amino Acid Metabolism	54	comp16870_c0	K01955	carbamoyl-phosphate synthase large subunit	EC:6.3.5.5
ko00250	Alanine, aspartate and glutamate metabolism	Metabolism	Amino Acid Metabolism	54	comp17839_c0	K01955	carbamoyl-phosphate synthase large subunit	EC:6.3.5.5
ko00250	Alanine, aspartate and glutamate metabolism	Metabolism	Amino Acid Metabolism	54	comp1937_c0	K01955	carbamoyl-phosphate synthase large subunit	EC:6.3.5.5
ko00250	Alanine, aspartate and glutamate metabolism	Metabolism	Amino Acid Metabolism	54	comp19502_c0	K01955	carbamoyl-phosphate synthase large subunit	EC:6.3.5.5
ko00250	Alanine, aspartate and glutamate metabolism	Metabolism	Amino Acid Metabolism	54	comp20288_c0	K01939	adenylosuccinate synthase	EC:6.3.4.4
ko00250	Alanine, aspartate and glutamate metabolism	Metabolism	Amino Acid Metabolism	54	comp20660_c0	K01915	glutamine synthetase	EC:6.3.1.2
ko00250	Alanine, aspartate and glutamate metabolism	Metabolism	Amino Acid Metabolism	54	comp22074_c0	K00278	L-aspartate oxidase	EC:1.4.3.16
ko00250	Alanine, aspartate and glutamate metabolism	Metabolism	Amino Acid Metabolism	54	comp22390_c1	K01939	adenylosuccinate synthase	EC:6.3.4.4
ko00250	Alanine, aspartate and glutamate metabolism	Metabolism	Amino Acid Metabolism	54	comp22662_c1	K01955	carbamoyl-phosphate synthase large subunit	EC:6.3.5.5
ko00250	Alanine, aspartate and glutamate metabolism	Metabolism	Amino Acid Metabolism	54	comp22866_c0	K01755	argininosuccinate lyase	EC:4.3.2.1
ko00250	Alanine, aspartate and glutamate metabolism	Metabolism	Amino Acid Metabolism	54	comp23421_c0	K00813	aspartate aminotransferase	EC:2.6.1.1
ko00250	Alanine, aspartate and glutamate metabolism	Metabolism	Amino Acid Metabolism	54	comp23719_c0	K01580	glutamate decarboxylase	EC:4.1.1.15
ko00250	Alanine, aspartate and glutamate metabolism	Metabolism	Amino Acid Metabolism	54	comp24598_c0	K00262	glutamate dehydrogenase (NADP+)	EC:1.4.1.4
ko00250	Alanine, aspartate and glutamate metabolism	Metabolism	Amino Acid Metabolism	54	comp24651_c0	K01955	carbamoyl-phosphate synthase large subunit	EC:6.3.5.5
ko00250	Alanine, aspartate and glutamate metabolism	Metabolism	Amino Acid Metabolism	54	comp24934_c0	K00813	aspartate aminotransferase	EC:2.6.1.1
ko00250	Alanine, aspartate and glutamate metabolism	Metabolism	Amino Acid Metabolism	54	comp25231_c0	K00294	1-pyrroline-5-carboxylate dehydrogenase	EC:1.5.1.12
ko00250	Alanine, aspartate and glutamate metabolism	Metabolism	Amino Acid Metabolism	54	comp25784_c0	K01580	glutamate decarboxylase	EC:4.1.1.15
ko00250	Alanine, aspartate and glutamate metabolism	Metabolism	Amino Acid Metabolism	54	comp26163_c0	K00820	glucosamine--fructose-6-phosphate aminotransferase (isomerizing)	EC:2.6.1.16
ko00250	Alanine, aspartate and glutamate metabolism	Metabolism	Amino Acid Metabolism	54	comp26167_c0	K01953	asparagine synthase (glutamine-hydrolysing)	EC:6.3.5.4
ko00250	Alanine, aspartate and glutamate metabolism	Metabolism	Amino Acid Metabolism	54	comp27324_c0	K00764	amidophosphoribosyltransferase	EC:2.4.2.14
ko00250	Alanine, aspartate and glutamate metabolism	Metabolism	Amino Acid Metabolism	54	comp27330_c0	K01915	glutamine synthetase	EC:6.3.1.2
ko00250	Alanine, aspartate and glutamate metabolism	Metabolism	Amino Acid Metabolism	54	comp27330_c1	K01915	glutamine synthetase	EC:6.3.1.2
ko00250	Alanine, aspartate and glutamate metabolism	Metabolism	Amino Acid Metabolism	54	comp27330_c2	K01915	glutamine synthetase	EC:6.3.1.2
ko00250	Alanine, aspartate and glutamate metabolism	Metabolism	Amino Acid Metabolism	54	comp27687_c0	K01953	asparagine synthase (glutamine-hydrolysing)	EC:6.3.5.4
ko00250	Alanine, aspartate and glutamate metabolism	Metabolism	Amino Acid Metabolism	54	comp28038_c0	K00609	aspartate carbamoyltransferase catalytic subunit	EC:2.1.3.2
ko00250	Alanine, aspartate and glutamate metabolism	Metabolism	Amino Acid Metabolism	54	comp28431_c0	K00764	amidophosphoribosyltransferase	EC:2.4.2.14
ko00250	Alanine, aspartate and glutamate metabolism	Metabolism	Amino Acid Metabolism	54	comp28714_c0	K01424	L-asparaginase	EC:3.5.1.1
ko00250	Alanine, aspartate and glutamate metabolism	Metabolism	Amino Acid Metabolism	54	comp29026_c0	K01953	asparagine synthase (glutamine-hydrolysing)	EC:6.3.5.4
ko00250	Alanine, aspartate and glutamate metabolism	Metabolism	Amino Acid Metabolism	54	comp29037_c0	K00135	succinate-semialdehyde dehydrogenase (NADP+)	EC:1.2.1.16
ko00250	Alanine, aspartate and glutamate metabolism	Metabolism	Amino Acid Metabolism	54	comp29154_c0	K00813	aspartate aminotransferase	EC:2.6.1.1
ko00250	Alanine, aspartate and glutamate metabolism	Metabolism	Amino Acid Metabolism	54	comp29221_c0	K00814	alanine transaminase	EC:2.6.1.2
ko00250	Alanine, aspartate and glutamate metabolism	Metabolism	Amino Acid Metabolism	54	comp29221_c1	K00814	alanine transaminase	EC:2.6.1.2
ko00250	Alanine, aspartate and glutamate metabolism	Metabolism	Amino Acid Metabolism	54	comp29406_c0	K00264	glutamate synthase (NADPH/NADH)	EC:1.4.1.13 1.4.1.14
ko00250	Alanine, aspartate and glutamate metabolism	Metabolism	Amino Acid Metabolism	54	comp29406_c1	K00264	glutamate synthase (NADPH/NADH)	EC:1.4.1.13 1.4.1.14
ko00250	Alanine, aspartate and glutamate metabolism	Metabolism	Amino Acid Metabolism	54	comp29540_c0	K01756	adenylosuccinate lyase	EC:4.3.2.2
ko00250	Alanine, aspartate and glutamate metabolism	Metabolism	Amino Acid Metabolism	54	comp29631_c0	K00814	alanine transaminase	EC:2.6.1.2
ko00250	Alanine, aspartate and glutamate metabolism	Metabolism	Amino Acid Metabolism	54	comp29636_c0	K01955	carbamoyl-phosphate synthase large subunit	EC:6.3.5.5
ko00250	Alanine, aspartate and glutamate metabolism	Metabolism	Amino Acid Metabolism	54	comp29682_c0	K01580	glutamate decarboxylase	EC:4.1.1.15
ko00250	Alanine, aspartate and glutamate metabolism	Metabolism	Amino Acid Metabolism	54	comp29987_c0	K01940	argininosuccinate synthase	EC:6.3.4.5
ko00250	Alanine, aspartate and glutamate metabolism	Metabolism	Amino Acid Metabolism	54	comp345639_c0	K01915	glutamine synthetase	EC:6.3.1.2
ko00250	Alanine, aspartate and glutamate metabolism	Metabolism	Amino Acid Metabolism	54	comp5246_c0	K00261	glutamate dehydrogenase (NAD(P)+)	EC:1.4.1.3
ko00250	Alanine, aspartate and glutamate metabolism	Metabolism	Amino Acid Metabolism	54	comp5903_c0	K01953	asparagine synthase (glutamine-hydrolysing)	EC:6.3.5.4
ko00250	Alanine, aspartate and glutamate metabolism	Metabolism	Amino Acid Metabolism	54	comp6231_c0	K00813	aspartate aminotransferase	EC:2.6.1.1
ko00250	Alanine, aspartate and glutamate metabolism	Metabolism	Amino Acid Metabolism	54	comp6305_c0	K00813	aspartate aminotransferase	EC:2.6.1.1
ko00250	Alanine, aspartate and glutamate metabolism	Metabolism	Amino Acid Metabolism	54	comp77663_c0	K00261	glutamate dehydrogenase (NAD(P)+)	EC:1.4.1.3
ko00250	Alanine, aspartate and glutamate metabolism	Metabolism	Amino Acid Metabolism	54	comp82300_c0	K01953	asparagine synthase (glutamine-hydrolysing)	EC:6.3.5.4
ko00250	Alanine, aspartate and glutamate metabolism	Metabolism	Amino Acid Metabolism	54	comp9743_c0	K00261	glutamate dehydrogenase (NAD(P)+)	EC:1.4.1.3
ko00253	Tetracycline biosynthesis	Metabolism	Metabolism of Terpenoids and Polyketides	2	comp26079_c0	K02160	acetyl-CoA carboxylase biotin carboxyl carrier protein	-
ko00253	Tetracycline biosynthesis	Metabolism	Metabolism of Terpenoids and Polyketides	2	comp27983_c0	K01962	acetyl-CoA carboxylase carboxyl transferase subunit alpha	EC:6.4.1.2
ko00260	Glycine, serine and threonine metabolism	Metabolism	Amino Acid Metabolism	60	comp11406_c0	K00283	glycine dehydrogenase subunit 2	EC:1.4.4.2
ko00260	Glycine, serine and threonine metabolism	Metabolism	Amino Acid Metabolism	60	comp11697_c0	K00276	primary-amine oxidase	EC:1.4.3.21
ko00260	Glycine, serine and threonine metabolism	Metabolism	Amino Acid Metabolism	60	comp116984_c0	K00058	D-3-phosphoglycerate dehydrogenase	EC:1.1.1.95
ko00260	Glycine, serine and threonine metabolism	Metabolism	Amino Acid Metabolism	60	comp120977_c0	K00600	glycine hydroxymethyltransferase	EC:2.1.2.1
ko00260	Glycine, serine and threonine metabolism	Metabolism	Amino Acid Metabolism	60	comp12574_c0	K00499	choline monooxygenase	EC:1.14.15.7
ko00260	Glycine, serine and threonine metabolism	Metabolism	Amino Acid Metabolism	60	comp128847_c0	K01754	threonine dehydratase	EC:4.3.1.19
ko00260	Glycine, serine and threonine metabolism	Metabolism	Amino Acid Metabolism	60	comp134694_c0	K00283	glycine dehydrogenase subunit 2	EC:1.4.4.2
ko00260	Glycine, serine and threonine metabolism	Metabolism	Amino Acid Metabolism	60	comp13781_c0	K12235	serine racemase	EC:5.1.1.18
ko00260	Glycine, serine and threonine metabolism	Metabolism	Amino Acid Metabolism	60	comp14121_c0	K00276	primary-amine oxidase	EC:1.4.3.21
ko00260	Glycine, serine and threonine metabolism	Metabolism	Amino Acid Metabolism	60	comp15263_c0	K00600	glycine hydroxymethyltransferase	EC:2.1.2.1
ko00260	Glycine, serine and threonine metabolism	Metabolism	Amino Acid Metabolism	60	comp16000_c0	K00058	D-3-phosphoglycerate dehydrogenase	EC:1.1.1.95
ko00260	Glycine, serine and threonine metabolism	Metabolism	Amino Acid Metabolism	60	comp16207_c0	K01696	tryptophan synthase beta chain	EC:4.2.1.20
ko00260	Glycine, serine and threonine metabolism	Metabolism	Amino Acid Metabolism	60	comp169940_c0	K01733	threonine synthase	EC:4.2.3.1
ko00260	Glycine, serine and threonine metabolism	Metabolism	Amino Acid Metabolism	60	comp17408_c0	K00058	D-3-phosphoglycerate dehydrogenase	EC:1.1.1.95
ko00260	Glycine, serine and threonine metabolism	Metabolism	Amino Acid Metabolism	60	comp19511_c0	K12524	bifunctional aspartokinase/homoserine dehydrogenase 1	EC:2.7.2.4 1.1.1.3
ko00260	Glycine, serine and threonine metabolism	Metabolism	Amino Acid Metabolism	60	comp19625_c0	K01754	threonine dehydratase	EC:4.3.1.19
ko00260	Glycine, serine and threonine metabolism	Metabolism	Amino Acid Metabolism	60	comp19627_c0	K00499	choline monooxygenase	EC:1.14.15.7
ko00260	Glycine, serine and threonine metabolism	Metabolism	Amino Acid Metabolism	60	comp19982_c0	K01754	threonine dehydratase	EC:4.3.1.19
ko00260	Glycine, serine and threonine metabolism	Metabolism	Amino Acid Metabolism	60	comp20746_c0	K00133	aspartate-semialdehyde dehydrogenase	EC:1.2.1.11
ko00260	Glycine, serine and threonine metabolism	Metabolism	Amino Acid Metabolism	60	comp23285_c0	K00605	aminomethyltransferase	EC:2.1.2.10
ko00260	Glycine, serine and threonine metabolism	Metabolism	Amino Acid Metabolism	60	comp24264_c0	K00828	serine--glyoxylate transaminase	EC:2.6.1.45
ko00260	Glycine, serine and threonine metabolism	Metabolism	Amino Acid Metabolism	60	comp25058_c0	K00600	glycine hydroxymethyltransferase	EC:2.1.2.1
ko00260	Glycine, serine and threonine metabolism	Metabolism	Amino Acid Metabolism	60	comp25151_c0	K00872	homoserine kinase	EC:2.7.1.39
ko00260	Glycine, serine and threonine metabolism	Metabolism	Amino Acid Metabolism	60	comp25333_c0	K00130	betaine-aldehyde dehydrogenase	EC:1.2.1.8
ko00260	Glycine, serine and threonine metabolism	Metabolism	Amino Acid Metabolism	60	comp25340_c0	K00600	glycine hydroxymethyltransferase	EC:2.1.2.1
ko00260	Glycine, serine and threonine metabolism	Metabolism	Amino Acid Metabolism	60	comp25644_c0	K01695	tryptophan synthase alpha chain	EC:4.2.1.20
ko00260	Glycine, serine and threonine metabolism	Metabolism	Amino Acid Metabolism	60	comp25956_c0	K00276	primary-amine oxidase	EC:1.4.3.21
ko00260	Glycine, serine and threonine metabolism	Metabolism	Amino Acid Metabolism	60	comp26117_c0	K00600	glycine hydroxymethyltransferase	EC:2.1.2.1
ko00260	Glycine, serine and threonine metabolism	Metabolism	Amino Acid Metabolism	60	comp26133_c0	K00058	D-3-phosphoglycerate dehydrogenase	EC:1.1.1.95
ko00260	Glycine, serine and threonine metabolism	Metabolism	Amino Acid Metabolism	60	comp27513_c0	K01079	phosphoserine phosphatase	EC:3.1.3.3
ko00260	Glycine, serine and threonine metabolism	Metabolism	Amino Acid Metabolism	60	comp27996_c0	K00382	dihydrolipoamide dehydrogenase	EC:1.8.1.4
ko00260	Glycine, serine and threonine metabolism	Metabolism	Amino Acid Metabolism	60	comp28061_c0	K01733	threonine synthase	EC:4.2.3.1
ko00260	Glycine, serine and threonine metabolism	Metabolism	Amino Acid Metabolism	60	comp28114_c0	K00130	betaine-aldehyde dehydrogenase	EC:1.2.1.8
ko00260	Glycine, serine and threonine metabolism	Metabolism	Amino Acid Metabolism	60	comp28171_c0	K00600	glycine hydroxymethyltransferase	EC:2.1.2.1
ko00260	Glycine, serine and threonine metabolism	Metabolism	Amino Acid Metabolism	60	comp28171_c1	K00600	glycine hydroxymethyltransferase	EC:2.1.2.1
ko00260	Glycine, serine and threonine metabolism	Metabolism	Amino Acid Metabolism	60	comp28199_c0	K00301	sarcosine oxidase	EC:1.5.3.1
ko00260	Glycine, serine and threonine metabolism	Metabolism	Amino Acid Metabolism	60	comp28503_c0	K12524	bifunctional aspartokinase/homoserine dehydrogenase 1	EC:2.7.2.4 1.1.1.3
ko00260	Glycine, serine and threonine metabolism	Metabolism	Amino Acid Metabolism	60	comp28927_c0	K00928	aspartate kinase	EC:2.7.2.4
ko00260	Glycine, serine and threonine metabolism	Metabolism	Amino Acid Metabolism	60	comp290157_c0	K00058	D-3-phosphoglycerate dehydrogenase	EC:1.1.1.95
ko00260	Glycine, serine and threonine metabolism	Metabolism	Amino Acid Metabolism	60	comp29082_c0	K01696	tryptophan synthase beta chain	EC:4.2.1.20
ko00260	Glycine, serine and threonine metabolism	Metabolism	Amino Acid Metabolism	60	comp29161_c0	K00276	primary-amine oxidase	EC:1.4.3.21
ko00260	Glycine, serine and threonine metabolism	Metabolism	Amino Acid Metabolism	60	comp29174_c0	K00831	phosphoserine aminotransferase	EC:2.6.1.52
ko00260	Glycine, serine and threonine metabolism	Metabolism	Amino Acid Metabolism	60	comp29181_c0	K00600	glycine hydroxymethyltransferase	EC:2.1.2.1
ko00260	Glycine, serine and threonine metabolism	Metabolism	Amino Acid Metabolism	60	comp29309_c0	K00283	glycine dehydrogenase subunit 2	EC:1.4.4.2
ko00260	Glycine, serine and threonine metabolism	Metabolism	Amino Acid Metabolism	60	comp29541_c0	K00276	primary-amine oxidase	EC:1.4.3.21
ko00260	Glycine, serine and threonine metabolism	Metabolism	Amino Acid Metabolism	60	comp29607_c0	K00058	D-3-phosphoglycerate dehydrogenase	EC:1.1.1.95
ko00260	Glycine, serine and threonine metabolism	Metabolism	Amino Acid Metabolism	60	comp29607_c1	K00058	D-3-phosphoglycerate dehydrogenase	EC:1.1.1.95
ko00260	Glycine, serine and threonine metabolism	Metabolism	Amino Acid Metabolism	60	comp29836_c0	K01620	threonine aldolase	EC:4.1.2.5
ko00260	Glycine, serine and threonine metabolism	Metabolism	Amino Acid Metabolism	60	comp29920_c0	K00382	dihydrolipoamide dehydrogenase	EC:1.8.1.4
ko00260	Glycine, serine and threonine metabolism	Metabolism	Amino Acid Metabolism	60	comp30237_c0	K01754	threonine dehydratase	EC:4.3.1.19
ko00260	Glycine, serine and threonine metabolism	Metabolism	Amino Acid Metabolism	60	comp324988_c0	K00828	serine--glyoxylate transaminase	EC:2.6.1.45
ko00260	Glycine, serine and threonine metabolism	Metabolism	Amino Acid Metabolism	60	comp50668_c0	K00828	serine--glyoxylate transaminase	EC:2.6.1.45
ko00260	Glycine, serine and threonine metabolism	Metabolism	Amino Acid Metabolism	60	comp58212_c0	K00130	betaine-aldehyde dehydrogenase	EC:1.2.1.8
ko00260	Glycine, serine and threonine metabolism	Metabolism	Amino Acid Metabolism	60	comp6039_c0	K00828	serine--glyoxylate transaminase	EC:2.6.1.45
ko00260	Glycine, serine and threonine metabolism	Metabolism	Amino Acid Metabolism	60	comp6849_c0	K00130	betaine-aldehyde dehydrogenase	EC:1.2.1.8
ko00260	Glycine, serine and threonine metabolism	Metabolism	Amino Acid Metabolism	60	comp75314_c0	K00058	D-3-phosphoglycerate dehydrogenase	EC:1.1.1.95
ko00260	Glycine, serine and threonine metabolism	Metabolism	Amino Acid Metabolism	60	comp792_c0	K00283	glycine dehydrogenase subunit 2	EC:1.4.4.2
ko00260	Glycine, serine and threonine metabolism	Metabolism	Amino Acid Metabolism	60	comp85860_c0	K00600	glycine hydroxymethyltransferase	EC:2.1.2.1
ko00260	Glycine, serine and threonine metabolism	Metabolism	Amino Acid Metabolism	60	comp9377_c0	K06001	tryptophan synthase beta chain	EC:4.2.1.20
ko00260	Glycine, serine and threonine metabolism	Metabolism	Amino Acid Metabolism	60	comp9463_c0	K00283	glycine dehydrogenase subunit 2	EC:1.4.4.2
ko00270	Cysteine and methionine metabolism	Metabolism	Amino Acid Metabolism	142	comp10156_c0	K05933	aminocyclopropanecarboxylate oxidase	EC:1.14.17.4
ko00270	Cysteine and methionine metabolism	Metabolism	Amino Acid Metabolism	142	comp10486_c0	K00016	L-lactate dehydrogenase	EC:1.1.1.27
ko00270	Cysteine and methionine metabolism	Metabolism	Amino Acid Metabolism	142	comp105_c0	K00789	S-adenosylmethionine synthetase	EC:2.5.1.6
ko00270	Cysteine and methionine metabolism	Metabolism	Amino Acid Metabolism	142	comp108272_c0	K00558	DNA (cytosine-5-)-methyltransferase	EC:2.1.1.37
ko00270	Cysteine and methionine metabolism	Metabolism	Amino Acid Metabolism	142	comp10844_c0	K05933	aminocyclopropanecarboxylate oxidase	EC:1.14.17.4
ko00270	Cysteine and methionine metabolism	Metabolism	Amino Acid Metabolism	142	comp109389_c0	K00558	DNA (cytosine-5-)-methyltransferase	EC:2.1.1.37
ko00270	Cysteine and methionine metabolism	Metabolism	Amino Acid Metabolism	142	comp113404_c0	K00789	S-adenosylmethionine synthetase	EC:2.5.1.6
ko00270	Cysteine and methionine metabolism	Metabolism	Amino Acid Metabolism	142	comp12774_c0	K00558	DNA (cytosine-5-)-methyltransferase	EC:2.1.1.37
ko00270	Cysteine and methionine metabolism	Metabolism	Amino Acid Metabolism	142	comp130933_c0	K00789	S-adenosylmethionine synthetase	EC:2.5.1.6
ko00270	Cysteine and methionine metabolism	Metabolism	Amino Acid Metabolism	142	comp1321_c1	K01762	1-aminocyclopropane-1-carboxylate synthase	EC:4.4.1.14
ko00270	Cysteine and methionine metabolism	Metabolism	Amino Acid Metabolism	142	comp133342_c0	K00640	serine O-acetyltransferase	EC:2.3.1.30
ko00270	Cysteine and methionine metabolism	Metabolism	Amino Acid Metabolism	142	comp13571_c2	K00558	DNA (cytosine-5-)-methyltransferase	EC:2.1.1.37
ko00270	Cysteine and methionine metabolism	Metabolism	Amino Acid Metabolism	142	comp13757_c0	K00640	serine O-acetyltransferase	EC:2.3.1.30
ko00270	Cysteine and methionine metabolism	Metabolism	Amino Acid Metabolism	142	comp14050_c0	K01738	cysteine synthase A	EC:2.5.1.47
ko00270	Cysteine and methionine metabolism	Metabolism	Amino Acid Metabolism	142	comp14050_c1	K01738	cysteine synthase A	EC:2.5.1.47
ko00270	Cysteine and methionine metabolism	Metabolism	Amino Acid Metabolism	142	comp144331_c0	K00558	DNA (cytosine-5-)-methyltransferase	EC:2.1.1.37
ko00270	Cysteine and methionine metabolism	Metabolism	Amino Acid Metabolism	142	comp14549_c2	K00558	DNA (cytosine-5-)-methyltransferase	EC:2.1.1.37
ko00270	Cysteine and methionine metabolism	Metabolism	Amino Acid Metabolism	142	comp152246_c0	K00797	spermidine synthase	EC:2.5.1.16
ko00270	Cysteine and methionine metabolism	Metabolism	Amino Acid Metabolism	142	comp1524_c0	K00558	DNA (cytosine-5-)-methyltransferase	EC:2.1.1.37
ko00270	Cysteine and methionine metabolism	Metabolism	Amino Acid Metabolism	142	comp15345_c0	K00558	DNA (cytosine-5-)-methyltransferase	EC:2.1.1.37
ko00270	Cysteine and methionine metabolism	Metabolism	Amino Acid Metabolism	142	comp15425_c0	K01611	S-adenosylmethionine decarboxylase	EC:4.1.1.50
ko00270	Cysteine and methionine metabolism	Metabolism	Amino Acid Metabolism	142	comp154_c0	K00797	spermidine synthase	EC:2.5.1.16
ko00270	Cysteine and methionine metabolism	Metabolism	Amino Acid Metabolism	142	comp154_c1	K00797	spermidine synthase	EC:2.5.1.16
ko00270	Cysteine and methionine metabolism	Metabolism	Amino Acid Metabolism	142	comp156609_c0	K00558	DNA (cytosine-5-)-methyltransferase	EC:2.1.1.37
ko00270	Cysteine and methionine metabolism	Metabolism	Amino Acid Metabolism	142	comp16112_c0	K05933	aminocyclopropanecarboxylate oxidase	EC:1.14.17.4
ko00270	Cysteine and methionine metabolism	Metabolism	Amino Acid Metabolism	142	comp1635_c0	K00558	DNA (cytosine-5-)-methyltransferase	EC:2.1.1.37
ko00270	Cysteine and methionine metabolism	Metabolism	Amino Acid Metabolism	142	comp1635_c1	K00558	DNA (cytosine-5-)-methyltransferase	EC:2.1.1.37
ko00270	Cysteine and methionine metabolism	Metabolism	Amino Acid Metabolism	142	comp16522_c0	K00558	DNA (cytosine-5-)-methyltransferase	EC:2.1.1.37
ko00270	Cysteine and methionine metabolism	Metabolism	Amino Acid Metabolism	142	comp16828_c0	K01739	cystathionine gamma-synthase	EC:2.5.1.48
ko00270	Cysteine and methionine metabolism	Metabolism	Amino Acid Metabolism	142	comp16839_c0	K00558	DNA (cytosine-5-)-methyltransferase	EC:2.1.1.37
ko00270	Cysteine and methionine metabolism	Metabolism	Amino Acid Metabolism	142	comp16908_c0	K08967	1,2-dihydroxy-3-keto-5-methylthiopentene dioxygenase	EC:1.13.11.53 1.13.11.54
ko00270	Cysteine and methionine metabolism	Metabolism	Amino Acid Metabolism	142	comp174878_c0	K09880	enolase-phosphatase E1	EC:3.1.3.77
ko00270	Cysteine and methionine metabolism	Metabolism	Amino Acid Metabolism	142	comp179454_c0	K00558	DNA (cytosine-5-)-methyltransferase	EC:2.1.1.37
ko00270	Cysteine and methionine metabolism	Metabolism	Amino Acid Metabolism	142	comp18552_c0	K00558	DNA (cytosine-5-)-methyltransferase	EC:2.1.1.37
ko00270	Cysteine and methionine metabolism	Metabolism	Amino Acid Metabolism	142	comp18571_c0	K05933	aminocyclopropanecarboxylate oxidase	EC:1.14.17.4
ko00270	Cysteine and methionine metabolism	Metabolism	Amino Acid Metabolism	142	comp18668_c0	K00558	DNA (cytosine-5-)-methyltransferase	EC:2.1.1.37
ko00270	Cysteine and methionine metabolism	Metabolism	Amino Acid Metabolism	142	comp18732_c0	K05933	aminocyclopropanecarboxylate oxidase	EC:1.14.17.4
ko00270	Cysteine and methionine metabolism	Metabolism	Amino Acid Metabolism	142	comp18804_c0	K01738	cysteine synthase A	EC:2.5.1.47
ko00270	Cysteine and methionine metabolism	Metabolism	Amino Acid Metabolism	142	comp190734_c0	K05933	aminocyclopropanecarboxylate oxidase	EC:1.14.17.4
ko00270	Cysteine and methionine metabolism	Metabolism	Amino Acid Metabolism	142	comp19108_c0	K00558	DNA (cytosine-5-)-methyltransferase	EC:2.1.1.37
ko00270	Cysteine and methionine metabolism	Metabolism	Amino Acid Metabolism	142	comp19236_c0	K00558	DNA (cytosine-5-)-methyltransferase	EC:2.1.1.37
ko00270	Cysteine and methionine metabolism	Metabolism	Amino Acid Metabolism	142	comp19474_c0	K00558	DNA (cytosine-5-)-methyltransferase	EC:2.1.1.37
ko00270	Cysteine and methionine metabolism	Metabolism	Amino Acid Metabolism	142	comp19511_c0	K12524	bifunctional aspartokinase/homoserine dehydrogenase 1	EC:2.7.2.4 1.1.1.3
ko00270	Cysteine and methionine metabolism	Metabolism	Amino Acid Metabolism	142	comp19549_c0	K00558	DNA (cytosine-5-)-methyltransferase	EC:2.1.1.37
ko00270	Cysteine and methionine metabolism	Metabolism	Amino Acid Metabolism	142	comp19549_c1	K00558	DNA (cytosine-5-)-methyltransferase	EC:2.1.1.37
ko00270	Cysteine and methionine metabolism	Metabolism	Amino Acid Metabolism	142	comp19549_c2	K00558	DNA (cytosine-5-)-methyltransferase	EC:2.1.1.37
ko00270	Cysteine and methionine metabolism	Metabolism	Amino Acid Metabolism	142	comp19723_c0	K05933	aminocyclopropanecarboxylate oxidase	EC:1.14.17.4
ko00270	Cysteine and methionine metabolism	Metabolism	Amino Acid Metabolism	142	comp20123_c0	K00797	spermidine synthase	EC:2.5.1.16
ko00270	Cysteine and methionine metabolism	Metabolism	Amino Acid Metabolism	142	comp20392_c0	K01760	cystathionine beta-lyase	EC:4.4.1.8
ko00270	Cysteine and methionine metabolism	Metabolism	Amino Acid Metabolism	142	comp20437_c0	K05933	aminocyclopropanecarboxylate oxidase	EC:1.14.17.4
ko00270	Cysteine and methionine metabolism	Metabolism	Amino Acid Metabolism	142	comp20745_c0	K05933	aminocyclopropanecarboxylate oxidase	EC:1.14.17.4
ko00270	Cysteine and methionine metabolism	Metabolism	Amino Acid Metabolism	142	comp20746_c0	K00133	aspartate-semialdehyde dehydrogenase	EC:1.2.1.11
ko00270	Cysteine and methionine metabolism	Metabolism	Amino Acid Metabolism	142	comp21378_c0	K01738	cysteine synthase A	EC:2.5.1.47
ko00270	Cysteine and methionine metabolism	Metabolism	Amino Acid Metabolism	142	comp21460_c2	K05933	aminocyclopropanecarboxylate oxidase	EC:1.14.17.4
ko00270	Cysteine and methionine metabolism	Metabolism	Amino Acid Metabolism	142	comp21946_c0	K01762	1-aminocyclopropane-1-carboxylate synthase	EC:4.4.1.14
ko00270	Cysteine and methionine metabolism	Metabolism	Amino Acid Metabolism	142	comp22222_c0	K05933	aminocyclopropanecarboxylate oxidase	EC:1.14.17.4
ko00270	Cysteine and methionine metabolism	Metabolism	Amino Acid Metabolism	142	comp23045_c0	K00547	homocysteine S-methyltransferase	EC:2.1.1.10
ko00270	Cysteine and methionine metabolism	Metabolism	Amino Acid Metabolism	142	comp23397_c0	K05933	aminocyclopropanecarboxylate oxidase	EC:1.14.17.4
ko00270	Cysteine and methionine metabolism	Metabolism	Amino Acid Metabolism	142	comp23421_c0	K00813	aspartate aminotransferase	EC:2.6.1.1
ko00270	Cysteine and methionine metabolism	Metabolism	Amino Acid Metabolism	142	comp23566_c0	K05933	aminocyclopropanecarboxylate oxidase	EC:1.14.17.4
ko00270	Cysteine and methionine metabolism	Metabolism	Amino Acid Metabolism	142	comp23962_c0	K08967	1,2-dihydroxy-3-keto-5-methylthiopentene dioxygenase	EC:1.13.11.53 1.13.11.54
ko00270	Cysteine and methionine metabolism	Metabolism	Amino Acid Metabolism	142	comp24027_c0	K05933	aminocyclopropanecarboxylate oxidase	EC:1.14.17.4
ko00270	Cysteine and methionine metabolism	Metabolism	Amino Acid Metabolism	142	comp24040_c0	K00789	S-adenosylmethionine synthetase	EC:2.5.1.6
ko00270	Cysteine and methionine metabolism	Metabolism	Amino Acid Metabolism	142	comp24343_c0	K01243	S-adenosylhomocysteine/5'-methylthioadenosine nucleosidase	EC:3.2.2.9
ko00270	Cysteine and methionine metabolism	Metabolism	Amino Acid Metabolism	142	comp2466_c0	K00558	DNA (cytosine-5-)-methyltransferase	EC:2.1.1.37
ko00270	Cysteine and methionine metabolism	Metabolism	Amino Acid Metabolism	142	comp24934_c0	K00813	aspartate aminotransferase	EC:2.6.1.1
ko00270	Cysteine and methionine metabolism	Metabolism	Amino Acid Metabolism	142	comp25154_c1	K00815	tyrosine aminotransferase	EC:2.6.1.5
ko00270	Cysteine and methionine metabolism	Metabolism	Amino Acid Metabolism	142	comp252_c0	K05933	aminocyclopropanecarboxylate oxidase	EC:1.14.17.4
ko00270	Cysteine and methionine metabolism	Metabolism	Amino Acid Metabolism	142	comp25356_c0	K00558	DNA (cytosine-5-)-methyltransferase	EC:2.1.1.37
ko00270	Cysteine and methionine metabolism	Metabolism	Amino Acid Metabolism	142	comp25478_c0	K00558	DNA (cytosine-5-)-methyltransferase	EC:2.1.1.37
ko00270	Cysteine and methionine metabolism	Metabolism	Amino Acid Metabolism	142	comp25542_c0	K00558	DNA (cytosine-5-)-methyltransferase	EC:2.1.1.37
ko00270	Cysteine and methionine metabolism	Metabolism	Amino Acid Metabolism	142	comp25632_c0	K00640	serine O-acetyltransferase	EC:2.3.1.30
ko00270	Cysteine and methionine metabolism	Metabolism	Amino Acid Metabolism	142	comp25946_c0	K09880	enolase-phosphatase E1	EC:3.1.3.77
ko00270	Cysteine and methionine metabolism	Metabolism	Amino Acid Metabolism	142	comp26028_c0	K00558	DNA (cytosine-5-)-methyltransferase	EC:2.1.1.37
ko00270	Cysteine and methionine metabolism	Metabolism	Amino Acid Metabolism	142	comp26532_c0	K05933	aminocyclopropanecarboxylate oxidase	EC:1.14.17.4
ko00270	Cysteine and methionine metabolism	Metabolism	Amino Acid Metabolism	142	comp26611_c0	K00558	DNA (cytosine-5-)-methyltransferase	EC:2.1.1.37
ko00270	Cysteine and methionine metabolism	Metabolism	Amino Acid Metabolism	142	comp26624_c0	K00558	DNA (cytosine-5-)-methyltransferase	EC:2.1.1.37
ko00270	Cysteine and methionine metabolism	Metabolism	Amino Acid Metabolism	142	comp26805_c0	K01762	1-aminocyclopropane-1-carboxylate synthase	EC:4.4.1.14
ko00270	Cysteine and methionine metabolism	Metabolism	Amino Acid Metabolism	142	comp27175_c0	K00640	serine O-acetyltransferase	EC:2.3.1.30
ko00270	Cysteine and methionine metabolism	Metabolism	Amino Acid Metabolism	142	comp27280_c0	K00558	DNA (cytosine-5-)-methyltransferase	EC:2.1.1.37
ko00270	Cysteine and methionine metabolism	Metabolism	Amino Acid Metabolism	142	comp27681_c0	K01251	adenosylhomocysteinase	EC:3.3.1.1
ko00270	Cysteine and methionine metabolism	Metabolism	Amino Acid Metabolism	142	comp27729_c1	K05933	aminocyclopropanecarboxylate oxidase	EC:1.14.17.4
ko00270	Cysteine and methionine metabolism	Metabolism	Amino Acid Metabolism	142	comp28403_c0	K01738	cysteine synthase A	EC:2.5.1.47
ko00270	Cysteine and methionine metabolism	Metabolism	Amino Acid Metabolism	142	comp28430_c0	K00789	S-adenosylmethionine synthetase	EC:2.5.1.6
ko00270	Cysteine and methionine metabolism	Metabolism	Amino Acid Metabolism	142	comp28503_c0	K12524	bifunctional aspartokinase/homoserine dehydrogenase 1	EC:2.7.2.4 1.1.1.3
ko00270	Cysteine and methionine metabolism	Metabolism	Amino Acid Metabolism	142	comp28514_c0	K00016	L-lactate dehydrogenase	EC:1.1.1.27
ko00270	Cysteine and methionine metabolism	Metabolism	Amino Acid Metabolism	142	comp28518_c0	K00789	S-adenosylmethionine synthetase	EC:2.5.1.6
ko00270	Cysteine and methionine metabolism	Metabolism	Amino Acid Metabolism	142	comp28655_c0	K00558	DNA (cytosine-5-)-methyltransferase	EC:2.1.1.37
ko00270	Cysteine and methionine metabolism	Metabolism	Amino Acid Metabolism	142	comp28741_c0	K01738	cysteine synthase A	EC:2.5.1.47
ko00270	Cysteine and methionine metabolism	Metabolism	Amino Acid Metabolism	142	comp28741_c1	K01738	cysteine synthase A	EC:2.5.1.47
ko00270	Cysteine and methionine metabolism	Metabolism	Amino Acid Metabolism	142	comp28797_c1	K05933	aminocyclopropanecarboxylate oxidase	EC:1.14.17.4
ko00270	Cysteine and methionine metabolism	Metabolism	Amino Acid Metabolism	142	comp28927_c0	K00928	aspartate kinase	EC:2.7.2.4
ko00270	Cysteine and methionine metabolism	Metabolism	Amino Acid Metabolism	142	comp29010_c0	K01761	methionine-gamma-lyase	EC:4.4.1.11
ko00270	Cysteine and methionine metabolism	Metabolism	Amino Acid Metabolism	142	comp29153_c0	K00558	DNA (cytosine-5-)-methyltransferase	EC:2.1.1.37
ko00270	Cysteine and methionine metabolism	Metabolism	Amino Acid Metabolism	142	comp29154_c0	K00813	aspartate aminotransferase	EC:2.6.1.1
ko00270	Cysteine and methionine metabolism	Metabolism	Amino Acid Metabolism	142	comp29359_c0	K00797	spermidine synthase	EC:2.5.1.16
ko00270	Cysteine and methionine metabolism	Metabolism	Amino Acid Metabolism	142	comp29521_c0	K05933	aminocyclopropanecarboxylate oxidase	EC:1.14.17.4
ko00270	Cysteine and methionine metabolism	Metabolism	Amino Acid Metabolism	142	comp29591_c0	K00549	5-methyltetrahydropteroyltriglutamate--homocysteine methyltransferase	EC:2.1.1.14
ko00270	Cysteine and methionine metabolism	Metabolism	Amino Acid Metabolism	142	comp29646_c0	K00558	DNA (cytosine-5-)-methyltransferase	EC:2.1.1.37
ko00270	Cysteine and methionine metabolism	Metabolism	Amino Acid Metabolism	142	comp29657_c0	K05933	aminocyclopropanecarboxylate oxidase	EC:1.14.17.4
ko00270	Cysteine and methionine metabolism	Metabolism	Amino Acid Metabolism	142	comp29713_c0	K01738	cysteine synthase A	EC:2.5.1.47
ko00270	Cysteine and methionine metabolism	Metabolism	Amino Acid Metabolism	142	comp29713_c2	K01738	cysteine synthase A	EC:2.5.1.47
ko00270	Cysteine and methionine metabolism	Metabolism	Amino Acid Metabolism	142	comp29713_c3	K01738	cysteine synthase A	EC:2.5.1.47
ko00270	Cysteine and methionine metabolism	Metabolism	Amino Acid Metabolism	142	comp29873_c0	K00558	DNA (cytosine-5-)-methyltransferase	EC:2.1.1.37
ko00270	Cysteine and methionine metabolism	Metabolism	Amino Acid Metabolism	142	comp29893_c0	K00558	DNA (cytosine-5-)-methyltransferase	EC:2.1.1.37
ko00270	Cysteine and methionine metabolism	Metabolism	Amino Acid Metabolism	142	comp29906_c0	K00558	DNA (cytosine-5-)-methyltransferase	EC:2.1.1.37
ko00270	Cysteine and methionine metabolism	Metabolism	Amino Acid Metabolism	142	comp29911_c0	K05933	aminocyclopropanecarboxylate oxidase	EC:1.14.17.4
ko00270	Cysteine and methionine metabolism	Metabolism	Amino Acid Metabolism	142	comp30081_c0	K01739	cystathionine gamma-synthase	EC:2.5.1.48
ko00270	Cysteine and methionine metabolism	Metabolism	Amino Acid Metabolism	142	comp30313_c0	K00558	DNA (cytosine-5-)-methyltransferase	EC:2.1.1.37
ko00270	Cysteine and methionine metabolism	Metabolism	Amino Acid Metabolism	142	comp30339_c0	K00789	S-adenosylmethionine synthetase	EC:2.5.1.6
ko00270	Cysteine and methionine metabolism	Metabolism	Amino Acid Metabolism	142	comp30397_c2	K05933	aminocyclopropanecarboxylate oxidase	EC:1.14.17.4
ko00270	Cysteine and methionine metabolism	Metabolism	Amino Acid Metabolism	142	comp30419_c0	K00549	5-methyltetrahydropteroyltriglutamate--homocysteine methyltransferase	EC:2.1.1.14
ko00270	Cysteine and methionine metabolism	Metabolism	Amino Acid Metabolism	142	comp30451_c0	K00558	DNA (cytosine-5-)-methyltransferase	EC:2.1.1.37
ko00270	Cysteine and methionine metabolism	Metabolism	Amino Acid Metabolism	142	comp30476_c0	K01611	S-adenosylmethionine decarboxylase	EC:4.1.1.50
ko00270	Cysteine and methionine metabolism	Metabolism	Amino Acid Metabolism	142	comp30476_c1	K01611	S-adenosylmethionine decarboxylase	EC:4.1.1.50
ko00270	Cysteine and methionine metabolism	Metabolism	Amino Acid Metabolism	142	comp329353_c0	K00558	DNA (cytosine-5-)-methyltransferase	EC:2.1.1.37
ko00270	Cysteine and methionine metabolism	Metabolism	Amino Acid Metabolism	142	comp332113_c0	K00547	homocysteine S-methyltransferase	EC:2.1.1.10
ko00270	Cysteine and methionine metabolism	Metabolism	Amino Acid Metabolism	142	comp355558_c0	K00558	DNA (cytosine-5-)-methyltransferase	EC:2.1.1.37
ko00270	Cysteine and methionine metabolism	Metabolism	Amino Acid Metabolism	142	comp4122_c0	K05933	aminocyclopropanecarboxylate oxidase	EC:1.14.17.4
ko00270	Cysteine and methionine metabolism	Metabolism	Amino Acid Metabolism	142	comp4241_c0	K00558	DNA (cytosine-5-)-methyltransferase	EC:2.1.1.37
ko00270	Cysteine and methionine metabolism	Metabolism	Amino Acid Metabolism	142	comp4300_c0	K00558	DNA (cytosine-5-)-methyltransferase	EC:2.1.1.37
ko00270	Cysteine and methionine metabolism	Metabolism	Amino Acid Metabolism	142	comp51117_c0	K00640	serine O-acetyltransferase	EC:2.3.1.30
ko00270	Cysteine and methionine metabolism	Metabolism	Amino Acid Metabolism	142	comp54216_c0	K01251	adenosylhomocysteinase	EC:3.3.1.1
ko00270	Cysteine and methionine metabolism	Metabolism	Amino Acid Metabolism	142	comp57578_c0	K00558	DNA (cytosine-5-)-methyltransferase	EC:2.1.1.37
ko00270	Cysteine and methionine metabolism	Metabolism	Amino Acid Metabolism	142	comp60686_c0	K01251	adenosylhomocysteinase	EC:3.3.1.1
ko00270	Cysteine and methionine metabolism	Metabolism	Amino Acid Metabolism	142	comp6231_c0	K00813	aspartate aminotransferase	EC:2.6.1.1
ko00270	Cysteine and methionine metabolism	Metabolism	Amino Acid Metabolism	142	comp6305_c0	K00813	aspartate aminotransferase	EC:2.6.1.1
ko00270	Cysteine and methionine metabolism	Metabolism	Amino Acid Metabolism	142	comp64846_c0	K01251	adenosylhomocysteinase	EC:3.3.1.1
ko00270	Cysteine and methionine metabolism	Metabolism	Amino Acid Metabolism	142	comp6790_c0	K05933	aminocyclopropanecarboxylate oxidase	EC:1.14.17.4
ko00270	Cysteine and methionine metabolism	Metabolism	Amino Acid Metabolism	142	comp6800_c0	K00558	DNA (cytosine-5-)-methyltransferase	EC:2.1.1.37
ko00270	Cysteine and methionine metabolism	Metabolism	Amino Acid Metabolism	142	comp68441_c0	K09880	enolase-phosphatase E1	EC:3.1.3.77
ko00270	Cysteine and methionine metabolism	Metabolism	Amino Acid Metabolism	142	comp69966_c0	K01761	methionine-gamma-lyase	EC:4.4.1.11
ko00270	Cysteine and methionine metabolism	Metabolism	Amino Acid Metabolism	142	comp7199_c0	K00558	DNA (cytosine-5-)-methyltransferase	EC:2.1.1.37
ko00270	Cysteine and methionine metabolism	Metabolism	Amino Acid Metabolism	142	comp75437_c0	K09880	enolase-phosphatase E1	EC:3.1.3.77
ko00270	Cysteine and methionine metabolism	Metabolism	Amino Acid Metabolism	142	comp75586_c0	K01739	cystathionine gamma-synthase	EC:2.5.1.48
ko00270	Cysteine and methionine metabolism	Metabolism	Amino Acid Metabolism	142	comp8103_c0	K01738	cysteine synthase A	EC:2.5.1.47
ko00270	Cysteine and methionine metabolism	Metabolism	Amino Acid Metabolism	142	comp81114_c0	K05933	aminocyclopropanecarboxylate oxidase	EC:1.14.17.4
ko00270	Cysteine and methionine metabolism	Metabolism	Amino Acid Metabolism	142	comp82888_c0	K00558	DNA (cytosine-5-)-methyltransferase	EC:2.1.1.37
ko00270	Cysteine and methionine metabolism	Metabolism	Amino Acid Metabolism	142	comp8478_c0	K00558	DNA (cytosine-5-)-methyltransferase	EC:2.1.1.37
ko00270	Cysteine and methionine metabolism	Metabolism	Amino Acid Metabolism	142	comp9247_c0	K01738	cysteine synthase A	EC:2.5.1.47
ko00270	Cysteine and methionine metabolism	Metabolism	Amino Acid Metabolism	142	comp93120_c0	K00640	serine O-acetyltransferase	EC:2.3.1.30
ko00270	Cysteine and methionine metabolism	Metabolism	Amino Acid Metabolism	142	comp9735_c0	K00558	DNA (cytosine-5-)-methyltransferase	EC:2.1.1.37
ko00280	Valine, leucine and isoleucine degradation	Metabolism	Amino Acid Metabolism	55	comp116268_c0	K00166	2-oxoisovalerate dehydrogenase E1 component, alpha subunit	EC:1.2.4.4
ko00280	Valine, leucine and isoleucine degradation	Metabolism	Amino Acid Metabolism	55	comp12753_c0	K07513	acetyl-CoA acyltransferase 1	EC:2.3.1.16
ko00280	Valine, leucine and isoleucine degradation	Metabolism	Amino Acid Metabolism	55	comp129594_c0	K01641	hydroxymethylglutaryl-CoA synthase	EC:2.3.3.10
ko00280	Valine, leucine and isoleucine degradation	Metabolism	Amino Acid Metabolism	55	comp13696_c0	K01692	enoyl-CoA hydratase	EC:4.2.1.17
ko00280	Valine, leucine and isoleucine degradation	Metabolism	Amino Acid Metabolism	55	comp14000_c0	K00249	acyl-CoA dehydrogenase	EC:1.3.99.3
ko00280	Valine, leucine and isoleucine degradation	Metabolism	Amino Acid Metabolism	55	comp14240_c0	K00826	branched-chain amino acid aminotransferase	EC:2.6.1.42
ko00280	Valine, leucine and isoleucine degradation	Metabolism	Amino Acid Metabolism	55	comp14240_c1	K00826	branched-chain amino acid aminotransferase	EC:2.6.1.42
ko00280	Valine, leucine and isoleucine degradation	Metabolism	Amino Acid Metabolism	55	comp14384_c0	K01966	propionyl-CoA carboxylase beta chain	EC:6.4.1.3
ko00280	Valine, leucine and isoleucine degradation	Metabolism	Amino Acid Metabolism	55	comp15874_c0	K00128	aldehyde dehydrogenase (NAD+)	EC:1.2.1.3
ko00280	Valine, leucine and isoleucine degradation	Metabolism	Amino Acid Metabolism	55	comp165009_c0	K00626	acetyl-CoA C-acetyltransferase	EC:2.3.1.9
ko00280	Valine, leucine and isoleucine degradation	Metabolism	Amino Acid Metabolism	55	comp165152_c0	K01641	hydroxymethylglutaryl-CoA synthase	EC:2.3.3.10
ko00280	Valine, leucine and isoleucine degradation	Metabolism	Amino Acid Metabolism	55	comp1676_c0	K00128	aldehyde dehydrogenase (NAD+)	EC:1.2.1.3
ko00280	Valine, leucine and isoleucine degradation	Metabolism	Amino Acid Metabolism	55	comp17710_c0	K01692	enoyl-CoA hydratase	EC:4.2.1.17
ko00280	Valine, leucine and isoleucine degradation	Metabolism	Amino Acid Metabolism	55	comp17974_c0	K00020	3-hydroxyisobutyrate dehydrogenase	EC:1.1.1.31
ko00280	Valine, leucine and isoleucine degradation	Metabolism	Amino Acid Metabolism	55	comp18437_c0	K01968	3-methylcrotonyl-CoA carboxylase alpha subunit	EC:6.4.1.4
ko00280	Valine, leucine and isoleucine degradation	Metabolism	Amino Acid Metabolism	55	comp190883_c0	K00626	acetyl-CoA C-acetyltransferase	EC:2.3.1.9
ko00280	Valine, leucine and isoleucine degradation	Metabolism	Amino Acid Metabolism	55	comp19344_c0	K07513	acetyl-CoA acyltransferase 1	EC:2.3.1.16
ko00280	Valine, leucine and isoleucine degradation	Metabolism	Amino Acid Metabolism	55	comp21338_c0	K00020	3-hydroxyisobutyrate dehydrogenase	EC:1.1.1.31
ko00280	Valine, leucine and isoleucine degradation	Metabolism	Amino Acid Metabolism	55	comp21625_c0	K00826	branched-chain amino acid aminotransferase	EC:2.6.1.42
ko00280	Valine, leucine and isoleucine degradation	Metabolism	Amino Acid Metabolism	55	comp21898_c0	K00253	isovaleryl-CoA dehydrogenase	EC:1.3.99.10
ko00280	Valine, leucine and isoleucine degradation	Metabolism	Amino Acid Metabolism	55	comp21979_c0	K01692	enoyl-CoA hydratase	EC:4.2.1.17
ko00280	Valine, leucine and isoleucine degradation	Metabolism	Amino Acid Metabolism	55	comp22168_c0	K01692	enoyl-CoA hydratase	EC:4.2.1.17
ko00280	Valine, leucine and isoleucine degradation	Metabolism	Amino Acid Metabolism	55	comp23767_c0	K00020	3-hydroxyisobutyrate dehydrogenase	EC:1.1.1.31
ko00280	Valine, leucine and isoleucine degradation	Metabolism	Amino Acid Metabolism	55	comp23852_c0	K09699	2-oxoisovalerate dehydrogenase E2 component (dihydrolipoyl transacylase)	EC:2.3.1.168
ko00280	Valine, leucine and isoleucine degradation	Metabolism	Amino Acid Metabolism	55	comp24319_c0	K01692	enoyl-CoA hydratase	EC:4.2.1.17
ko00280	Valine, leucine and isoleucine degradation	Metabolism	Amino Acid Metabolism	55	comp25176_c0	K01968	3-methylcrotonyl-CoA carboxylase alpha subunit	EC:6.4.1.4
ko00280	Valine, leucine and isoleucine degradation	Metabolism	Amino Acid Metabolism	55	comp25557_c0	K01692	enoyl-CoA hydratase	EC:4.2.1.17
ko00280	Valine, leucine and isoleucine degradation	Metabolism	Amino Acid Metabolism	55	comp25779_c0	K00167	2-oxoisovalerate dehydrogenase E1 component, beta subunit	EC:1.2.4.4
ko00280	Valine, leucine and isoleucine degradation	Metabolism	Amino Acid Metabolism	55	comp26403_c0	K01692	enoyl-CoA hydratase	EC:4.2.1.17
ko00280	Valine, leucine and isoleucine degradation	Metabolism	Amino Acid Metabolism	55	comp26848_c0	K00020	3-hydroxyisobutyrate dehydrogenase	EC:1.1.1.31
ko00280	Valine, leucine and isoleucine degradation	Metabolism	Amino Acid Metabolism	55	comp27007_c0	K01968	3-methylcrotonyl-CoA carboxylase alpha subunit	EC:6.4.1.4
ko00280	Valine, leucine and isoleucine degradation	Metabolism	Amino Acid Metabolism	55	comp27061_c0	K00826	branched-chain amino acid aminotransferase	EC:2.6.1.42
ko00280	Valine, leucine and isoleucine degradation	Metabolism	Amino Acid Metabolism	55	comp27413_c0	K01641	hydroxymethylglutaryl-CoA synthase	EC:2.3.3.10
ko00280	Valine, leucine and isoleucine degradation	Metabolism	Amino Acid Metabolism	55	comp27447_c0	K00128	aldehyde dehydrogenase (NAD+)	EC:1.2.1.3
ko00280	Valine, leucine and isoleucine degradation	Metabolism	Amino Acid Metabolism	55	comp27622_c0	K01640	hydroxymethylglutaryl-CoA lyase	EC:4.1.3.4
ko00280	Valine, leucine and isoleucine degradation	Metabolism	Amino Acid Metabolism	55	comp27759_c0	K00826	branched-chain amino acid aminotransferase	EC:2.6.1.42
ko00280	Valine, leucine and isoleucine degradation	Metabolism	Amino Acid Metabolism	55	comp27996_c0	K00382	dihydrolipoamide dehydrogenase	EC:1.8.1.4
ko00280	Valine, leucine and isoleucine degradation	Metabolism	Amino Acid Metabolism	55	comp28361_c0	K00166	2-oxoisovalerate dehydrogenase E1 component, alpha subunit	EC:1.2.4.4
ko00280	Valine, leucine and isoleucine degradation	Metabolism	Amino Acid Metabolism	55	comp28673_c0	K00632	acetyl-CoA acyltransferase	EC:2.3.1.16
ko00280	Valine, leucine and isoleucine degradation	Metabolism	Amino Acid Metabolism	55	comp28676_c0	K00249	acyl-CoA dehydrogenase	EC:1.3.99.3
ko00280	Valine, leucine and isoleucine degradation	Metabolism	Amino Acid Metabolism	55	comp28695_c0	K00128	aldehyde dehydrogenase (NAD+)	EC:1.2.1.3
ko00280	Valine, leucine and isoleucine degradation	Metabolism	Amino Acid Metabolism	55	comp28941_c0	K00140	methylmalonate-semialdehyde dehydrogenase	EC:1.2.1.27
ko00280	Valine, leucine and isoleucine degradation	Metabolism	Amino Acid Metabolism	55	comp29165_c0	K00826	branched-chain amino acid aminotransferase	EC:2.6.1.42
ko00280	Valine, leucine and isoleucine degradation	Metabolism	Amino Acid Metabolism	55	comp29165_c1	K00826	branched-chain amino acid aminotransferase	EC:2.6.1.42
ko00280	Valine, leucine and isoleucine degradation	Metabolism	Amino Acid Metabolism	55	comp29762_c0	K01692	enoyl-CoA hydratase	EC:4.2.1.17
ko00280	Valine, leucine and isoleucine degradation	Metabolism	Amino Acid Metabolism	55	comp29920_c0	K00382	dihydrolipoamide dehydrogenase	EC:1.8.1.4
ko00280	Valine, leucine and isoleucine degradation	Metabolism	Amino Acid Metabolism	55	comp29948_c0	K00020	3-hydroxyisobutyrate dehydrogenase	EC:1.1.1.31
ko00280	Valine, leucine and isoleucine degradation	Metabolism	Amino Acid Metabolism	55	comp30007_c0	K00626	acetyl-CoA C-acetyltransferase	EC:2.3.1.9
ko00280	Valine, leucine and isoleucine degradation	Metabolism	Amino Acid Metabolism	55	comp30405_c0	K00128	aldehyde dehydrogenase (NAD+)	EC:1.2.1.3
ko00280	Valine, leucine and isoleucine degradation	Metabolism	Amino Acid Metabolism	55	comp46443_c0	K00128	aldehyde dehydrogenase (NAD+)	EC:1.2.1.3
ko00280	Valine, leucine and isoleucine degradation	Metabolism	Amino Acid Metabolism	55	comp5600_c0	K00128	aldehyde dehydrogenase (NAD+)	EC:1.2.1.3
ko00280	Valine, leucine and isoleucine degradation	Metabolism	Amino Acid Metabolism	55	comp5872_c0	K01692	enoyl-CoA hydratase	EC:4.2.1.17
ko00280	Valine, leucine and isoleucine degradation	Metabolism	Amino Acid Metabolism	55	comp62330_c0	K00632	acetyl-CoA acyltransferase	EC:2.3.1.16
ko00280	Valine, leucine and isoleucine degradation	Metabolism	Amino Acid Metabolism	55	comp7446_c0	K00128	aldehyde dehydrogenase (NAD+)	EC:1.2.1.3
ko00280	Valine, leucine and isoleucine degradation	Metabolism	Amino Acid Metabolism	55	comp8093_c0	K01966	propionyl-CoA carboxylase beta chain	EC:6.4.1.3
ko00281	Geraniol degradation	Metabolism	Metabolism of Terpenoids and Polyketides	12	comp13696_c0	K01692	enoyl-CoA hydratase	EC:4.2.1.17
ko00281	Geraniol degradation	Metabolism	Metabolism of Terpenoids and Polyketides	12	comp17710_c0	K01692	enoyl-CoA hydratase	EC:4.2.1.17
ko00281	Geraniol degradation	Metabolism	Metabolism of Terpenoids and Polyketides	12	comp21979_c0	K01692	enoyl-CoA hydratase	EC:4.2.1.17
ko00281	Geraniol degradation	Metabolism	Metabolism of Terpenoids and Polyketides	12	comp22168_c0	K01692	enoyl-CoA hydratase	EC:4.2.1.17
ko00281	Geraniol degradation	Metabolism	Metabolism of Terpenoids and Polyketides	12	comp24319_c0	K01692	enoyl-CoA hydratase	EC:4.2.1.17
ko00281	Geraniol degradation	Metabolism	Metabolism of Terpenoids and Polyketides	12	comp25557_c0	K01692	enoyl-CoA hydratase	EC:4.2.1.17
ko00281	Geraniol degradation	Metabolism	Metabolism of Terpenoids and Polyketides	12	comp26403_c0	K01692	enoyl-CoA hydratase	EC:4.2.1.17
ko00281	Geraniol degradation	Metabolism	Metabolism of Terpenoids and Polyketides	12	comp27622_c0	K01640	hydroxymethylglutaryl-CoA lyase	EC:4.1.3.4
ko00281	Geraniol degradation	Metabolism	Metabolism of Terpenoids and Polyketides	12	comp28673_c0	K00632	acetyl-CoA acyltransferase	EC:2.3.1.16
ko00281	Geraniol degradation	Metabolism	Metabolism of Terpenoids and Polyketides	12	comp29762_c0	K01692	enoyl-CoA hydratase	EC:4.2.1.17
ko00281	Geraniol degradation	Metabolism	Metabolism of Terpenoids and Polyketides	12	comp5872_c0	K01692	enoyl-CoA hydratase	EC:4.2.1.17
ko00281	Geraniol degradation	Metabolism	Metabolism of Terpenoids and Polyketides	12	comp62330_c0	K00632	acetyl-CoA acyltransferase	EC:2.3.1.16
ko00290	Valine, leucine and isoleucine biosynthesis	Metabolism	Amino Acid Metabolism	47	comp110399_c0	K00162	pyruvate dehydrogenase E1 component subunit beta	EC:1.2.4.1
ko00290	Valine, leucine and isoleucine biosynthesis	Metabolism	Amino Acid Metabolism	47	comp11329_c0	K01870	isoleucyl-tRNA synthetase	EC:6.1.1.5
ko00290	Valine, leucine and isoleucine biosynthesis	Metabolism	Amino Acid Metabolism	47	comp128847_c0	K01754	threonine dehydratase	EC:4.3.1.19
ko00290	Valine, leucine and isoleucine biosynthesis	Metabolism	Amino Acid Metabolism	47	comp14240_c0	K00826	branched-chain amino acid aminotransferase	EC:2.6.1.42
ko00290	Valine, leucine and isoleucine biosynthesis	Metabolism	Amino Acid Metabolism	47	comp14240_c1	K00826	branched-chain amino acid aminotransferase	EC:2.6.1.42
ko00290	Valine, leucine and isoleucine biosynthesis	Metabolism	Amino Acid Metabolism	47	comp15007_c0	K01873	valyl-tRNA synthetase	EC:6.1.1.9
ko00290	Valine, leucine and isoleucine biosynthesis	Metabolism	Amino Acid Metabolism	47	comp154658_c0	K01870	isoleucyl-tRNA synthetase	EC:6.1.1.5
ko00290	Valine, leucine and isoleucine biosynthesis	Metabolism	Amino Acid Metabolism	47	comp15854_c0	K00053	ketol-acid reductoisomerase	EC:1.1.1.86
ko00290	Valine, leucine and isoleucine biosynthesis	Metabolism	Amino Acid Metabolism	47	comp18020_c0	K00161	pyruvate dehydrogenase E1 component subunit alpha	EC:1.2.4.1
ko00290	Valine, leucine and isoleucine biosynthesis	Metabolism	Amino Acid Metabolism	47	comp18020_c1	K00161	pyruvate dehydrogenase E1 component subunit alpha	EC:1.2.4.1
ko00290	Valine, leucine and isoleucine biosynthesis	Metabolism	Amino Acid Metabolism	47	comp19625_c0	K01754	threonine dehydratase	EC:4.3.1.19
ko00290	Valine, leucine and isoleucine biosynthesis	Metabolism	Amino Acid Metabolism	47	comp1964_c0	K01873	valyl-tRNA synthetase	EC:6.1.1.9
ko00290	Valine, leucine and isoleucine biosynthesis	Metabolism	Amino Acid Metabolism	47	comp19982_c0	K01754	threonine dehydratase	EC:4.3.1.19
ko00290	Valine, leucine and isoleucine biosynthesis	Metabolism	Amino Acid Metabolism	47	comp21625_c0	K00826	branched-chain amino acid aminotransferase	EC:2.6.1.42
ko00290	Valine, leucine and isoleucine biosynthesis	Metabolism	Amino Acid Metabolism	47	comp22383_c0	K01869	leucyl-tRNA synthetase	EC:6.1.1.4
ko00290	Valine, leucine and isoleucine biosynthesis	Metabolism	Amino Acid Metabolism	47	comp22808_c0	K00161	pyruvate dehydrogenase E1 component subunit alpha	EC:1.2.4.1
ko00290	Valine, leucine and isoleucine biosynthesis	Metabolism	Amino Acid Metabolism	47	comp23525_c0	K01704	3-isopropylmalate/(R)-2-methylmalate dehydratase small subunit	EC:4.2.1.33 4.2.1.35
ko00290	Valine, leucine and isoleucine biosynthesis	Metabolism	Amino Acid Metabolism	47	comp24776_c0	K01870	isoleucyl-tRNA synthetase	EC:6.1.1.5
ko00290	Valine, leucine and isoleucine biosynthesis	Metabolism	Amino Acid Metabolism	47	comp25123_c0	K01649	2-isopropylmalate synthase	EC:2.3.3.13
ko00290	Valine, leucine and isoleucine biosynthesis	Metabolism	Amino Acid Metabolism	47	comp25263_c0	K01703	3-isopropylmalate/(R)-2-methylmalate dehydratase large subunit	EC:4.2.1.33 4.2.1.35
ko00290	Valine, leucine and isoleucine biosynthesis	Metabolism	Amino Acid Metabolism	47	comp25336_c0	K01652	acetolactate synthase I/II/III large subunit	EC:2.2.1.6
ko00290	Valine, leucine and isoleucine biosynthesis	Metabolism	Amino Acid Metabolism	47	comp25947_c0	K00161	pyruvate dehydrogenase E1 component subunit alpha	EC:1.2.4.1
ko00290	Valine, leucine and isoleucine biosynthesis	Metabolism	Amino Acid Metabolism	47	comp27061_c0	K00826	branched-chain amino acid aminotransferase	EC:2.6.1.42
ko00290	Valine, leucine and isoleucine biosynthesis	Metabolism	Amino Acid Metabolism	47	comp27224_c0	K00161	pyruvate dehydrogenase E1 component subunit alpha	EC:1.2.4.1
ko00290	Valine, leucine and isoleucine biosynthesis	Metabolism	Amino Acid Metabolism	47	comp27261_c0	K01687	dihydroxy-acid dehydratase	EC:4.2.1.9
ko00290	Valine, leucine and isoleucine biosynthesis	Metabolism	Amino Acid Metabolism	47	comp27759_c0	K00826	branched-chain amino acid aminotransferase	EC:2.6.1.42
ko00290	Valine, leucine and isoleucine biosynthesis	Metabolism	Amino Acid Metabolism	47	comp28136_c0	K01873	valyl-tRNA synthetase	EC:6.1.1.9
ko00290	Valine, leucine and isoleucine biosynthesis	Metabolism	Amino Acid Metabolism	47	comp28454_c0	K00162	pyruvate dehydrogenase E1 component subunit beta	EC:1.2.4.1
ko00290	Valine, leucine and isoleucine biosynthesis	Metabolism	Amino Acid Metabolism	47	comp28546_c0	K00052	3-isopropylmalate dehydrogenase	EC:1.1.1.85
ko00290	Valine, leucine and isoleucine biosynthesis	Metabolism	Amino Acid Metabolism	47	comp28723_c0	K00162	pyruvate dehydrogenase E1 component subunit beta	EC:1.2.4.1
ko00290	Valine, leucine and isoleucine biosynthesis	Metabolism	Amino Acid Metabolism	47	comp28859_c0	K01873	valyl-tRNA synthetase	EC:6.1.1.9
ko00290	Valine, leucine and isoleucine biosynthesis	Metabolism	Amino Acid Metabolism	47	comp29091_c0	K01653	acetolactate synthase I/III small subunit	EC:2.2.1.6
ko00290	Valine, leucine and isoleucine biosynthesis	Metabolism	Amino Acid Metabolism	47	comp29165_c0	K00826	branched-chain amino acid aminotransferase	EC:2.6.1.42
ko00290	Valine, leucine and isoleucine biosynthesis	Metabolism	Amino Acid Metabolism	47	comp29165_c1	K00826	branched-chain amino acid aminotransferase	EC:2.6.1.42
ko00290	Valine, leucine and isoleucine biosynthesis	Metabolism	Amino Acid Metabolism	47	comp29849_c0	K01870	isoleucyl-tRNA synthetase	EC:6.1.1.5
ko00290	Valine, leucine and isoleucine biosynthesis	Metabolism	Amino Acid Metabolism	47	comp30205_c0	K00053	ketol-acid reductoisomerase	EC:1.1.1.86
ko00290	Valine, leucine and isoleucine biosynthesis	Metabolism	Amino Acid Metabolism	47	comp30205_c1	K00053	ketol-acid reductoisomerase	EC:1.1.1.86
ko00290	Valine, leucine and isoleucine biosynthesis	Metabolism	Amino Acid Metabolism	47	comp30237_c0	K01754	threonine dehydratase	EC:4.3.1.19
ko00290	Valine, leucine and isoleucine biosynthesis	Metabolism	Amino Acid Metabolism	47	comp30520_c0	K01869	leucyl-tRNA synthetase	EC:6.1.1.4
ko00290	Valine, leucine and isoleucine biosynthesis	Metabolism	Amino Acid Metabolism	47	comp54736_c0	K00053	ketol-acid reductoisomerase	EC:1.1.1.86
ko00290	Valine, leucine and isoleucine biosynthesis	Metabolism	Amino Acid Metabolism	47	comp6037_c0	K01704	3-isopropylmalate/(R)-2-methylmalate dehydratase small subunit	EC:4.2.1.33 4.2.1.35
ko00290	Valine, leucine and isoleucine biosynthesis	Metabolism	Amino Acid Metabolism	47	comp62325_c0	K00161	pyruvate dehydrogenase E1 component subunit alpha	EC:1.2.4.1
ko00290	Valine, leucine and isoleucine biosynthesis	Metabolism	Amino Acid Metabolism	47	comp65297_c0	K01703	3-isopropylmalate/(R)-2-methylmalate dehydratase large subunit	EC:4.2.1.33 4.2.1.35
ko00290	Valine, leucine and isoleucine biosynthesis	Metabolism	Amino Acid Metabolism	47	comp66093_c0	K00053	ketol-acid reductoisomerase	EC:1.1.1.86
ko00290	Valine, leucine and isoleucine biosynthesis	Metabolism	Amino Acid Metabolism	47	comp78283_c0	K01703	3-isopropylmalate/(R)-2-methylmalate dehydratase large subunit	EC:4.2.1.33 4.2.1.35
ko00290	Valine, leucine and isoleucine biosynthesis	Metabolism	Amino Acid Metabolism	47	comp80325_c0	K01649	2-isopropylmalate synthase	EC:2.3.3.13
ko00290	Valine, leucine and isoleucine biosynthesis	Metabolism	Amino Acid Metabolism	47	comp95145_c0	K00161	pyruvate dehydrogenase E1 component subunit alpha	EC:1.2.4.1
ko00300	Lysine biosynthesis	Metabolism	Amino Acid Metabolism	11	comp18447_c0	K00215	dihydrodipicolinate reductase	EC:1.3.1.26
ko00300	Lysine biosynthesis	Metabolism	Amino Acid Metabolism	11	comp19511_c0	K12524	bifunctional aspartokinase/homoserine dehydrogenase 1	EC:2.7.2.4 1.1.1.3
ko00300	Lysine biosynthesis	Metabolism	Amino Acid Metabolism	11	comp20746_c0	K00133	aspartate-semialdehyde dehydrogenase	EC:1.2.1.11
ko00300	Lysine biosynthesis	Metabolism	Amino Acid Metabolism	11	comp23440_c0	K00215	dihydrodipicolinate reductase	EC:1.3.1.26
ko00300	Lysine biosynthesis	Metabolism	Amino Acid Metabolism	11	comp26435_c0	K01778	diaminopimelate epimerase	EC:5.1.1.7
ko00300	Lysine biosynthesis	Metabolism	Amino Acid Metabolism	11	comp27226_c0	K01714	dihydrodipicolinate synthase	EC:4.2.1.52
ko00300	Lysine biosynthesis	Metabolism	Amino Acid Metabolism	11	comp28503_c0	K12524	bifunctional aspartokinase/homoserine dehydrogenase 1	EC:2.7.2.4 1.1.1.3
ko00300	Lysine biosynthesis	Metabolism	Amino Acid Metabolism	11	comp28927_c0	K00928	aspartate kinase	EC:2.7.2.4
ko00300	Lysine biosynthesis	Metabolism	Amino Acid Metabolism	11	comp29971_c0	K10206	LL-diaminopimelate aminotransferase	EC:2.6.1.83
ko00300	Lysine biosynthesis	Metabolism	Amino Acid Metabolism	11	comp30277_c0	K01586	diaminopimelate decarboxylase	EC:4.1.1.20
ko00300	Lysine biosynthesis	Metabolism	Amino Acid Metabolism	11	comp5095_c0	K01586	diaminopimelate decarboxylase	EC:4.1.1.20
ko00310	Lysine degradation	Metabolism	Amino Acid Metabolism	46	comp10848_c0	K00252	glutaryl-CoA dehydrogenase	EC:1.3.99.7
ko00310	Lysine degradation	Metabolism	Amino Acid Metabolism	46	comp117431_c0	K00658	2-oxoglutarate dehydrogenase E2 component (dihydrolipoamide succinyltransferase)	EC:2.3.1.61
ko00310	Lysine degradation	Metabolism	Amino Acid Metabolism	46	comp1185_c0	K11423	histone-lysine N-methyltransferase SETD2	EC:2.1.1.43
ko00310	Lysine degradation	Metabolism	Amino Acid Metabolism	46	comp132640_c0	K00164	2-oxoglutarate dehydrogenase E1 component	EC:1.2.4.2
ko00310	Lysine degradation	Metabolism	Amino Acid Metabolism	46	comp13696_c0	K01692	enoyl-CoA hydratase	EC:4.2.1.17
ko00310	Lysine degradation	Metabolism	Amino Acid Metabolism	46	comp14570_c0	K11422	histone-lysine N-methyltransferase SETD1	EC:2.1.1.43
ko00310	Lysine degradation	Metabolism	Amino Acid Metabolism	46	comp15874_c0	K00128	aldehyde dehydrogenase (NAD+)	EC:1.2.1.3
ko00310	Lysine degradation	Metabolism	Amino Acid Metabolism	46	comp165009_c0	K00626	acetyl-CoA C-acetyltransferase	EC:2.3.1.9
ko00310	Lysine degradation	Metabolism	Amino Acid Metabolism	46	comp1676_c0	K00128	aldehyde dehydrogenase (NAD+)	EC:1.2.1.3
ko00310	Lysine degradation	Metabolism	Amino Acid Metabolism	46	comp169084_c0	K11424	histone-lysine N-methyltransferase NSD1/2	EC:2.1.1.43
ko00310	Lysine degradation	Metabolism	Amino Acid Metabolism	46	comp16980_c0	K11424	histone-lysine N-methyltransferase NSD1/2	EC:2.1.1.43
ko00310	Lysine degradation	Metabolism	Amino Acid Metabolism	46	comp17710_c0	K01692	enoyl-CoA hydratase	EC:4.2.1.17
ko00310	Lysine degradation	Metabolism	Amino Acid Metabolism	46	comp17834_c0	K00164	2-oxoglutarate dehydrogenase E1 component	EC:1.2.4.2
ko00310	Lysine degradation	Metabolism	Amino Acid Metabolism	46	comp18993_c0	K00292	saccharopine dehydrogenase (NAD+, L-glutamate forming)	EC:1.5.1.9
ko00310	Lysine degradation	Metabolism	Amino Acid Metabolism	46	comp18993_c1	K00292	saccharopine dehydrogenase (NAD+, L-glutamate forming)	EC:1.5.1.9
ko00310	Lysine degradation	Metabolism	Amino Acid Metabolism	46	comp18993_c2	K00292	saccharopine dehydrogenase (NAD+, L-glutamate forming)	EC:1.5.1.9
ko00310	Lysine degradation	Metabolism	Amino Acid Metabolism	46	comp190883_c0	K00626	acetyl-CoA C-acetyltransferase	EC:2.3.1.9
ko00310	Lysine degradation	Metabolism	Amino Acid Metabolism	46	comp20568_c0	K00164	2-oxoglutarate dehydrogenase E1 component	EC:1.2.4.2
ko00310	Lysine degradation	Metabolism	Amino Acid Metabolism	46	comp21031_c0	K00164	2-oxoglutarate dehydrogenase E1 component	EC:1.2.4.2
ko00310	Lysine degradation	Metabolism	Amino Acid Metabolism	46	comp21979_c0	K01692	enoyl-CoA hydratase	EC:4.2.1.17
ko00310	Lysine degradation	Metabolism	Amino Acid Metabolism	46	comp22054_c0	K11424	histone-lysine N-methyltransferase NSD1/2	EC:2.1.1.43
ko00310	Lysine degradation	Metabolism	Amino Acid Metabolism	46	comp22168_c0	K01692	enoyl-CoA hydratase	EC:4.2.1.17
ko00310	Lysine degradation	Metabolism	Amino Acid Metabolism	46	comp22665_c0	K11422	histone-lysine N-methyltransferase SETD1	EC:2.1.1.43
ko00310	Lysine degradation	Metabolism	Amino Acid Metabolism	46	comp22887_c0	K11422	histone-lysine N-methyltransferase SETD1	EC:2.1.1.43
ko00310	Lysine degradation	Metabolism	Amino Acid Metabolism	46	comp2426_c0	K00164	2-oxoglutarate dehydrogenase E1 component	EC:1.2.4.2
ko00310	Lysine degradation	Metabolism	Amino Acid Metabolism	46	comp24319_c0	K01692	enoyl-CoA hydratase	EC:4.2.1.17
ko00310	Lysine degradation	Metabolism	Amino Acid Metabolism	46	comp25425_c0	K01423	-	-
ko00310	Lysine degradation	Metabolism	Amino Acid Metabolism	46	comp25552_c0	K11422	histone-lysine N-methyltransferase SETD1	EC:2.1.1.43
ko00310	Lysine degradation	Metabolism	Amino Acid Metabolism	46	comp25557_c0	K01692	enoyl-CoA hydratase	EC:4.2.1.17
ko00310	Lysine degradation	Metabolism	Amino Acid Metabolism	46	comp25863_c0	K00252	glutaryl-CoA dehydrogenase	EC:1.3.99.7
ko00310	Lysine degradation	Metabolism	Amino Acid Metabolism	46	comp26403_c0	K01692	enoyl-CoA hydratase	EC:4.2.1.17
ko00310	Lysine degradation	Metabolism	Amino Acid Metabolism	46	comp26542_c0	K11422	histone-lysine N-methyltransferase SETD1	EC:2.1.1.43
ko00310	Lysine degradation	Metabolism	Amino Acid Metabolism	46	comp26625_c1	K11422	histone-lysine N-methyltransferase SETD1	EC:2.1.1.43
ko00310	Lysine degradation	Metabolism	Amino Acid Metabolism	46	comp27074_c0	K00292	saccharopine dehydrogenase (NAD+, L-glutamate forming)	EC:1.5.1.9
ko00310	Lysine degradation	Metabolism	Amino Acid Metabolism	46	comp27447_c0	K00128	aldehyde dehydrogenase (NAD+)	EC:1.2.1.3
ko00310	Lysine degradation	Metabolism	Amino Acid Metabolism	46	comp28695_c0	K00128	aldehyde dehydrogenase (NAD+)	EC:1.2.1.3
ko00310	Lysine degradation	Metabolism	Amino Acid Metabolism	46	comp29345_c0	K00658	2-oxoglutarate dehydrogenase E2 component (dihydrolipoamide succinyltransferase)	EC:2.3.1.61
ko00310	Lysine degradation	Metabolism	Amino Acid Metabolism	46	comp29762_c0	K01692	enoyl-CoA hydratase	EC:4.2.1.17
ko00310	Lysine degradation	Metabolism	Amino Acid Metabolism	46	comp30007_c0	K00626	acetyl-CoA C-acetyltransferase	EC:2.3.1.9
ko00310	Lysine degradation	Metabolism	Amino Acid Metabolism	46	comp30307_c0	K00164	2-oxoglutarate dehydrogenase E1 component	EC:1.2.4.2
ko00310	Lysine degradation	Metabolism	Amino Acid Metabolism	46	comp30405_c0	K00128	aldehyde dehydrogenase (NAD+)	EC:1.2.1.3
ko00310	Lysine degradation	Metabolism	Amino Acid Metabolism	46	comp46443_c0	K00128	aldehyde dehydrogenase (NAD+)	EC:1.2.1.3
ko00310	Lysine degradation	Metabolism	Amino Acid Metabolism	46	comp5600_c0	K00128	aldehyde dehydrogenase (NAD+)	EC:1.2.1.3
ko00310	Lysine degradation	Metabolism	Amino Acid Metabolism	46	comp5872_c0	K01692	enoyl-CoA hydratase	EC:4.2.1.17
ko00310	Lysine degradation	Metabolism	Amino Acid Metabolism	46	comp7446_c0	K00128	aldehyde dehydrogenase (NAD+)	EC:1.2.1.3
ko00310	Lysine degradation	Metabolism	Amino Acid Metabolism	46	comp9121_c0	K11423	histone-lysine N-methyltransferase SETD2	EC:2.1.1.43
ko00330	Arginine and proline metabolism	Metabolism	Amino Acid Metabolism	68	comp137017_c0	K00818	acetylornithine aminotransferase	EC:2.6.1.11
ko00330	Arginine and proline metabolism	Metabolism	Amino Acid Metabolism	68	comp14106_c0	K00642	glutamate N-acetyltransferase	EC:2.3.1.35
ko00330	Arginine and proline metabolism	Metabolism	Amino Acid Metabolism	68	comp147331_c0	K00472	prolyl 4-hydroxylase	EC:1.14.11.2
ko00330	Arginine and proline metabolism	Metabolism	Amino Acid Metabolism	68	comp14933_c0	K00818	acetylornithine aminotransferase	EC:2.6.1.11
ko00330	Arginine and proline metabolism	Metabolism	Amino Acid Metabolism	68	comp152246_c0	K00797	spermidine synthase	EC:2.5.1.16
ko00330	Arginine and proline metabolism	Metabolism	Amino Acid Metabolism	68	comp15425_c0	K01611	S-adenosylmethionine decarboxylase	EC:4.1.1.50
ko00330	Arginine and proline metabolism	Metabolism	Amino Acid Metabolism	68	comp154_c0	K00797	spermidine synthase	EC:2.5.1.16
ko00330	Arginine and proline metabolism	Metabolism	Amino Acid Metabolism	68	comp154_c1	K00797	spermidine synthase	EC:2.5.1.16
ko00330	Arginine and proline metabolism	Metabolism	Amino Acid Metabolism	68	comp15874_c0	K00128	aldehyde dehydrogenase (NAD+)	EC:1.2.1.3
ko00330	Arginine and proline metabolism	Metabolism	Amino Acid Metabolism	68	comp16256_c0	K00642	glutamate N-acetyltransferase	EC:2.3.1.35
ko00330	Arginine and proline metabolism	Metabolism	Amino Acid Metabolism	68	comp165968_c0	K00818	acetylornithine aminotransferase	EC:2.6.1.11
ko00330	Arginine and proline metabolism	Metabolism	Amino Acid Metabolism	68	comp1676_c0	K00128	aldehyde dehydrogenase (NAD+)	EC:1.2.1.3
ko00330	Arginine and proline metabolism	Metabolism	Amino Acid Metabolism	68	comp18259_c0	K01427	urease	EC:3.5.1.5
ko00330	Arginine and proline metabolism	Metabolism	Amino Acid Metabolism	68	comp18327_c0	K00819	ornithine--oxo-acid transaminase	EC:2.6.1.13
ko00330	Arginine and proline metabolism	Metabolism	Amino Acid Metabolism	68	comp196021_c0	K00472	prolyl 4-hydroxylase	EC:1.14.11.2
ko00330	Arginine and proline metabolism	Metabolism	Amino Acid Metabolism	68	comp20123_c0	K00797	spermidine synthase	EC:2.5.1.16
ko00330	Arginine and proline metabolism	Metabolism	Amino Acid Metabolism	68	comp20537_c0	K01259	proline iminopeptidase	EC:3.4.11.5
ko00330	Arginine and proline metabolism	Metabolism	Amino Acid Metabolism	68	comp20537_c1	K01259	proline iminopeptidase	EC:3.4.11.5
ko00330	Arginine and proline metabolism	Metabolism	Amino Acid Metabolism	68	comp20660_c0	K01915	glutamine synthetase	EC:6.3.1.2
ko00330	Arginine and proline metabolism	Metabolism	Amino Acid Metabolism	68	comp21020_c0	K00286	pyrroline-5-carboxylate reductase	EC:1.5.1.2
ko00330	Arginine and proline metabolism	Metabolism	Amino Acid Metabolism	68	comp21822_c0	K00472	prolyl 4-hydroxylase	EC:1.14.11.2
ko00330	Arginine and proline metabolism	Metabolism	Amino Acid Metabolism	68	comp22020_c0	K00472	prolyl 4-hydroxylase	EC:1.14.11.2
ko00330	Arginine and proline metabolism	Metabolism	Amino Acid Metabolism	68	comp22063_c0	K00145	N-acetyl-gamma-glutamyl-phosphate reductase	EC:1.2.1.38
ko00330	Arginine and proline metabolism	Metabolism	Amino Acid Metabolism	68	comp22648_c0	K01583	arginine decarboxylase	EC:4.1.1.19
ko00330	Arginine and proline metabolism	Metabolism	Amino Acid Metabolism	68	comp22866_c0	K01755	argininosuccinate lyase	EC:4.3.2.1
ko00330	Arginine and proline metabolism	Metabolism	Amino Acid Metabolism	68	comp22881_c0	K10536	agmatine deiminase	EC:3.5.3.12
ko00330	Arginine and proline metabolism	Metabolism	Amino Acid Metabolism	68	comp23346_c0	K01476	arginase	EC:3.5.3.1
ko00330	Arginine and proline metabolism	Metabolism	Amino Acid Metabolism	68	comp23421_c0	K00813	aspartate aminotransferase	EC:2.6.1.1
ko00330	Arginine and proline metabolism	Metabolism	Amino Acid Metabolism	68	comp241706_c0	K00472	prolyl 4-hydroxylase	EC:1.14.11.2
ko00330	Arginine and proline metabolism	Metabolism	Amino Acid Metabolism	68	comp24374_c0	K00472	prolyl 4-hydroxylase	EC:1.14.11.2
ko00330	Arginine and proline metabolism	Metabolism	Amino Acid Metabolism	68	comp24374_c1	K00472	prolyl 4-hydroxylase	EC:1.14.11.2
ko00330	Arginine and proline metabolism	Metabolism	Amino Acid Metabolism	68	comp24486_c0	K00619	amino-acid N-acetyltransferase	EC:2.3.1.1
ko00330	Arginine and proline metabolism	Metabolism	Amino Acid Metabolism	68	comp24598_c0	K00262	glutamate dehydrogenase (NADP+)	EC:1.4.1.4
ko00330	Arginine and proline metabolism	Metabolism	Amino Acid Metabolism	68	comp24724_c0	K00472	prolyl 4-hydroxylase	EC:1.14.11.2
ko00330	Arginine and proline metabolism	Metabolism	Amino Acid Metabolism	68	comp24934_c0	K00813	aspartate aminotransferase	EC:2.6.1.1
ko00330	Arginine and proline metabolism	Metabolism	Amino Acid Metabolism	68	comp25231_c0	K00294	1-pyrroline-5-carboxylate dehydrogenase	EC:1.5.1.12
ko00330	Arginine and proline metabolism	Metabolism	Amino Acid Metabolism	68	comp25405_c0	K01438	acetylornithine deacetylase	EC:3.5.1.16
ko00330	Arginine and proline metabolism	Metabolism	Amino Acid Metabolism	68	comp25408_c0	K01436	aminoacylase	EC:3.5.1.14
ko00330	Arginine and proline metabolism	Metabolism	Amino Acid Metabolism	68	comp26144_c0	K01259	proline iminopeptidase	EC:3.4.11.5
ko00330	Arginine and proline metabolism	Metabolism	Amino Acid Metabolism	68	comp26493_c0	K00931	glutamate 5-kinase	EC:2.7.2.11
ko00330	Arginine and proline metabolism	Metabolism	Amino Acid Metabolism	68	comp27097_c0	K01750	ornithine cyclodeaminase	EC:4.3.1.12
ko00330	Arginine and proline metabolism	Metabolism	Amino Acid Metabolism	68	comp27330_c0	K01915	glutamine synthetase	EC:6.3.1.2
ko00330	Arginine and proline metabolism	Metabolism	Amino Acid Metabolism	68	comp27330_c1	K01915	glutamine synthetase	EC:6.3.1.2
ko00330	Arginine and proline metabolism	Metabolism	Amino Acid Metabolism	68	comp27330_c2	K01915	glutamine synthetase	EC:6.3.1.2
ko00330	Arginine and proline metabolism	Metabolism	Amino Acid Metabolism	68	comp27447_c0	K00128	aldehyde dehydrogenase (NAD+)	EC:1.2.1.3
ko00330	Arginine and proline metabolism	Metabolism	Amino Acid Metabolism	68	comp28689_c0	K00611	ornithine carbamoyltransferase	EC:2.1.3.3
ko00330	Arginine and proline metabolism	Metabolism	Amino Acid Metabolism	68	comp28695_c0	K00128	aldehyde dehydrogenase (NAD+)	EC:1.2.1.3
ko00330	Arginine and proline metabolism	Metabolism	Amino Acid Metabolism	68	comp29068_c0	K00930	acetylglutamate kinase	EC:2.7.2.8
ko00330	Arginine and proline metabolism	Metabolism	Amino Acid Metabolism	68	comp29154_c0	K00813	aspartate aminotransferase	EC:2.6.1.1
ko00330	Arginine and proline metabolism	Metabolism	Amino Acid Metabolism	68	comp29292_c0	K00818	acetylornithine aminotransferase	EC:2.6.1.11
ko00330	Arginine and proline metabolism	Metabolism	Amino Acid Metabolism	68	comp29359_c0	K00797	spermidine synthase	EC:2.5.1.16
ko00330	Arginine and proline metabolism	Metabolism	Amino Acid Metabolism	68	comp29717_c0	K01436	aminoacylase	EC:3.5.1.14
ko00330	Arginine and proline metabolism	Metabolism	Amino Acid Metabolism	68	comp29987_c0	K01940	argininosuccinate synthase	EC:6.3.4.5
ko00330	Arginine and proline metabolism	Metabolism	Amino Acid Metabolism	68	comp30064_c0	K01583	arginine decarboxylase	EC:4.1.1.19
ko00330	Arginine and proline metabolism	Metabolism	Amino Acid Metabolism	68	comp30405_c0	K00128	aldehyde dehydrogenase (NAD+)	EC:1.2.1.3
ko00330	Arginine and proline metabolism	Metabolism	Amino Acid Metabolism	68	comp30476_c0	K01611	S-adenosylmethionine decarboxylase	EC:4.1.1.50
ko00330	Arginine and proline metabolism	Metabolism	Amino Acid Metabolism	68	comp30476_c1	K01611	S-adenosylmethionine decarboxylase	EC:4.1.1.50
ko00330	Arginine and proline metabolism	Metabolism	Amino Acid Metabolism	68	comp345639_c0	K01915	glutamine synthetase	EC:6.3.1.2
ko00330	Arginine and proline metabolism	Metabolism	Amino Acid Metabolism	68	comp4179_c0	K01581	ornithine decarboxylase	EC:4.1.1.17
ko00330	Arginine and proline metabolism	Metabolism	Amino Acid Metabolism	68	comp46443_c0	K00128	aldehyde dehydrogenase (NAD+)	EC:1.2.1.3
ko00330	Arginine and proline metabolism	Metabolism	Amino Acid Metabolism	68	comp5246_c0	K00261	glutamate dehydrogenase (NAD(P)+)	EC:1.4.1.3
ko00330	Arginine and proline metabolism	Metabolism	Amino Acid Metabolism	68	comp5600_c0	K00128	aldehyde dehydrogenase (NAD+)	EC:1.2.1.3
ko00330	Arginine and proline metabolism	Metabolism	Amino Acid Metabolism	68	comp6231_c0	K00813	aspartate aminotransferase	EC:2.6.1.1
ko00330	Arginine and proline metabolism	Metabolism	Amino Acid Metabolism	68	comp6305_c0	K00813	aspartate aminotransferase	EC:2.6.1.1
ko00330	Arginine and proline metabolism	Metabolism	Amino Acid Metabolism	68	comp7446_c0	K00128	aldehyde dehydrogenase (NAD+)	EC:1.2.1.3
ko00330	Arginine and proline metabolism	Metabolism	Amino Acid Metabolism	68	comp77663_c0	K00261	glutamate dehydrogenase (NAD(P)+)	EC:1.4.1.3
ko00330	Arginine and proline metabolism	Metabolism	Amino Acid Metabolism	68	comp8878_c0	K01480	agmatinase	EC:3.5.3.11
ko00330	Arginine and proline metabolism	Metabolism	Amino Acid Metabolism	68	comp9743_c0	K00261	glutamate dehydrogenase (NAD(P)+)	EC:1.4.1.3
ko00340	Histidine metabolism	Metabolism	Amino Acid Metabolism	24	comp15842_c0	K01593	aromatic-L-amino-acid decarboxylase	EC:4.1.1.28
ko00340	Histidine metabolism	Metabolism	Amino Acid Metabolism	24	comp158656_c0	K00599	-	-
ko00340	Histidine metabolism	Metabolism	Amino Acid Metabolism	24	comp15874_c0	K00128	aldehyde dehydrogenase (NAD+)	EC:1.2.1.3
ko00340	Histidine metabolism	Metabolism	Amino Acid Metabolism	24	comp1676_c0	K00128	aldehyde dehydrogenase (NAD+)	EC:1.2.1.3
ko00340	Histidine metabolism	Metabolism	Amino Acid Metabolism	24	comp18120_c0	K01593	aromatic-L-amino-acid decarboxylase	EC:4.1.1.28
ko00340	Histidine metabolism	Metabolism	Amino Acid Metabolism	24	comp20250_c0	K00013	histidinol dehydrogenase	EC:1.1.1.23
ko00340	Histidine metabolism	Metabolism	Amino Acid Metabolism	24	comp24178_c0	K00599	-	-
ko00340	Histidine metabolism	Metabolism	Amino Acid Metabolism	24	comp24999_c0	K00765	ATP phosphoribosyltransferase	EC:2.4.2.17
ko00340	Histidine metabolism	Metabolism	Amino Acid Metabolism	24	comp25618_c0	K00599	-	-
ko00340	Histidine metabolism	Metabolism	Amino Acid Metabolism	24	comp25704_c0	K11755	phosphoribosyl-ATP pyrophosphohydrolase / phosphoribosyl-AMP cyclohydrolase	EC:3.6.1.31 3.5.4.19
ko00340	Histidine metabolism	Metabolism	Amino Acid Metabolism	24	comp26427_c0	K00599	-	-
ko00340	Histidine metabolism	Metabolism	Amino Acid Metabolism	24	comp27259_c0	K00599	-	-
ko00340	Histidine metabolism	Metabolism	Amino Acid Metabolism	24	comp27447_c0	K00128	aldehyde dehydrogenase (NAD+)	EC:1.2.1.3
ko00340	Histidine metabolism	Metabolism	Amino Acid Metabolism	24	comp27557_c0	K01590	histidine decarboxylase	EC:4.1.1.22
ko00340	Histidine metabolism	Metabolism	Amino Acid Metabolism	24	comp27731_c0	K01693	imidazoleglycerol-phosphate dehydratase	EC:4.2.1.19
ko00340	Histidine metabolism	Metabolism	Amino Acid Metabolism	24	comp28695_c0	K00128	aldehyde dehydrogenase (NAD+)	EC:1.2.1.3
ko00340	Histidine metabolism	Metabolism	Amino Acid Metabolism	24	comp29453_c0	K01814	phosphoribosylformimino-5-aminoimidazole carboxamide ribotide isomerase	EC:5.3.1.16
ko00340	Histidine metabolism	Metabolism	Amino Acid Metabolism	24	comp29622_c0	K00817	histidinol-phosphate aminotransferase	EC:2.6.1.9
ko00340	Histidine metabolism	Metabolism	Amino Acid Metabolism	24	comp30202_c0	K02501	glutamine amidotransferase	EC:2.4.2.-
ko00340	Histidine metabolism	Metabolism	Amino Acid Metabolism	24	comp30405_c0	K00128	aldehyde dehydrogenase (NAD+)	EC:1.2.1.3
ko00340	Histidine metabolism	Metabolism	Amino Acid Metabolism	24	comp3069_c0	K01593	aromatic-L-amino-acid decarboxylase	EC:4.1.1.28
ko00340	Histidine metabolism	Metabolism	Amino Acid Metabolism	24	comp46443_c0	K00128	aldehyde dehydrogenase (NAD+)	EC:1.2.1.3
ko00340	Histidine metabolism	Metabolism	Amino Acid Metabolism	24	comp5600_c0	K00128	aldehyde dehydrogenase (NAD+)	EC:1.2.1.3
ko00340	Histidine metabolism	Metabolism	Amino Acid Metabolism	24	comp7446_c0	K00128	aldehyde dehydrogenase (NAD+)	EC:1.2.1.3
ko00350	Tyrosine metabolism	Metabolism	Amino Acid Metabolism	46	comp103943_c0	K01800	maleylacetoacetate isomerase	EC:5.2.1.2
ko00350	Tyrosine metabolism	Metabolism	Amino Acid Metabolism	46	comp107321_c0	K01800	maleylacetoacetate isomerase	EC:5.2.1.2
ko00350	Tyrosine metabolism	Metabolism	Amino Acid Metabolism	46	comp108335_c0	K00451	homogentisate 1,2-dioxygenase	EC:1.13.11.5
ko00350	Tyrosine metabolism	Metabolism	Amino Acid Metabolism	46	comp11697_c0	K00276	primary-amine oxidase	EC:1.4.3.21
ko00350	Tyrosine metabolism	Metabolism	Amino Acid Metabolism	46	comp14121_c0	K00276	primary-amine oxidase	EC:1.4.3.21
ko00350	Tyrosine metabolism	Metabolism	Amino Acid Metabolism	46	comp15842_c0	K01593	aromatic-L-amino-acid decarboxylase	EC:4.1.1.28
ko00350	Tyrosine metabolism	Metabolism	Amino Acid Metabolism	46	comp158656_c0	K00599	-	-
ko00350	Tyrosine metabolism	Metabolism	Amino Acid Metabolism	46	comp16211_c0	K00001	alcohol dehydrogenase	EC:1.1.1.1
ko00350	Tyrosine metabolism	Metabolism	Amino Acid Metabolism	46	comp18120_c0	K01593	aromatic-L-amino-acid decarboxylase	EC:4.1.1.28
ko00350	Tyrosine metabolism	Metabolism	Amino Acid Metabolism	46	comp18343_c0	K00001	alcohol dehydrogenase	EC:1.1.1.1
ko00350	Tyrosine metabolism	Metabolism	Amino Acid Metabolism	46	comp19406_c0	K01800	maleylacetoacetate isomerase	EC:5.2.1.2
ko00350	Tyrosine metabolism	Metabolism	Amino Acid Metabolism	46	comp20265_c0	K00680	-	-
ko00350	Tyrosine metabolism	Metabolism	Amino Acid Metabolism	46	comp20397_c0	K00001	alcohol dehydrogenase	EC:1.1.1.1
ko00350	Tyrosine metabolism	Metabolism	Amino Acid Metabolism	46	comp21439_c0	K00680	-	-
ko00350	Tyrosine metabolism	Metabolism	Amino Acid Metabolism	46	comp21715_c0	K00121	S-(hydroxymethyl)glutathione dehydrogenase / alcohol dehydrogenase	EC:1.1.1.284 1.1.1.1
ko00350	Tyrosine metabolism	Metabolism	Amino Acid Metabolism	46	comp23421_c0	K00813	aspartate aminotransferase	EC:2.6.1.1
ko00350	Tyrosine metabolism	Metabolism	Amino Acid Metabolism	46	comp24127_c0	K00001	alcohol dehydrogenase	EC:1.1.1.1
ko00350	Tyrosine metabolism	Metabolism	Amino Acid Metabolism	46	comp24178_c0	K00599	-	-
ko00350	Tyrosine metabolism	Metabolism	Amino Acid Metabolism	46	comp24533_c0	K00121	S-(hydroxymethyl)glutathione dehydrogenase / alcohol dehydrogenase	EC:1.1.1.284 1.1.1.1
ko00350	Tyrosine metabolism	Metabolism	Amino Acid Metabolism	46	comp24780_c0	K01555	fumarylacetoacetase	EC:3.7.1.2
ko00350	Tyrosine metabolism	Metabolism	Amino Acid Metabolism	46	comp24934_c0	K00813	aspartate aminotransferase	EC:2.6.1.1
ko00350	Tyrosine metabolism	Metabolism	Amino Acid Metabolism	46	comp25084_c0	K00121	S-(hydroxymethyl)glutathione dehydrogenase / alcohol dehydrogenase	EC:1.1.1.284 1.1.1.1
ko00350	Tyrosine metabolism	Metabolism	Amino Acid Metabolism	46	comp25154_c1	K00815	tyrosine aminotransferase	EC:2.6.1.5
ko00350	Tyrosine metabolism	Metabolism	Amino Acid Metabolism	46	comp25261_c0	K00001	alcohol dehydrogenase	EC:1.1.1.1
ko00350	Tyrosine metabolism	Metabolism	Amino Acid Metabolism	46	comp25510_c0	K00001	alcohol dehydrogenase	EC:1.1.1.1
ko00350	Tyrosine metabolism	Metabolism	Amino Acid Metabolism	46	comp25618_c0	K00599	-	-
ko00350	Tyrosine metabolism	Metabolism	Amino Acid Metabolism	46	comp25883_c0	K00121	S-(hydroxymethyl)glutathione dehydrogenase / alcohol dehydrogenase	EC:1.1.1.284 1.1.1.1
ko00350	Tyrosine metabolism	Metabolism	Amino Acid Metabolism	46	comp25956_c0	K00276	primary-amine oxidase	EC:1.4.3.21
ko00350	Tyrosine metabolism	Metabolism	Amino Acid Metabolism	46	comp26427_c0	K00599	-	-
ko00350	Tyrosine metabolism	Metabolism	Amino Acid Metabolism	46	comp27219_c0	K01555	fumarylacetoacetase	EC:3.7.1.2
ko00350	Tyrosine metabolism	Metabolism	Amino Acid Metabolism	46	comp27259_c0	K00599	-	-
ko00350	Tyrosine metabolism	Metabolism	Amino Acid Metabolism	46	comp27327_c0	K00001	alcohol dehydrogenase	EC:1.1.1.1
ko00350	Tyrosine metabolism	Metabolism	Amino Acid Metabolism	46	comp27340_c0	K00001	alcohol dehydrogenase	EC:1.1.1.1
ko00350	Tyrosine metabolism	Metabolism	Amino Acid Metabolism	46	comp28992_c0	K00001	alcohol dehydrogenase	EC:1.1.1.1
ko00350	Tyrosine metabolism	Metabolism	Amino Acid Metabolism	46	comp29037_c0	K00135	succinate-semialdehyde dehydrogenase (NADP+)	EC:1.2.1.16
ko00350	Tyrosine metabolism	Metabolism	Amino Acid Metabolism	46	comp29154_c0	K00813	aspartate aminotransferase	EC:2.6.1.1
ko00350	Tyrosine metabolism	Metabolism	Amino Acid Metabolism	46	comp29161_c0	K00276	primary-amine oxidase	EC:1.4.3.21
ko00350	Tyrosine metabolism	Metabolism	Amino Acid Metabolism	46	comp29492_c0	K00457	4-hydroxyphenylpyruvate dioxygenase	EC:1.13.11.27
ko00350	Tyrosine metabolism	Metabolism	Amino Acid Metabolism	46	comp29541_c0	K00276	primary-amine oxidase	EC:1.4.3.21
ko00350	Tyrosine metabolism	Metabolism	Amino Acid Metabolism	46	comp29622_c0	K00817	histidinol-phosphate aminotransferase	EC:2.6.1.9
ko00350	Tyrosine metabolism	Metabolism	Amino Acid Metabolism	46	comp29696_c0	K00451	homogentisate 1,2-dioxygenase	EC:1.13.11.5
ko00350	Tyrosine metabolism	Metabolism	Amino Acid Metabolism	46	comp3069_c0	K01593	aromatic-L-amino-acid decarboxylase	EC:4.1.1.28
ko00350	Tyrosine metabolism	Metabolism	Amino Acid Metabolism	46	comp61564_c0	K00457	4-hydroxyphenylpyruvate dioxygenase	EC:1.13.11.27
ko00350	Tyrosine metabolism	Metabolism	Amino Acid Metabolism	46	comp6231_c0	K00813	aspartate aminotransferase	EC:2.6.1.1
ko00350	Tyrosine metabolism	Metabolism	Amino Acid Metabolism	46	comp6305_c0	K00813	aspartate aminotransferase	EC:2.6.1.1
ko00350	Tyrosine metabolism	Metabolism	Amino Acid Metabolism	46	comp69173_c0	K00680	-	-
ko00351	1,1,1-Trichloro-2,2-bis(4-chlorophenyl)ethane (DDT)	Metabolism	Xenobiotics Biodegradation and Metabolism	15	comp11892_c0	K00224	-	-
ko00351	1,1,1-Trichloro-2,2-bis(4-chlorophenyl)ethane (DDT)	Metabolism	Xenobiotics Biodegradation and Metabolism	15	comp12748_c0	K00224	-	-
ko00351	1,1,1-Trichloro-2,2-bis(4-chlorophenyl)ethane (DDT)	Metabolism	Xenobiotics Biodegradation and Metabolism	15	comp14637_c0	K00224	-	-
ko00351	1,1,1-Trichloro-2,2-bis(4-chlorophenyl)ethane (DDT)	Metabolism	Xenobiotics Biodegradation and Metabolism	15	comp16804_c0	K00224	-	-
ko00351	1,1,1-Trichloro-2,2-bis(4-chlorophenyl)ethane (DDT)	Metabolism	Xenobiotics Biodegradation and Metabolism	15	comp17428_c0	K00224	-	-
ko00351	1,1,1-Trichloro-2,2-bis(4-chlorophenyl)ethane (DDT)	Metabolism	Xenobiotics Biodegradation and Metabolism	15	comp20417_c0	K00224	-	-
ko00351	1,1,1-Trichloro-2,2-bis(4-chlorophenyl)ethane (DDT)	Metabolism	Xenobiotics Biodegradation and Metabolism	15	comp210771_c0	K00224	-	-
ko00351	1,1,1-Trichloro-2,2-bis(4-chlorophenyl)ethane (DDT)	Metabolism	Xenobiotics Biodegradation and Metabolism	15	comp21844_c0	K00224	-	-
ko00351	1,1,1-Trichloro-2,2-bis(4-chlorophenyl)ethane (DDT)	Metabolism	Xenobiotics Biodegradation and Metabolism	15	comp22767_c0	K00224	-	-
ko00351	1,1,1-Trichloro-2,2-bis(4-chlorophenyl)ethane (DDT)	Metabolism	Xenobiotics Biodegradation and Metabolism	15	comp23072_c0	K00224	-	-
ko00351	1,1,1-Trichloro-2,2-bis(4-chlorophenyl)ethane (DDT)	Metabolism	Xenobiotics Biodegradation and Metabolism	15	comp23653_c0	K00224	-	-
ko00351	1,1,1-Trichloro-2,2-bis(4-chlorophenyl)ethane (DDT)	Metabolism	Xenobiotics Biodegradation and Metabolism	15	comp24160_c0	K00224	-	-
ko00351	1,1,1-Trichloro-2,2-bis(4-chlorophenyl)ethane (DDT)	Metabolism	Xenobiotics Biodegradation and Metabolism	15	comp24265_c0	K00224	-	-
ko00351	1,1,1-Trichloro-2,2-bis(4-chlorophenyl)ethane (DDT)	Metabolism	Xenobiotics Biodegradation and Metabolism	15	comp28651_c0	K00224	-	-
ko00351	1,1,1-Trichloro-2,2-bis(4-chlorophenyl)ethane (DDT)	Metabolism	Xenobiotics Biodegradation and Metabolism	15	comp29830_c0	K00224	-	-
ko00360	Phenylalanine metabolism	Metabolism	Amino Acid Metabolism	111	comp10071_c0	K00430	peroxidase	EC:1.11.1.7
ko00360	Phenylalanine metabolism	Metabolism	Amino Acid Metabolism	111	comp10385_c0	K00430	peroxidase	EC:1.11.1.7
ko00360	Phenylalanine metabolism	Metabolism	Amino Acid Metabolism	111	comp108148_c0	K09754	p-coumarate 3-hydroxylase	EC:1.14.13.-
ko00360	Phenylalanine metabolism	Metabolism	Amino Acid Metabolism	111	comp10976_c0	K00430	peroxidase	EC:1.11.1.7
ko00360	Phenylalanine metabolism	Metabolism	Amino Acid Metabolism	111	comp11697_c0	K00276	primary-amine oxidase	EC:1.4.3.21
ko00360	Phenylalanine metabolism	Metabolism	Amino Acid Metabolism	111	comp11713_c0	K10775	phenylalanine ammonia-lyase	EC:4.3.1.24
ko00360	Phenylalanine metabolism	Metabolism	Amino Acid Metabolism	111	comp122730_c0	K10775	phenylalanine ammonia-lyase	EC:4.3.1.24
ko00360	Phenylalanine metabolism	Metabolism	Amino Acid Metabolism	111	comp126550_c0	K00430	peroxidase	EC:1.11.1.7
ko00360	Phenylalanine metabolism	Metabolism	Amino Acid Metabolism	111	comp132048_c0	K10775	phenylalanine ammonia-lyase	EC:4.3.1.24
ko00360	Phenylalanine metabolism	Metabolism	Amino Acid Metabolism	111	comp13259_c0	K00430	peroxidase	EC:1.11.1.7
ko00360	Phenylalanine metabolism	Metabolism	Amino Acid Metabolism	111	comp134546_c0	K00430	peroxidase	EC:1.11.1.7
ko00360	Phenylalanine metabolism	Metabolism	Amino Acid Metabolism	111	comp13482_c0	K00430	peroxidase	EC:1.11.1.7
ko00360	Phenylalanine metabolism	Metabolism	Amino Acid Metabolism	111	comp13482_c1	K00430	peroxidase	EC:1.11.1.7
ko00360	Phenylalanine metabolism	Metabolism	Amino Acid Metabolism	111	comp13676_c0	K10775	phenylalanine ammonia-lyase	EC:4.3.1.24
ko00360	Phenylalanine metabolism	Metabolism	Amino Acid Metabolism	111	comp13692_c0	K00430	peroxidase	EC:1.11.1.7
ko00360	Phenylalanine metabolism	Metabolism	Amino Acid Metabolism	111	comp138199_c0	K00430	peroxidase	EC:1.11.1.7
ko00360	Phenylalanine metabolism	Metabolism	Amino Acid Metabolism	111	comp13942_c0	K00430	peroxidase	EC:1.11.1.7
ko00360	Phenylalanine metabolism	Metabolism	Amino Acid Metabolism	111	comp14121_c0	K00276	primary-amine oxidase	EC:1.4.3.21
ko00360	Phenylalanine metabolism	Metabolism	Amino Acid Metabolism	111	comp14142_c0	K10775	phenylalanine ammonia-lyase	EC:4.3.1.24
ko00360	Phenylalanine metabolism	Metabolism	Amino Acid Metabolism	111	comp14426_c0	K00430	peroxidase	EC:1.11.1.7
ko00360	Phenylalanine metabolism	Metabolism	Amino Acid Metabolism	111	comp144543_c0	K00430	peroxidase	EC:1.11.1.7
ko00360	Phenylalanine metabolism	Metabolism	Amino Acid Metabolism	111	comp14536_c0	K00430	peroxidase	EC:1.11.1.7
ko00360	Phenylalanine metabolism	Metabolism	Amino Acid Metabolism	111	comp1459_c0	K00430	peroxidase	EC:1.11.1.7
ko00360	Phenylalanine metabolism	Metabolism	Amino Acid Metabolism	111	comp15842_c0	K01593	aromatic-L-amino-acid decarboxylase	EC:4.1.1.28
ko00360	Phenylalanine metabolism	Metabolism	Amino Acid Metabolism	111	comp17473_c0	K11188	peroxiredoxin 6, 1-Cys peroxiredoxin	EC:1.11.1.7 1.11.1.15 3.1.1.-
ko00360	Phenylalanine metabolism	Metabolism	Amino Acid Metabolism	111	comp18120_c0	K01593	aromatic-L-amino-acid decarboxylase	EC:4.1.1.28
ko00360	Phenylalanine metabolism	Metabolism	Amino Acid Metabolism	111	comp18158_c0	K00430	peroxidase	EC:1.11.1.7
ko00360	Phenylalanine metabolism	Metabolism	Amino Acid Metabolism	111	comp18349_c0	K00487	trans-cinnamate 4-monooxygenase	EC:1.14.13.11
ko00360	Phenylalanine metabolism	Metabolism	Amino Acid Metabolism	111	comp184181_c0	K00430	peroxidase	EC:1.11.1.7
ko00360	Phenylalanine metabolism	Metabolism	Amino Acid Metabolism	111	comp1848_c0	K00430	peroxidase	EC:1.11.1.7
ko00360	Phenylalanine metabolism	Metabolism	Amino Acid Metabolism	111	comp18688_c0	K00430	peroxidase	EC:1.11.1.7
ko00360	Phenylalanine metabolism	Metabolism	Amino Acid Metabolism	111	comp19089_c0	K00430	peroxidase	EC:1.11.1.7
ko00360	Phenylalanine metabolism	Metabolism	Amino Acid Metabolism	111	comp19171_c0	K10775	phenylalanine ammonia-lyase	EC:4.3.1.24
ko00360	Phenylalanine metabolism	Metabolism	Amino Acid Metabolism	111	comp19347_c0	K09754	p-coumarate 3-hydroxylase	EC:1.14.13.-
ko00360	Phenylalanine metabolism	Metabolism	Amino Acid Metabolism	111	comp19510_c0	K00588	caffeoyl-CoA O-methyltransferase	EC:2.1.1.104
[truncated: 10,100 more rows]
