# Supplementary material for: Transcriptome analyses provide insights into the expression pattern and sequence similarity of several taxol biosynthesis-related genes in three Taxus species
Source: BMC Plant Biol. 2019 Jan 21;19:33. doi: 10.1186/s12870-019-1645-x (PMC6341696; doi:10.1186/s12870-019-1645-x)
Supplement: Supplementary file 5 — Table S3. The significant values of each JA-related GO terms in various comparisons. (XLSX 9 kb) [file 12870_2019_1645_MOESM5_ESM.xlsx]

## Sheet: Sheet1
Table S3 The significant values of each JA-related GO terms in various comparisons.
GO_Term	GO_function	S gene number	GO_ID	DB vs NF	MDY vs DB	MDY vs NF
regulation of jasmonic acid mediated signaling pathway	biological_process	4	GO:2000022	0.044494	0.248359	0.0341147
response to jasmonic acid stimulus	biological_process	35	GO:0009753	0.0477785	0.0810747	0.0301444
jasmonic acid mediated signaling pathway	biological_process	16	GO:0009867	0.450688	0.404524	0.721288
cellular response to jasmonic acid stimulus	biological_process	1	GO:0071395	0.459342	1	0.429837
jasmonic acid biosynthetic process	biological_process	7	GO:0009695	0.797681	0.121248	0.718982
