# Supplementary material for: Transcriptome analyses provide insights into the expression pattern and sequence similarity of several taxol biosynthesis-related genes in three Taxus species
Source: BMC Plant Biol. 2019 Jan 21;19:33. doi: 10.1186/s12870-019-1645-x (PMC6341696; doi:10.1186/s12870-019-1645-x)
Supplement: Supplementary file 6 — Table S4. The expression levels of the JA-related genes in different Taxus species. (XLSX 17 kb) [file 12870_2019_1645_MOESM6_ESM.xlsx]

## Sheet: Sheet1
Table S4 The expression levels of the JA-related genes in different Taxus species.
gene_ID	length	effective_length	Name	Media_1	Media_2	Media_3	T. cuspidata_1	T. cuspidata_2	T. cuspidata_3	T. mairei_1	T. mairei_2	T. mairei_3
comp17450_c0	944	745	TIFY9	13.74	9.65	8.38	6.62	7.17	5.33	521.19	605.08	875.69
comp22595_c0	1069	111.08	TIFY9	31.51	12.19	11.14	8.13	6.93	2.32	5385.57	6842.82	7036.65
comp25426_c0	336	137	NPR4	11.04	3.79	7.68	0	0	0.65	26.36	14.06	26.43
comp25426_c2	1214	1015	NPR1	4.9	5.11	4.47	0.15	0.09	0.44	21.48	19.27	24.26
comp10800_c0	201	23.03	PEPR2	77.15	35.76	56.22	11.76	5.86	12.59	0	0	0
comp108696_c0	373	174	ERF113	0.14	1.58	0.62	0	0.13	0	28.42	29.43	1.37
comp126475_c0	214	30.23	ERF113	3.18	0	0	0	0	0	53.26	80.33	1.75
comp127916_c0	579	380	MYB44	8.02	6.34	6.6	6.51	5.33	6.69	7.57	7.36	4.94
comp14123_c2	518	319	LOX1	0.98	2.2	0	0	0.28	0	8.15	17.87	23.61
comp14341_c0	1152	808.32	MYB4	41.75	32.59	38.91	0.08	0	0	4.8	4.68	1
comp14826_c0	412	213	MYB44	8.45	6.16	6.46	8.15	7.08	7.75	2.16	2.6	3.72
comp150069_c0	402	203	CPC	4.61	2.25	8.5	8.04	2.44	10.44	3.63	6.76	5.08
comp15195_c0	991	792	PTR3-A	0.06	0	0	4.67	8.04	4.93	0	0	0
comp15330_c0	933	648.72	ERF113	5.33	4.09	5.47	0	0.07	0	206.38	201.83	76.76
comp17035_c0	593	394	MYB4	7.5	10.37	5.55	4.53	11.48	8.1	0	0.13	0.94
comp1713_c0	811	612	At1g47510	3.88	1.45	1.45	0	0	0	5.71	24.37	5.01
comp17450_c0	944	745	TIFY9	13.74	9.65	8.38	6.62	7.17	5.33	521.19	605.08	875.69
comp17496_c0	1422	1223	LDOX	87.11	141.73	113.8	180.2	147.76	131.47	470.25	361.84	663.32
comp18436_c0	2584	2385	RAP1	2.38	2.99	2.86	16.07	17.89	17.51	4.41	2.73	3.8
comp18881_c0	1139	812.13	PEPR2	11.78	9.56	7.49	0.61	17.82	14.35	64.58	65.32	90.36
comp19441_c0	1048	849	CSN8	36.26	50.16	33.78	40.72	44.89	47.59	37.3	29.66	29.85
comp19687_c0	964	765	MPK8	18.17	17.82	21.37	13.71	14.09	14.96	17.5	15.7	13.51
comp19779_c0	2848	2649	LOX3	5.54	4.54	5.62	4.94	5.49	3.71	170.23	253.98	212.22
comp20034_c0	1718	1427.13	ERF113	15.92	5.85	11.12	3.82	4.37	3.26	31.3	40.03	21.7
comp20220_c0	2291	2092	BT4	95.84	95.62	94.92	52.1	43.27	41.2	5.52	6.09	7.06
comp20722_c0	929	722.53	ERF012	0	0	0.23	0	0	0	49.32	33.74	86.11
comp20754_c0	688	471.18	MYB44	11.12	11.44	7.5	7.77	8.61	9.76	6.5	3.99	3.13
comp20838_c0	1086	887	MYB4	19.07	19.8	22.2	41.02	41.44	55.19	42.49	36.18	19.97
comp21662_c0	1163	964	RAP1	9.37	12.21	11.33	8.36	10.62	9.37	7.47	6.71	5.78
comp22595_c0	1069	111.08	TIFY9	31.51	12.19	11.14	8.13	6.93	2.32	5385.57	6842.82	7036.65
comp22914_c0	984	785	MYB4	35.67	26.93	32.92	9.3	15.23	13.41	17.52	15.5	25.35
comp230128_c0	224	36.47	ABCG40	20.41	6.69	12.57	1.4	0.62	0	8.83	4.34	18.11
comp23077_c0	1814	1615	MYB44	12.83	10.86	10.09	4.41	3.54	3.94	53.52	43	47.84
comp24781_c0	1672	1473	CYT1	57.54	83.99	65.78	39.08	63.57	57.41	16.21	14.19	21.74
comp25163_c0	2109	1545.23	PTR3-A	75.1	75.55	84.52	0.38	11.65	14.37	0.82	0.8	0.24
comp25757_c0	2437	2238	ACBP4	31.47	31.14	31.4	26.54	20.23	24.9	16.09	15.57	15.56
comp26098_c0	2880	2661.28	LHY	86.25	86.52	96.37	5.95	4.75	5.09	4.64	3.6	4.15
comp26170_c0	2254	2055	VTC2	298.96	327.8	306.57	265.43	339.81	360.89	61.07	59.04	52.88
comp26383_c0	2300	2101	NRT1.4	30.43	30.11	34.19	21.67	25.38	23.95	0.86	0.62	1.57
comp26694_c0	2426	2227	ACBP4	20.78	21	18.98	15.38	13.63	18.7	20.08	19.15	19.58
comp267894_c0	283	84.42	PEPR1	2.43	0	0	0	0	0	0	0	0
comp26825_c0	1522	1323	MYB44	29.82	19.55	16.66	18.01	18.8	19.6	53.11	43.99	51.87
comp27540_c0	918	719	MYB4	63.54	71.66	82.27	96.94	60.29	64.51	127.85	114.01	53.53
comp28010_c0	1676	1470.29	MYB44	67.19	63.9	71.77	57.39	47.45	53.84	48.75	30.59	36.91
comp28138_c0	2225	1713.96	VTC2	28.02	21.77	27.78	28.48	29.59	28.82	16.38	21.91	20
comp28917_c0	4224	2892.26	PEPR2	55.24	87.14	101.7	2.39	2.3	3.41	0.03	0.01	0.3
comp29149_c0	1642	1443	LDOX	501	547.47	479.19	128.68	336.64	293.19	14.06	10.82	18.56
comp29388_c0	2938	2739	ATR2	12.26	13.69	15.53	16.4	14.04	16.01	11.36	9.68	12.66
comp29535_c0	2748	2538.3	ACBP4	7.4	7.61	8.4	7.76	6.49	6.37	9.95	7.91	9.17
comp29648_c0	1581	1327.49	MYB44	26.71	31.63	36.01	34.04	26.63	40.24	35.52	26.51	38.97
comp30454_c0	2626	764.54	PEPR2	42.64	41.54	42.07	27.67	16.78	26.92	5.52	3.87	4.84
comp30528_c0	5210	2438.16	LHY	109.22	95.43	103.14	45.1	65.33	51.77	6.6	11.85	5.39
comp30535_c0	2454	1358.71	PEPR1	57.14	45.25	28.49	1.8	27.32	28.81	30.14	24.23	85
comp30551_c0	3752	2113.69	UPL5	68.21	60.43	59.26	38.87	42.73	51.22	86.89	90.56	97.96
comp35735_c0	744	545	ERF094	7.01	9.01	10.89	159.69	126.01	129.98	5.99	3.34	3.05
comp45992_c0	399	200	RAP2-3	1.68	0.15	0	1.15	0.23	0.45	79.8	56.35	126.05
comp48731_c0	318	119	CPC	34.3	58.7	66.19	26.16	30.64	25.69	14.49	7.54	6.88
comp56547_c0	283	84.42	CPC	46.58	48.3	42.25	118.44	114.42	93.14	422.4	375.48	247.96
comp6397_c0	244	50.74	ABCG40	60.57	62.52	74.96	9.55	5.77	7.91	4.08	4.16	3.65
comp7500_c0	613	414	VTC2	60.51	27.36	52.52	7.04	26.27	5.74	190.15	193.58	160.31
comp76561_c0	918	719	PEPR1	7.68	9.8	10.84	7.35	9.74	5.96	3.29	2.09	1.32
comp7765_c0	1280	1081	CYT1	15.02	14.53	10.46	9.63	9.43	7.9	7.06	7.69	9.51
comp84209_c0	355	156	MYB4	0	0	0	0	0	0	176.11	163.73	74.98
comp9652_c0	542	343	RAP1	6.79	11.29	10.85	4.69	13.39	14.05	4.49	4.85	3.31
comp9852_c0	490	291	ERF094	2.31	2.31	1.85	0	0.15	0	12.41	25.58	5.45
