# Supplementary material for: Transcriptome analyses provide insights into the expression pattern and sequence similarity of several taxol biosynthesis-related genes in three Taxus species
Source: BMC Plant Biol. 2019 Jan 21;19:33. doi: 10.1186/s12870-019-1645-x (PMC6341696; doi:10.1186/s12870-019-1645-x)
Supplement: Supplementary file 7 — Table S5. Identifications of transcription factors of the three Taxus species. (XLSX 205 kb) [file 12870_2019_1645_MOESM7_ESM.xlsx]

## Sheet: Sheet1
Table S5 Identifications of transcription factors of the three Taxus species.
gene_ID	Length	Name	Annotation	GO_Term	KOG_des	KEGG_KO	KEGG_Pathway	swiss_prot_des	swiss_prot_evalue	nr_des	nr_evalue	Pfam_des	Pfam_evalue	KEGG_des	KEGG_evalue	KEGG_EC	T. media_1_MDY_rpkm	T. media_2_MDY_rpkm	T. media_3_MDY_rpkm	T. cuspidata_1_DB_rpkm	T. cuspidata_2_DB_rpkm	T. cuspidata_3_DB_rpkm	T. mairei_1_NF_rpkm	T. mairei_2_NF_rpkm	T. mairei_3_NF_rpkm
C2H2
comp23810_c0	1297	SAP16	-	GO:0005622(intracellular);GO:0008270(zinc ion binding);GO:0006950(response to stress)	[R] General function prediction only	-	-	sp|Q0D5B9|SAP16_ORYSJ Zinc finger AN1 and C2H2 domain-containing stress-associated protein 16 OS=Oryza sativa subsp. japonica GN=SAP16 PE=2 SV=2	2.6e-97	gi|294462638|gb|ADE76865.1| unknown [Picea sitchensis]	3.3e-126	D5ABE6_PICSI/13-55 D5ABE6.1 PF01428.11;zf-AN1;	5.1e-19	-	-	-	45.66	38.12	37.74	29.33	39.38	48.97	80.37	79.13	71.65
C3H
comp13249_c0	1739	Os03g0698800	-	GO:0003677(DNA binding);GO:0008270(zinc ion binding)	[R] General function prediction only	-	-	sp|Q10EL1|C3H24_ORYSJ Zinc finger CCCH domain-containing protein 24 OS=Oryza sativa subsp. japonica GN=Os03g0698800 PE=2 SV=1	2.3e-54	gi|224284287|gb|ACN39879.1| unknown [Picea sitchensis]	1.2e-122	-	-	-	-	-	9.12	8.76	10.52	2.59	2.29	4.74	129.99	157.7	181.83
comp13450_c0	1811	Os04g0671800	-	GO:0003677(DNA binding);GO:0008270(zinc ion binding)	-	-	-	sp|Q0J952|C3H32_ORYSJ Zinc finger CCCH domain-containing protein 32 OS=Oryza sativa subsp. japonica GN=Os04g0671800 PE=2 SV=1	3.3e-10	gi|566183951|ref|XP_002312505.2| zinc finger family protein [Populus trichocarpa]	4.5e-17	-	-	-	-	-	40.5	31.63	33.05	61.79	52.15	30.94	123.98	137.69	102.38
comp13899_c0	401	Os04g0671800	-	GO:0003677(DNA binding);GO:0008270(zinc ion binding)	[S] Function unknown	-	-	sp|Q0J952|C3H32_ORYSJ Zinc finger CCCH domain-containing protein 32 OS=Oryza sativa subsp. japonica GN=Os04g0671800 PE=2 SV=1	7.4e-32	gi|643722627|gb|KDP32377.1| hypothetical protein JCGZ_13302 [Jatropha curcas]	1.1e-35	-	-	-	-	-	6.18	9.66	8.55	7.96	6.46	4.42	6.26	6.27	9.29
comp156171_c0	232	Os03g0698800	-	GO:0003677(DNA binding);GO:0008270(zinc ion binding)	[R] General function prediction only	-	-	sp|Q10EL1|C3H24_ORYSJ Zinc finger CCCH domain-containing protein 24 OS=Oryza sativa subsp. japonica GN=Os03g0698800 PE=2 SV=1	1.6e-18	gi|224284287|gb|ACN39879.1| unknown [Picea sitchensis]	1.3e-30	-	-	-	-	-	0	13.08	17.83	0	5.83	2.94	97.75	80.03	96.06
comp16806_c0	1758	Os06g0170500	-	GO:0003677(DNA binding);GO:0000166(nucleotide binding);GO:0003723(RNA binding);GO:0008270(zinc ion binding)	[R] General function prediction only	-	-	sp|Q5SNN4|C3H40_ORYSJ Zinc finger CCCH domain-containing protein 40 OS=Oryza sativa subsp. japonica GN=Os06g0170500 PE=2 SV=1	3.3e-181	gi|586712748|ref|XP_006847071.1| hypothetical protein AMTR_s00017p00207950 [Amborella trichopoda]	5.4e-195	I1LW99_SOYBN/230-295 I1LW99.1 PF00076.17;RRM_1;	2.7e-25	-	-	-	26.69	29.02	24.48	20.26	20.29	19.79	23.53	23.4	23.49
comp17179_c0	1460	At1g75340	-	GO:0005635(nuclear envelope);GO:0003677(DNA binding);GO:0005515(protein binding);GO:0008270(zinc ion binding)	-	-	-	sp|Q9FWS3|C3H16_ARATH Zinc finger CCCH domain-containing protein 16 OS=Arabidopsis thaliana GN=At1g75340 PE=2 SV=2	1e-68	gi|42563228|ref|NP_565108.2| zinc finger CCCH domain-containing protein 16 [Arabidopsis thaliana]	9.7e-68	-	-	-	-	-	6.59	5.06	4.88	5.31	6.64	8.18	2.75	3.42	2.78
comp17443_c0	765	Os01g0252200	-	GO:0003677(DNA binding);GO:0008270(zinc ion binding)	-	-	-	sp|Q0JP11|C3H3_ORYSJ Zinc finger CCCH domain-containing protein 3 OS=Oryza sativa subsp. japonica GN=Os01g0252200 PE=2 SV=2	3.5e-34	gi|294461500|gb|ADE76311.1| unknown [Picea sitchensis]	7.5e-42	D7UA82_VITVI/1-39 D7UA82.1 PF06220.7;zf-U1;	1e-15	-	-	-	77.72	50.82	47.66	37.96	43.74	35.44	24.3	19.59	24.79
comp17950_c0	863	At2g05160	-	GO:0003677(DNA binding);GO:0004518(nuclease activity);GO:0000166(nucleotide binding);GO:0003723(RNA binding);GO:0008270(zinc ion binding)	-	-	-	sp|Q9SJ41|C3H18_ARATH Zinc finger CCCH domain-containing protein 18 OS=Arabidopsis thaliana GN=At2g05160 PE=2 SV=1	2.5e-72	gi|168037568|ref|XP_001771275.1| predicted protein [Physcomitrella patens]	1.1e-96	A9RVK1_PHYPA/231-311 A9RVK1.1 PF12872.2;OST-HTH;	3.9e-35	-	-	-	4.16	5.93	5.69	5	4.92	3.06	1.52	1.31	1.51
comp20109_c0	1358	Os03g0698800	-	GO:0003677(DNA binding);GO:0008270(zinc ion binding)	[R] General function prediction only	-	-	sp|Q10EL1|C3H24_ORYSJ Zinc finger CCCH domain-containing protein 24 OS=Oryza sativa subsp. japonica GN=Os03g0698800 PE=2 SV=1	4.8e-48	gi|224284287|gb|ACN39879.1| unknown [Picea sitchensis]	1.1e-191	-	-	-	-	-	34.16	31.9	31.2	19.48	24.41	19.68	84.77	89.52	93
comp20331_c0	1939	Os06g0677700	-	GO:0003677(DNA binding);GO:0008270(zinc ion binding)	[T] Signal transduction mechanisms ;[A] RNA processing and modification	-	-	sp|Q0DA50|C3H45_ORYSJ Zinc finger CCCH domain-containing protein 45 OS=Oryza sativa subsp. japonica GN=Os06g0677700 PE=2 SV=1	6.2e-32	gi|586648995|ref|XP_006829133.1| hypothetical protein AMTR_s00001p00268770 [Amborella trichopoda]	6.8e-112	F6HUJ7_VITVI/69-208 F6HUJ7.1 PF04146.10;YTH;	3.7e-61	-	-	-	18.73	17.09	17.64	20.1	23.14	21.02	17.74	17.43	18.39
comp20508_c0	1492	FES1	-	GO:0005634(nucleus);GO:0003677(DNA binding);GO:0008270(zinc ion binding);GO:0030154(cell differentiation);GO:0009908(flower development);GO:0010220(positive regulation of vernalization response)	-	-	-	sp|Q84VG7|C3H27_ARATH Zinc finger CCCH domain-containing protein 27 OS=Arabidopsis thaliana GN=FES1 PE=2 SV=2	1.1e-18	gi|116789702|gb|ABK25348.1| unknown [Picea sitchensis]	7.5e-48	H9MB98_PINRA/1-86 H9MB98.1 PF08236.6;SRI;	7.3e-29	-	-	-	11.87	11.84	12.66	12.33	9.82	9.77	9.98	10.39	10.59
comp20552_c0	1271	Os01g0192000	-	GO:0005634(nucleus);GO:0003677(DNA binding);GO:0008270(zinc ion binding);GO:0009867(jasmonic acid mediated signaling pathway);GO:0010150(leaf senescence)	[R] General function prediction only	-	-	sp|Q9FU27|C3H2_ORYSJ Zinc finger CCCH domain-containing protein 2 OS=Oryza sativa subsp. japonica GN=Os01g0192000 PE=2 SV=1	9.4e-38	gi|302398723|gb|ADL36656.1| C3HL domain class transcription factor [Malus domestica]	2.2e-37	-	-	-	-	-	46.66	57.53	60.72	11.73	13.19	14.3	13.62	10.04	16.73
comp20552_c1	367	Os03g0698800	-	GO:0003677(DNA binding);GO:0008270(zinc ion binding)	[R] General function prediction only	-	-	sp|Q10EL1|C3H24_ORYSJ Zinc finger CCCH domain-containing protein 24 OS=Oryza sativa subsp. japonica GN=Os03g0698800 PE=2 SV=1	4.1e-08	gi|629084112|gb|KCW50469.1| hypothetical protein EUGRSUZ_J00202 [Eucalyptus grandis]	1.2e-08	-	-	-	-	-	31.44	22.33	26.82	1.97	3.89	6.24	9.31	10.37	9.28
comp20882_c0	1340	Os08g0159800	-	GO:0003677(DNA binding);GO:0008270(zinc ion binding)	[R] General function prediction only	-	-	sp|Q84UQ3|C3H56_ORYSJ Zinc finger CCCH domain-containing protein 56 OS=Oryza sativa subsp. japonica GN=Os08g0159800 PE=2 SV=1	2.5e-58	gi|586672481|ref|XP_006837406.1| hypothetical protein AMTR_s00111p00144160 [Amborella trichopoda]	4.4e-101	D8RSV7_SELML/106-132 D8RSV7.1 PF00642.19;zf-CCCH;	1.9e-11	-	-	-	8.35	11.15	11.82	10.85	9.51	12.83	5.91	5.92	5.19
comp21418_c0	1357	Os03g0698800	-	GO:0003677(DNA binding);GO:0008270(zinc ion binding)	[R] General function prediction only	-	-	sp|Q10EL1|C3H24_ORYSJ Zinc finger CCCH domain-containing protein 24 OS=Oryza sativa subsp. japonica GN=Os03g0698800 PE=2 SV=1	1.9e-50	gi|224284287|gb|ACN39879.1| unknown [Picea sitchensis]	2.9e-144	C0PPY9_PICSI/40-154 C0PPY9.1 PF12796.2;Ank_2;	1.1e-49	-	-	-	17.65	17.15	18.36	10.71	10.4	12.23	46.99	44.15	47.47
comp21462_c0	829	NERD	-	GO:0003677(DNA binding);GO:0008270(zinc ion binding)	[K] Transcription	-	-	sp|Q9SIV5|C3H19_ARATH Zinc finger CCCH domain-containing protein 19 OS=Arabidopsis thaliana GN=NERD PE=1 SV=3	2.3e-58	gi|470112426|ref|XP_004292436.1| PREDICTED: zinc finger CCCH domain-containing protein 19-like [Fragaria vesca subsp. vesca]	1.3e-64	-	-	-	-	-	8.23	8.86	8.35	6.72	3.93	7.3	10.81	8.5	8.1
comp21722_c0	1733	Os01g0917400	-	GO:0005634(nucleus);GO:0003677(DNA binding);GO:0008270(zinc ion binding)	[R] General function prediction only	-	-	sp|Q5JLB5|C3H12_ORYSJ Zinc finger CCCH domain-containing protein 12 OS=Oryza sativa subsp. japonica GN=Os01g0917400 PE=2 SV=2	1.8e-83	gi|148907602|gb|ABR16930.1| unknown [Picea sitchensis]	1.1e-156	C3H5_ORYSJ/300-326 Q5NAV3.1 PF00642.19;zf-CCCH;	3.3e-11	-	-	-	22.98	22.39	20.31	13.44	17.39	14.28	11.03	11.73	12.58
comp23185_c0	1618	Os02g0161200	-	GO:0003677(DNA binding);GO:0008270(zinc ion binding)	-	-	-	sp|Q6H7U2|C3H13_ORYSJ Zinc finger CCCH domain-containing protein 13 OS=Oryza sativa subsp. japonica GN=Os02g0161200 PE=2 SV=1	3.5e-40	gi|224285176|gb|ACN40315.1| unknown [Picea sitchensis]	4.5e-108	-	-	-	-	-	22.21	20.12	21.24	9.76	11.84	8.6	15.01	14.19	16.95
comp23424_c0	1676	Os03g0328900	-	GO:0003677(DNA binding);GO:0000166(nucleotide binding);GO:0003723(RNA binding);GO:0008270(zinc ion binding)	-	-	-	sp|Q10M00|C3H22_ORYSJ Zinc finger CCCH domain-containing protein 22 OS=Oryza sativa subsp. japonica GN=Os03g0328900 PE=2 SV=2	1.1e-55	gi|255544928|ref|XP_002513525.1| nucleic acid binding protein, putative [Ricinus communis]	1.9e-63	I1L5J2_SOYBN/316-377 I1L5J2.1 PF14259.1;RRM_6;	1.2e-15	-	-	-	43.6	36.44	41.61	15.04	17.03	18.61	12.95	9.81	17.29
comp23451_c0	1969	Os02g0793000	-	GO:0005622(intracellular);GO:0003677(DNA binding);GO:0008270(zinc ion binding)	[A] RNA processing and modification	-	-	sp|Q6K687|C3H18_ORYSJ Zinc finger CCCH domain-containing protein 18 OS=Oryza sativa subsp. japonica GN=Os02g0793000 PE=2 SV=1	3.5e-141	gi|225430539|ref|XP_002285580.1| PREDICTED: zinc finger CCCH domain-containing protein 18 [Vitis vinifera]	7.9e-146	A5BQW8_VITVI/136-180 A5BQW8.1 PF01585.18;G-patch;	1.4e-15	-	-	-	9.74	7.19	8.62	9.34	7.83	9.05	4.44	4.99	6.29
comp23788_c1	1322	Os03g0826400	translation initiation factor eIF-3 subunit 4	GO:0003677(DNA binding);GO:0000166(nucleotide binding);GO:0003723(RNA binding);GO:0008270(zinc ion binding)	[R] General function prediction only	K03248	-	sp|Q10B98|C3H25_ORYSJ Zinc finger CCCH domain-containing protein 25 OS=Oryza sativa subsp. japonica GN=Os03g0826400 PE=2 SV=1	6.2e-80	gi|475590999|gb|EMT21622.1| Zinc finger CCCH domain-containing protein 42 [Aegilops tauschii]	1.8e-89	C3H42_ARATH/38-108 Q9SD61.1 PF00076.17;RRM_1;	9.7e-30	cre:CHLREDRAFT_167137	4.6e-08	-	14.41	7.27	9.31	8.12	4.95	5.75	62.66	66.01	28.22
comp23988_c0	872	At1g10320	-	GO:0005634(nucleus);GO:0003677(DNA binding);GO:0000166(nucleotide binding);GO:0003723(RNA binding);GO:0008270(zinc ion binding)	[A] RNA processing and modification	-	-	sp|Q9SY74|C3H5_ARATH Zinc finger CCCH domain-containing protein 5 OS=Arabidopsis thaliana GN=At1g10320 PE=2 SV=2	6.2e-47	gi|586670658|ref|XP_006836876.1| hypothetical protein AMTR_s00099p00102890 [Amborella trichopoda]	1.5e-71	D7KKP3_ARALL/241-265 D7KKP3.1 PF00642.19;zf-CCCH;	6.7e-09	-	-	-	27.06	18.79	15.92	9.84	7.25	3.31	7.03	7.89	6.19
comp24221_c0	1468	MKRN	-	GO:0003677(DNA binding);GO:0016874(ligase activity);GO:0008270(zinc ion binding)	-	-	-	sp|Q5ZA07|C3H41_ORYSJ E3 ubiquitin-protein ligase makorin OS=Oryza sativa subsp. japonica GN=MKRN PE=2 SV=1	1.5e-116	gi|586735821|ref|XP_006850170.1| hypothetical protein AMTR_s00022p00241860 [Amborella trichopoda]	2.4e-126	B9GFP7_POPTR/165-225 B9GFP7.1 PF13639.1;zf-RING_2;	2.6e-26	-	-	-	22.67	23.09	20.22	11.18	13.18	12.03	8.58	11.16	4.8
comp24224_c0	3022	Os03g0698800	-	GO:0003677(DNA binding);GO:0008270(zinc ion binding)	[R] General function prediction only	-	-	sp|Q10EL1|C3H24_ORYSJ Zinc finger CCCH domain-containing protein 24 OS=Oryza sativa subsp. japonica GN=Os03g0698800 PE=2 SV=1	9e-99	gi|224284287|gb|ACN39879.1| unknown [Picea sitchensis]	1.4e-231	C0PPY9_PICSI/40-154 C0PPY9.1 PF12796.2;Ank_2;	2.8e-41	-	-	-	10.92	10.08	7.11	3.15	2.87	2.91	162.28	143.32	233.12
comp24487_c0	2151	Os08g0159800	-	GO:0003677(DNA binding);GO:0008270(zinc ion binding)	[R] General function prediction only	-	-	sp|Q84UQ3|C3H56_ORYSJ Zinc finger CCCH domain-containing protein 56 OS=Oryza sativa subsp. japonica GN=Os08g0159800 PE=2 SV=1	1e-57	gi|357516999|ref|XP_003628788.1| Zinc finger CCCH domain-containing protein [Medicago truncatula]	5.2e-79	D8RSV7_SELML/106-132 D8RSV7.1 PF00642.19;zf-CCCH;	1e-11	-	-	-	5.52	4.05	4.77	7.07	6.47	6.78	14.33	13.68	11.68
comp24772_c0	2217	At5g56900	-	GO:0005829(cytosol);GO:0003824(catalytic activity);GO:0003677(DNA binding);GO:0008270(zinc ion binding)	[S] Function unknown	-	-	sp|Q84WU9|C3H64_ARATH Zinc finger CCCH domain-containing protein 64 OS=Arabidopsis thaliana GN=At5g56900 PE=2 SV=1	3.2e-119	gi|302805284|ref|XP_002984393.1| hypothetical protein SELMODRAFT_445909 [Selaginella moellendorffii]	6.6e-176	A9RKY9_PHYPA/420-537 A9RKY9.1 PF04677.10;CwfJ_C_1;	1.2e-36	-	-	-	8.71	9.95	8.03	11.91	12.95	9.29	13.82	13.73	15.82
comp25010_c0	1589	Os01g0834700	-	GO:0003677(DNA binding);GO:0008270(zinc ion binding)	[R] General function prediction only	-	-	sp|Q0JHZ2|C3H11_ORYSJ Zinc finger CCCH domain-containing protein 11 OS=Oryza sativa subsp. japonica GN=Os01g0834700 PE=2 SV=2	8.6e-139	gi|224286198|gb|ACN40809.1| unknown [Picea sitchensis]	4.6e-154	-	-	-	-	-	52.91	38.95	39.05	29.87	28.97	32.92	43.52	40.43	43.57
comp25712_c0	2418	Os11g0472000	-	GO:0003677(DNA binding);GO:0008270(zinc ion binding)	[R] General function prediction only	-	-	sp|Q2R4J4|C3H63_ORYSJ Zinc finger CCCH domain-containing protein 63 OS=Oryza sativa subsp. japonica GN=Os11g0472000 PE=2 SV=2	1.2e-102	gi|645223039|ref|XP_008218439.1| PREDICTED: zinc finger CCCH domain-containing protein ZFN-like [Prunus mume]	5.2e-108	A9SQ00_PHYPA/260-286 A9SQ00.1 PF00642.19;zf-CCCH;	6.3e-11	-	-	-	60.68	55.66	53.94	22.84	27.67	27.81	22.59	24.49	23.41
comp25924_c0	2977	Os08g0135800	-	GO:0003677(DNA binding);GO:0008270(zinc ion binding)	-	-	-	sp|Q6YYC0|C3H55_ORYSJ Zinc finger CCCH domain-containing protein 55 OS=Oryza sativa subsp. japonica GN=Os08g0135800 PE=2 SV=1	1.8e-33	gi|116789702|gb|ABK25348.1| unknown [Picea sitchensis]	1.6e-58	H9MB98_PINRA/1-86 H9MB98.1 PF08236.6;SRI;	1.1e-29	-	-	-	30.42	28.11	26.24	18.89	22.29	20.16	31.44	32.46	31.85
comp25984_c0	2476	Os04g0438700	-	GO:0003677(DNA binding);GO:0008270(zinc ion binding)	[K] Transcription	-	-	sp|Q0JD07|C3H28_ORYSJ Zinc finger CCCH domain-containing protein 28 OS=Oryza sativa subsp. japonica GN=Os04g0438700 PE=2 SV=1	7.8e-48	gi|294460376|gb|ADE75768.1| unknown [Picea sitchensis]	8.1e-130	-	-	-	-	-	41.57	43.41	45.46	36.99	37.44	34.86	24.34	19.41	20.44
comp26427_c0	2873	At2g28450	-	GO:0003677(DNA binding);GO:0000166(nucleotide binding);GO:0008173(RNA methyltransferase activity);GO:0008270(zinc ion binding);GO:0006396(RNA processing)	[J] Translation, ribosomal structure and biogenesis	K00599	ko00340(Histidine metabolism);ko00350(Tyrosine metabolism);ko00450(Selenoamino acid metabolism);ko00626(Naphthalene and anthracene degradation)	sp|Q8L7S3|C3H24_ARATH Zinc finger CCCH domain-containing protein 24 OS=Arabidopsis thaliana GN=At2g28450 PE=2 SV=1	9.2e-193	gi|590590374|ref|XP_007016715.1| Zinc finger family protein isoform 1 [Theobroma cacao]	4.7e-238	D8TAK4_SELML/394-578 D8TAK4.1 PF05958.6;tRNA_U5-meth_tr;	2.4e-61	osa:4327311	4.8e-20	-	15.32	14.63	14.99	15.02	13.62	15.05	9.25	9.02	10.07
comp26520_c0	1317	At1g01350	-	GO:0003677(DNA binding);GO:0008270(zinc ion binding)	[O] Posttranslational modification, protein turnover, chaperones	-	-	sp|Q8GX84|C3H1_ARATH Zinc finger CCCH domain-containing protein 1 OS=Arabidopsis thaliana GN=At1g01350 PE=2 SV=2	1.4e-116	gi|587906879|gb|EXB94919.1| Zinc finger CCCH domain-containing protein 1 [Morus notabilis]	1.4e-122	A9SSR1_PHYPA/265-313 A9SSR1.1 PF13920.1;zf-C3HC4_3;	1e-23	-	-	-	13.72	14.87	13.95	13.01	11.46	13.55	20.28	20.02	23.97
comp27015_c0	2025	ZFWD2	F-box and WD-40 domain protein 7	GO:0003677(DNA binding);GO:0008270(zinc ion binding)	[R] General function prediction only	K10260	ko04120(Ubiquitin mediated proteolysis)	sp|Q9FNZ1|C3H63_ARATH Zinc finger CCCH domain-containing protein 63 OS=Arabidopsis thaliana GN=ZFWD2 PE=2 SV=1	7.7e-138	gi|586777139|ref|XP_006857936.1| hypothetical protein AMTR_s00069p00156070 [Amborella trichopoda]	8.1e-151	B4FBS8_MAIZE/216-293 B4FBS8.1 PF00400.27;WD40;	1.4e-20	olu:OSTLU_5471	3.2e-22	-	7.99	10.67	8.83	9	8.59	7.15	9.09	10.47	8.29
comp27502_c0	1207	Os06g0618100	-	GO:0003677(DNA binding);GO:0003723(RNA binding);GO:0008270(zinc ion binding)	[R] General function prediction only	-	-	sp|Q69XQ3|C3H44_ORYSJ Zinc finger CCCH domain-containing protein 44 OS=Oryza sativa subsp. japonica GN=Os06g0618100 PE=2 SV=1	1.3e-29	gi|586701608|ref|XP_006845044.1| hypothetical protein AMTR_s00269p00010030 [Amborella trichopoda]	8.1e-52	A9SCW4_PHYPA/95-121 A9SCW4.1 PF00642.19;zf-CCCH;	1.7e-11	-	-	-	53.14	56.04	55.73	62.14	59.96	61.73	60.73	60.4	64.74
comp28105_c0	3167	Os03g0698800	-	GO:0003677(DNA binding);GO:0008270(zinc ion binding)	[R] General function prediction only	-	-	sp|Q10EL1|C3H24_ORYSJ Zinc finger CCCH domain-containing protein 24 OS=Oryza sativa subsp. japonica GN=Os03g0698800 PE=2 SV=1	7.6e-90	gi|224284287|gb|ACN39879.1| unknown [Picea sitchensis]	1.7e-216	C0PPY9_PICSI/40-154 C0PPY9.1 PF12796.2;Ank_2;	1.8e-36	-	-	-	36.86	37.49	32.1	21.13	29.44	26.11	24.56	21.64	22.89
comp28339_c0	3197	At3g27700	-	GO:0003677(DNA binding);GO:0000166(nucleotide binding);GO:0003723(RNA binding);GO:0008270(zinc ion binding)	[R] General function prediction only	-	-	sp|Q9LVX1|C3H41_ARATH Zinc finger CCCH domain-containing protein 41 OS=Arabidopsis thaliana GN=At3g27700 PE=1 SV=1	1.4e-50	gi|586644606|ref|XP_006827349.1| hypothetical protein AMTR_s00011p00062910 [Amborella trichopoda]	3e-126	A9S2P4_PHYPA/520-584 A9S2P4.1 PF14259.1;RRM_6;	6.3e-21	-	-	-	11.49	10.66	11.52	7.72	9.41	8.71	9.74	9.6	10.15
comp28360_c0	1200	Os05g0195200	-	GO:0003677(DNA binding);GO:0008270(zinc ion binding)	[R] General function prediction only	-	-	sp|Q6L4N4|C3H35_ORYSJ Zinc finger CCCH domain-containing protein 35 OS=Oryza sativa subsp. japonica GN=Os05g0195200 PE=2 SV=1	3.2e-64	gi|148907508|gb|ABR16884.1| unknown [Picea sitchensis]	2.1e-81	B8LMK4_PICSI/197-222 B8LMK4.1 PF00642.19;zf-CCCH;	2.1e-10	-	-	-	32.33	32.45	42.15	44.33	56.58	60.02	64.64	45.31	47.7
comp28884_c0	1601	Os04g0665700	-	GO:0003677(DNA binding);GO:0003723(RNA binding);GO:0008270(zinc ion binding)	[R] General function prediction only	-	-	sp|Q7XPK1|C3H31_ORYSJ Zinc finger CCCH domain-containing protein 31 OS=Oryza sativa subsp. japonica GN=Os04g0665700 PE=2 SV=1	7.4e-72	gi|148908247|gb|ABR17238.1| unknown [Picea sitchensis]	1.3e-111	Q01MN3_ORYSA/177-239 Q01MN3.1 PF00013.24;KH_1;	5.5e-24	-	-	-	177.81	194.87	180.7	201.33	197.34	218.88	223.04	206.78	201.29
comp29017_c0	3433	Os04g0394300	-	GO:0003677(DNA binding);GO:0000166(nucleotide binding);GO:0003723(RNA binding);GO:0008270(zinc ion binding)	[R] General function prediction only	-	-	sp|Q0JDM0|C3H27_ORYSJ Zinc finger CCCH domain-containing protein 27 OS=Oryza sativa subsp. japonica GN=Os04g0394300 PE=2 SV=2	4.1e-91	gi|661893636|emb|CDP02077.1| unnamed protein product [Coffea canephora]	2.9e-145	B9IJM5_POPTR/481-545 B9IJM5.1 PF14259.1;RRM_6;	3.8e-20	-	-	-	9.28	9.83	8.92	9.92	8.34	9.73	10.76	9.19	9.12
comp29103_c0	2801	Os06g0677700	-	GO:0003677(DNA binding);GO:0008270(zinc ion binding)	[T] Signal transduction mechanisms ;[A] RNA processing and modification	-	-	sp|Q0DA50|C3H45_ORYSJ Zinc finger CCCH domain-containing protein 45 OS=Oryza sativa subsp. japonica GN=Os06g0677700 PE=2 SV=1	1.5e-157	gi|356555859|ref|XP_003546247.1| PREDICTED: cleavage and polyadenylation specificity factor CPSF30-like [Glycine max]	6.6e-202	B9I179_POPTR/298-437 B9I179.1 PF04146.10;YTH;	4.5e-64	-	-	-	25.22	27.83	27.9	23.09	23.48	22.34	17.87	16.32	18.1
comp29160_c0	3449	At2g05160	-	GO:0003677(DNA binding);GO:0004518(nuclease activity);GO:0000166(nucleotide binding);GO:0003723(RNA binding);GO:0008270(zinc ion binding)	-	-	-	sp|Q9SJ41|C3H18_ARATH Zinc finger CCCH domain-containing protein 18 OS=Arabidopsis thaliana GN=At2g05160 PE=2 SV=1	1.8e-93	gi|568830433|ref|XP_006469504.1| PREDICTED: zinc finger CCCH domain-containing protein 18-like isoform X4 [Citrus sinensis]	1.5e-130	A9RVK1_PHYPA/231-311 A9RVK1.1 PF12872.2;OST-HTH;	1.7e-32	-	-	-	118.89	95.22	122.66	43.63	42.66	32.68	26.92	22.9	27.38
comp29486_c0	3063	NERD	-	GO:0003677(DNA binding);GO:0008270(zinc ion binding)	[K] Transcription	-	-	sp|Q9SIV5|C3H19_ARATH Zinc finger CCCH domain-containing protein 19 OS=Arabidopsis thaliana GN=NERD PE=1 SV=3	9.6e-77	gi|661899001|emb|CDO96995.1| unnamed protein product [Coffea canephora]	4.7e-95	I1K728_SOYBN/565-672 I1K728.1 PF03126.13;Plus-3;	8.5e-34	-	-	-	23.49	20.27	20.2	16.47	16.28	15.84	22.05	21.56	21.44
comp29526_c0	2514	Os11g0472000	-	GO:0003677(DNA binding);GO:0008270(zinc ion binding)	[R] General function prediction only	-	-	sp|Q2R4J4|C3H63_ORYSJ Zinc finger CCCH domain-containing protein 63 OS=Oryza sativa subsp. japonica GN=Os11g0472000 PE=2 SV=2	1.3e-67	gi|148907689|gb|ABR16973.1| unknown [Picea sitchensis]	8.5e-83	B8LMU3_PICSI/179-205 B8LMU3.1 PF00642.19;zf-CCCH;	2e-09	-	-	-	28.66	23.9	24.97	17.19	18.71	15.3	14.68	15.17	14.25
comp29761_c0	2735	Os05g0195200	-	GO:0003677(DNA binding);GO:0008270(zinc ion binding)	[R] General function prediction only	-	-	sp|Q6L4N4|C3H35_ORYSJ Zinc finger CCCH domain-containing protein 35 OS=Oryza sativa subsp. japonica GN=Os05g0195200 PE=2 SV=1	2.7e-82	gi|148907508|gb|ABR16884.1| unknown [Picea sitchensis]	1.1e-98	B8LMK4_PICSI/197-222 B8LMK4.1 PF00642.19;zf-CCCH;	2.5e-09	-	-	-	60.11	55.74	50.74	56	31.86	34.01	22.84	19.62	23.64
comp29885_c0	1469	At3g19360	-	GO:0003677(DNA binding);GO:0008270(zinc ion binding);GO:0006355(regulation of transcription, DNA-dependent)	[R] General function prediction only	-	-	sp|Q9LT81|C3H39_ARATH Zinc finger CCCH domain-containing protein 39 OS=Arabidopsis thaliana GN=At3g19360 PE=2 SV=1	1.6e-19	gi|302805426|ref|XP_002984464.1| hypothetical protein SELMODRAFT_423520 [Selaginella moellendorffii]	1.2e-28	-	-	-	-	-	23.97	17.53	15.74	12.64	11.22	11.86	43.29	42.16	37.48
comp30192_c0	3700	Os04g0663200	-	GO:0003677(DNA binding);GO:0008270(zinc ion binding)	-	-	-	sp|Q7XM16|C3H30_ORYSJ Zinc finger CCCH domain-containing protein 30 OS=Oryza sativa subsp. japonica GN=Os04g0663200 PE=2 SV=3	5.5e-54	gi|225458045|ref|XP_002277913.1| PREDICTED: zinc finger CCCH domain-containing protein 6-like [Vitis vinifera]	2.7e-54	-	-	-	-	-	13.84	10.71	12.84	6.65	8.7	8.35	34.97	45.25	36.71
comp30234_c0	4701	At1g21570	-	GO:0003677(DNA binding);GO:0004518(nuclease activity);GO:0003723(RNA binding);GO:0008270(zinc ion binding)	[R] General function prediction only	-	-	sp|Q3ED78|C3H7_ARATH Zinc finger CCCH domain-containing protein 7 OS=Arabidopsis thaliana GN=At1g21570 PE=1 SV=1	3.2e-89	gi|643723262|gb|KDP32867.1| hypothetical protein JCGZ_12159 [Jatropha curcas]	3.5e-143	-	-	-	-	-	13.22	13	12.84	12	11.69	12.74	22.93	24.95	21.17
comp30305_c1	3560	Os04g0671800	-	GO:0003677(DNA binding);GO:0008270(zinc ion binding)	[S] Function unknown	-	-	sp|Q0J952|C3H32_ORYSJ Zinc finger CCCH domain-containing protein 32 OS=Oryza sativa subsp. japonica GN=Os04g0671800 PE=2 SV=1	7.5e-53	gi|672112125|ref|XP_008804174.1| PREDICTED: zinc finger CCCH domain-containing protein 32-like isoform X1 [Phoenix dactylifera]	1.3e-59	-	-	-	-	-	40.72	50.57	54.93	67.57	54.49	65.75	111.61	97.73	80.36
comp30400_c0	2994	Os01g0616400	serine/threonine-protein kinase/endoribonuclease IRE1	GO:0003677(DNA binding);GO:0008270(zinc ion binding)	[R] General function prediction only	K08852	ko05010(Alzheimer's disease)	sp|Q5ZDJ6|C3H8_ORYSJ Zinc finger CCCH domain-containing protein 8 OS=Oryza sativa subsp. japonica GN=Os01g0616400 PE=2 SV=2	2.7e-98	gi|586661572|ref|XP_006830468.1| hypothetical protein AMTR_s00115p00126760 [Amborella trichopoda]	8e-116	C5WPI7_SORBI/1193-1219 C5WPI7.1 PF00642.19;zf-CCCH;	1.9e-09	olu:OSTLU_48805	7.2e-09	EC:2.7.11.1 3.1.26.-	54.69	57.02	59.87	66.91	58.68	60.04	87.82	77.99	75.83
comp5567_c0	616	At5g12850	-	GO:0005737(cytoplasm);GO:0003677(DNA binding);GO:0008270(zinc ion binding);GO:0006355(regulation of transcription, DNA-dependent)	[R] General function prediction only	-	-	sp|Q9LXV4|C3H56_ARATH Zinc finger CCCH domain-containing protein 56 OS=Arabidopsis thaliana GN=At5g12850 PE=2 SV=1	4.6e-44	gi|224284287|gb|ACN39879.1| unknown [Picea sitchensis]	8.8e-59	I1M0Y0_SOYBN/62-162 I1M0Y0.1 PF12796.2;Ank_2;	7.7e-11	-	-	-	54.69	57.02	59.87	66.91	58.68	60.04	87.82	77.99	75.83
comp6550_c0	566	HUA1	serine/threonine-protein kinase/endoribonuclease IRE1	GO:0016607(nuclear speck);GO:0003677(DNA binding);GO:0003723(RNA binding);GO:0008270(zinc ion binding);GO:0001709(cell fate determination);GO:0009908(flower development);GO:0006397(mRNA processing)	[R] General function prediction only	K08852	ko05010(Alzheimer's disease)	sp|Q941Q3|C3H37_ARATH Zinc finger CCCH domain-containing protein 37 OS=Arabidopsis thaliana GN=HUA1 PE=1 SV=1	1.4e-20	gi|12321969|gb|AAG51026.1|AC069474_25 zinc finger protein, putative, 5' partial; 146-2518 [Arabidopsis thaliana]	1.4e-20	C5XFV7_SORBI/288-314 C5XFV7.1 PF00642.19;zf-CCCH;	4.4e-09	olu:OSTLU_48805	1.8e-09	EC:2.7.11.1 3.1.26.-	1.89	0	1.14	2.1	0	0.77	139.74	153.78	161.81
comp74084_c0	258	HUA1	-	GO:0016607(nuclear speck);GO:0003677(DNA binding);GO:0003723(RNA binding);GO:0008270(zinc ion binding);GO:0001709(cell fate determination);GO:0009908(flower development);GO:0006397(mRNA processing)	[R] General function prediction only	-	-	sp|Q941Q3|C3H37_ARATH Zinc finger CCCH domain-containing protein 37 OS=Arabidopsis thaliana GN=HUA1 PE=1 SV=1	4.6e-16	gi|224101283|ref|XP_002312214.1| enhancer of AG-4 1 family protein [Populus trichocarpa]	9.9e-18	B9RAN9_RICCO/245-271 B9RAN9.1 PF00642.19;zf-CCCH;	1.3e-10	-	-	-	0	0	0	0	0	0	84.44	91.6	95.24
bHLH																	69.44	0	0	0	0	0	213.96	179.77	232.09
comp11393_c0	323	BHLH30	-	GO:0005634(nucleus);GO:0003677(DNA binding);GO:0006355(regulation of transcription, DNA-dependent);GO:0006351(transcription, DNA-dependent)	-	-	-	sp|Q9S7Y1|BH030_ARATH Transcription factor bHLH30 OS=Arabidopsis thaliana GN=BHLH30 PE=1 SV=1	7.7e-32	gi|302793781|ref|XP_002978655.1| hypothetical protein SELMODRAFT_56610, partial [Selaginella moellendorffii]	4.9e-37	D8S5R9_SELML/17-66 D8S5R9.1 PF00010.21;HLH;	1.2e-17	-	-	-
comp13333_c0	1014	BHLH93	-	GO:0005634(nucleus);GO:0003677(DNA binding);GO:0007275(multicellular organismal development);GO:0006355(regulation of transcription, DNA-dependent);GO:0006351(transcription, DNA-dependent)	-	-	-	sp|Q9LSL1|BH093_ARATH Transcription factor bHLH93 OS=Arabidopsis thaliana GN=BHLH93 PE=1 SV=1	1e-17	gi|148910482|gb|ABR18316.1| unknown [Picea sitchensis]	3.6e-21	B9SMX0_RICCO/181-230 B9SMX0.1 PF00010.21;HLH;	4.8e-11	-	-	-	3.68	5.66	6.31	2.88	11.62	12.41	5.19	1.06	2.34
comp13776_c0	521	BHLH140	aprataxin	GO:0005634(nucleus);GO:0047627(adenylylsulfatase activity);GO:0005524(ATP binding);GO:0003677(DNA binding);GO:0008270(zinc ion binding);GO:0006260(DNA replication);GO:0009150(purine ribonucleotide metabolic process);GO:0006355(regulation of transcription, DNA-dependent);GO:0006790(sulfur compound metabolic process);GO:0006351(transcription, DNA-dependent)	[L] Replication, recombination and repair	K10863	-	sp|Q9M041|BH140_ARATH Transcription factor bHLH140 OS=Arabidopsis thaliana GN=BHLH140 PE=4 SV=1	3e-40	gi|590628119|ref|XP_007026633.1| APRATAXIN-like [Theobroma cacao]	1.4e-40	A5BIM1_VITVI/108-237 A5BIM1.1 PF13671.1;AAA_33;	1.6e-39	vvi:100259037	2.1e-41	EC:3.-.-.-	39.33	23.21	28.4	0	3.87	7.25	0.45	0.32	0.39
comp14914_c0	685	BHLH140	aprataxin	GO:0005634(nucleus);GO:0047627(adenylylsulfatase activity);GO:0005524(ATP binding);GO:0003677(DNA binding);GO:0008270(zinc ion binding);GO:0006260(DNA replication);GO:0009150(purine ribonucleotide metabolic process);GO:0006355(regulation of transcription, DNA-dependent);GO:0006790(sulfur compound metabolic process);GO:0006351(transcription, DNA-dependent)	[L] Replication, recombination and repair	K10863	-	sp|Q9M041|BH140_ARATH Transcription factor bHLH140 OS=Arabidopsis thaliana GN=BHLH140 PE=4 SV=1	4.8e-64	gi|359481176|ref|XP_002270443.2| PREDICTED: transcription factor bHLH140-like [Vitis vinifera]	6.2e-68	G7I746_MEDTR/363-471 G7I746.1 PF01661.16;Macro;	4.8e-39	vvi:100259037	2.2e-69	EC:3.-.-.-	5.89	6.73	8.38	4.99	6.99	14.2	5.64	3.03	5.33
comp150771_c0	658	BHLH35	-	GO:0005634(nucleus);GO:0003677(DNA binding);GO:0006355(regulation of transcription, DNA-dependent);GO:0006351(transcription, DNA-dependent)	-	-	-	sp|Q2HIV9|BH035_ARATH Transcription factor bHLH35 OS=Arabidopsis thaliana GN=BHLH35 PE=2 SV=1	1.3e-25	gi|672159445|ref|XP_008799483.1| PREDICTED: transcription factor bHLH35-like [Phoenix dactylifera]	1.5e-25	BH035_ARATH/53-101 Q2HIV9.1 PF00010.21;HLH;	1.6e-13	-	-	-	6.92	9.35	9.71	9.5	11.53	9.04	7.95	5.59	6.36
comp16180_c1	1214	BHLH80	-	GO:0005634(nucleus);GO:0003677(DNA binding);GO:0006355(regulation of transcription, DNA-dependent);GO:0006351(transcription, DNA-dependent)	-	-	-	sp|Q9C8P8|BH080_ARATH Transcription factor bHLH80 OS=Arabidopsis thaliana GN=BHLH80 PE=1 SV=1	6e-42	gi|6166283|gb|AAF04760.1|AF103808_1 helix-loop-helix protein 1A [Pinus taeda]	8.8e-80	BH081_ARATH/192-241 Q9M0R0.1 PF00010.21;HLH;	1.6e-20	-	-	-	0.05	0.8	0.41	4.89	5.93	10.21	0	0	0
comp1678_c0	547	BHLH36	-	GO:0005634(nucleus);GO:0003677(DNA binding);GO:0006355(regulation of transcription, DNA-dependent);GO:0006351(transcription, DNA-dependent)	-	-	-	sp|Q9FLI1|BH036_ARATH Transcription factor bHLH36 OS=Arabidopsis thaliana GN=BHLH36 PE=2 SV=1	4.7e-14	gi|643706228|gb|KDP22360.1| hypothetical protein JCGZ_26191 [Jatropha curcas]	1.1e-15	F6HAQ7_VITVI/43-95 F6HAQ7.1 PF00010.21;HLH;	8e-12	-	-	-	6.36	6.76	7.31	8.25	10.05	10.53	3.15	2.65	1.67
comp18727_c0	1346	BHLH121	-	GO:0005634(nucleus);GO:0003677(DNA binding);GO:0006355(regulation of transcription, DNA-dependent);GO:0006351(transcription, DNA-dependent)	-	-	-	sp|Q9LT23|BH121_ARATH Transcription factor bHLH121 OS=Arabidopsis thaliana GN=BHLH121 PE=2 SV=1	5.7e-38	gi|294462964|gb|ADE77021.1| unknown [Picea sitchensis]	2.5e-85	A9SY51_PHYPA/206-256 A9SY51.1 PF00010.21;HLH;	2e-16	-	-	-	3.24	1.58	0.62	7.04	0.84	0.45	2.31	1.29	0.3
comp18866_c0	1901	BHLH49	-	GO:0005634(nucleus);GO:0003677(DNA binding);GO:0006355(regulation of transcription, DNA-dependent);GO:0006351(transcription, DNA-dependent)	-	-	-	sp|Q9CAA9|BH049_ARATH Transcription factor bHLH49 OS=Arabidopsis thaliana GN=BHLH49 PE=2 SV=1	5.6e-55	gi|224105381|ref|XP_002313791.1| basic helix-loop-helix family protein [Populus trichocarpa]	4.2e-75	D7L6J4_ARALL/265-315 D7L6J4.1 PF00010.21;HLH;	1.5e-20	-	-	-	9.09	9.68	10.89	9.14	8.6	6.28	4.23	5.02	4.08
comp18905_c0	1184	BHLH49	-	GO:0005634(nucleus);GO:0003677(DNA binding);GO:0006355(regulation of transcription, DNA-dependent);GO:0006351(transcription, DNA-dependent)	-	-	-	sp|Q9CAA9|BH049_ARATH Transcription factor bHLH49 OS=Arabidopsis thaliana GN=BHLH49 PE=2 SV=1	3.4e-43	gi|116787019|gb|ABK24344.1| unknown [Picea sitchensis]	1.1e-95	D7L6J4_ARALL/265-315 D7L6J4.1 PF00010.21;HLH;	3.8e-20	-	-	-	6.29	4.36	5.55	5.28	5.83	5.89	6.84	6.17	3.66
comp20076_c0	902	BHLH4	-	GO:0005634(nucleus);GO:0043425(bHLH transcription factor binding);GO:0003677(DNA binding);GO:0009718(anthocyanin biosynthetic process);GO:0006952(defense response);GO:0045893(positive regulation of transcription, DNA-dependent);GO:0006351(transcription, DNA-dependent)	-	-	-	sp|O49687|BH004_ARATH Transcription factor MYC4 OS=Arabidopsis thaliana GN=BHLH4 PE=2 SV=1	1.1e-12	gi|604321713|gb|EYU32289.1| hypothetical protein MIMGU_mgv1a007575mg [Erythranthe guttata]	2.8e-15	F6I2W7_VITVI/35-216 F6I2W7.1 PF14215.1;bHLH-MYC_N;	1e-14	-	-	-	14.1	12.79	17.95	4.07	6.42	5.18	2.71	2.77	1.21
comp20958_c0	1626	BHLH66	phytochrome-interacting factor 3	GO:0005634(nucleus);GO:0003677(DNA binding);GO:0006355(regulation of transcription, DNA-dependent);GO:0080147(root hair cell development);GO:0006351(transcription, DNA-dependent)	-	K12126	ko04712(Circadian rhythm - plant)	sp|Q9ZUG9|BH066_ARATH Transcription factor bHLH66 OS=Arabidopsis thaliana GN=BHLH66 PE=2 SV=1	1.1e-65	gi|586774201|ref|XP_006857186.1| hypothetical protein AMTR_s00065p00184910 [Amborella trichopoda]	2.1e-85	D7MNY8_ARALL/108-155 D7MNY8.1 PF00010.21;HLH;	5.5e-19	ath:AT1G09530	1.9e-16	-	9.39	8.42	10.17	7.59	8.77	10.47	8.34	6.31	5.04
comp22803_c0	1780	BHLH113	-	GO:0005634(nucleus);GO:0003677(DNA binding);GO:0006355(regulation of transcription, DNA-dependent);GO:0006351(transcription, DNA-dependent)	-	-	-	sp|Q9LT67|BH113_ARATH Transcription factor bHLH113 OS=Arabidopsis thaliana GN=BHLH113 PE=2 SV=1	1.9e-33	gi|116794030|gb|ABK26980.1| unknown [Picea sitchensis]	1.6e-97	I1GN25_BRADI/168-215 I1GN25.1 PF00010.21;HLH;	5.9e-12	-	-	-	19.48	15.33	15.16	2.47	1.31	2.08	46.96	34.59	41.02
comp22875_c0	1056	BHLH140	aprataxin	GO:0005634(nucleus);GO:0047627(adenylylsulfatase activity);GO:0005524(ATP binding);GO:0003677(DNA binding);GO:0008270(zinc ion binding);GO:0006260(DNA replication);GO:0009150(purine ribonucleotide metabolic process);GO:0006355(regulation of transcription, DNA-dependent);GO:0006790(sulfur compound metabolic process);GO:0006351(transcription, DNA-dependent)	[R] General function prediction only	K10863	-	sp|Q9M041|BH140_ARATH Transcription factor bHLH140 OS=Arabidopsis thaliana GN=BHLH140 PE=4 SV=1	4.3e-65	gi|475605818|gb|EMT26203.1| Transcription factor bHLH140 [Aegilops tauschii]	7e-74	Q0DSR4_ORYSJ/108-227 Q0DSR4.1 PF11969.3;DcpS_C;	8.3e-43	osa:4332518	9.6e-75	EC:3.-.-.-	66.82	40.9	48.54	13.94	14.55	15.16	73.32	54.66	61.14
comp24789_c0	1215	BHLH66	phytochrome-interacting factor 3	GO:0005634(nucleus);GO:0003677(DNA binding);GO:0006355(regulation of transcription, DNA-dependent);GO:0080147(root hair cell development);GO:0006351(transcription, DNA-dependent)	-	K12126	ko04712(Circadian rhythm - plant)	sp|Q9ZUG9|BH066_ARATH Transcription factor bHLH66 OS=Arabidopsis thaliana GN=BHLH66 PE=2 SV=1	4.8e-50	gi|672159758|ref|XP_008799645.1| PREDICTED: transcription factor bHLH66 [Phoenix dactylifera]	1.6e-54	B9FRV7_ORYSJ/145-192 B9FRV7.1 PF00010.21;HLH;	1e-14	ath:AT1G09530	7.8e-14	-	13.08	12.1	11.24	15.69	10.4	8.62	10.22	8.59	10.08
comp24795_c0	1118	BHLH30	-	GO:0005634(nucleus);GO:0003677(DNA binding);GO:0006355(regulation of transcription, DNA-dependent);GO:0006351(transcription, DNA-dependent)	-	-	-	sp|Q9S7Y1|BH030_ARATH Transcription factor bHLH30 OS=Arabidopsis thaliana GN=BHLH30 PE=1 SV=1	1.3e-44	gi|586643686|ref|XP_006826892.1| hypothetical protein AMTR_s00010p00144270 [Amborella trichopoda]	8.8e-48	I1M3M5_SOYBN/62-110 I1M3M5.1 PF00010.21;HLH;	7.9e-15	-	-	-	77.67	89.95	83.2	16.74	23.06	24.9	33.89	26.47	36.79
comp27355_c0	2063	BHLH121	-	GO:0005634(nucleus);GO:0003677(DNA binding);GO:0006355(regulation of transcription, DNA-dependent);GO:0006351(transcription, DNA-dependent)	-	-	-	sp|Q9LT23|BH121_ARATH Transcription factor bHLH121 OS=Arabidopsis thaliana GN=BHLH121 PE=2 SV=1	1.7e-43	gi|586782005|ref|XP_006859207.1| hypothetical protein AMTR_s00070p00188780 [Amborella trichopoda]	1.2e-72	C5XR28_SORBI/30-80 C5XR28.1 PF00010.21;HLH;	5.3e-19	-	-	-	11.39	9.09	11.04	8.8	6.61	6.75	10.89	14.42	17.89
comp27673_c0	2378	BHLH130	-	GO:0005634(nucleus);GO:0003677(DNA binding);GO:0006355(regulation of transcription, DNA-dependent);GO:0006351(transcription, DNA-dependent)	-	-	-	sp|Q66GR3|BH130_ARATH Transcription factor bHLH130 OS=Arabidopsis thaliana GN=BHLH130 PE=1 SV=1	3.5e-39	gi|6166283|gb|AAF04760.1|AF103808_1 helix-loop-helix protein 1A [Pinus taeda]	3.3e-92	D8SUX0_SELML/32-82 D8SUX0.1 PF00010.21;HLH;	6.7e-20	-	-	-	31.18	21.57	34.49	9.42	8.87	9.55	18.81	22	28.59
comp27674_c0	1158	BHLH30	-	GO:0005634(nucleus);GO:0003677(DNA binding);GO:0006355(regulation of transcription, DNA-dependent);GO:0006351(transcription, DNA-dependent)	-	-	-	sp|Q9S7Y1|BH030_ARATH Transcription factor bHLH30 OS=Arabidopsis thaliana GN=BHLH30 PE=1 SV=1	9.7e-51	gi|672179323|ref|XP_008809828.1| PREDICTED: transcription factor bHLH30-like [Phoenix dactylifera]	1.8e-55	D8S5R9_SELML/17-66 D8S5R9.1 PF00010.21;HLH;	2.7e-16	-	-	-	12.46	12.22	11.24	11.36	11.96	11.07	19.31	14.57	16.19
comp27706_c0	2794	BHLH130	-	GO:0005634(nucleus);GO:0003677(DNA binding);GO:0006355(regulation of transcription, DNA-dependent);GO:0006351(transcription, DNA-dependent)	-	-	-	sp|Q66GR3|BH130_ARATH Transcription factor bHLH130 OS=Arabidopsis thaliana GN=BHLH130 PE=1 SV=1	3.2e-40	gi|6166283|gb|AAF04760.1|AF103808_1 helix-loop-helix protein 1A [Pinus taeda]	1.3e-194	Q9SQ79_PINTA/476-526 Q9SQ79.1 PF00010.21;HLH;	8.1e-20	-	-	-	30.06	21.25	19.28	8.17	10.2	9.8	23.22	21.13	19.52
comp29497_c0	2345	BHLH82	phytochrome-interacting factor 3	GO:0005634(nucleus);GO:0003677(DNA binding);GO:0006355(regulation of transcription, DNA-dependent);GO:0080147(root hair cell development);GO:0006351(transcription, DNA-dependent)	-	K12126	ko04712(Circadian rhythm - plant)	sp|Q9LSQ3|BH082_ARATH Transcription factor bHLH82 OS=Arabidopsis thaliana GN=BHLH82 PE=2 SV=1	8e-48	gi|672150809|ref|XP_008797366.1| PREDICTED: transcription factor bHLH10-like [Phoenix dactylifera]	3.6e-79	D7MNY8_ARALL/108-155 D7MNY8.1 PF00010.21;HLH;	5.8e-17	ath:AT1G09530	3.6e-13	-	40.84	43	36.34	19.83	26.99	20.82	53.85	43.54	45.88
comp29615_c0	2877	BHLH4	-	GO:0005634(nucleus);GO:0043425(bHLH transcription factor binding);GO:0003677(DNA binding);GO:0009718(anthocyanin biosynthetic process);GO:0006952(defense response);GO:0045893(positive regulation of transcription, DNA-dependent);GO:0006351(transcription, DNA-dependent)	-	-	-	sp|O49687|BH004_ARATH Transcription factor MYC4 OS=Arabidopsis thaliana GN=BHLH4 PE=2 SV=1	3.1e-101	gi|512738576|gb|AGO03814.1| JAMYC4 [Taxus cuspidata]	2.4e-185	B8LLU3_PICSI/19-209 B8LLU3.1 PF14215.1;bHLH-MYC_N;	9.4e-78	-	-	-	20.87	23.19	19.63	7.41	7.98	8.49	15.97	17.85	17.52
comp4943_c0	568	BHLH78	-	GO:0005634(nucleus);GO:0003677(DNA binding);GO:0006355(regulation of transcription, DNA-dependent);GO:0006351(transcription, DNA-dependent)	-	-	-	sp|Q9FJL4|BH078_ARATH Transcription factor bHLH78 OS=Arabidopsis thaliana GN=BHLH78 PE=2 SV=1	5.9e-18	gi|148906813|gb|ABR16552.1| unknown [Picea sitchensis]	3.5e-65	-	-	-	-	-	15.24	14.84	13.12	3.42	4.23	3.88	76.09	88.46	95.64
comp496_c0	350	BHLH78	-	GO:0005634(nucleus);GO:0003677(DNA binding);GO:0006355(regulation of transcription, DNA-dependent);GO:0006351(transcription, DNA-dependent)	-	-	-	sp|Q9FJL4|BH078_ARATH Transcription factor bHLH78 OS=Arabidopsis thaliana GN=BHLH78 PE=2 SV=1	1.1e-21	gi|294462520|gb|ADE76806.1| unknown [Picea sitchensis]	7.6e-38	D7L6J4_ARALL/265-315 D7L6J4.1 PF00010.21;HLH;	5.2e-10	-	-	-	5.79	4.05	3.36	4.08	3.17	3.93	1.5	1.93	1.93
comp6799_c0	1797	BHLH95	-	GO:0005634(nucleus);GO:0003677(DNA binding);GO:0009790(embryo development);GO:0006355(regulation of transcription, DNA-dependent);GO:0006351(transcription, DNA-dependent)	-	-	-	sp|Q9FXA3|BH095_ARATH Transcription factor bHLH95 OS=Arabidopsis thaliana GN=BHLH95 PE=2 SV=2	1.7e-17	gi|302823469|ref|XP_002993387.1| hypothetical protein SELMODRAFT_449119 [Selaginella moellendorffii]	9.9e-31	A9SRE1_PHYPA/263-313 A9SRE1.1 PF00010.21;HLH;	4.2e-13	-	-	-	6.2	2.63	1.97	10.81	9.09	8.27	12.95	8.22	4.38
comp6829_c0	1050	BHLH99	-	GO:0005634(nucleus);GO:0003677(DNA binding);GO:0006355(regulation of transcription, DNA-dependent);GO:0006351(transcription, DNA-dependent)	-	-	-	sp|Q9FKQ6|BH099_ARATH Transcription factor bHLH99 OS=Arabidopsis thaliana GN=BHLH99 PE=2 SV=1	8.7e-06	gi|629120672|gb|KCW85162.1| hypothetical protein EUGRSUZ_B02000 [Eucalyptus grandis]	7.7e-07	-	-	-	-	-	16.9	22.35	24.39	5.16	3.73	5.15	0.94	0.35	4.51
comp72987_c0	372	BHLH4	-	GO:0005634(nucleus);GO:0043425(bHLH transcription factor binding);GO:0003677(DNA binding);GO:0009718(anthocyanin biosynthetic process);GO:0006952(defense response);GO:0045893(positive regulation of transcription, DNA-dependent);GO:0006351(transcription, DNA-dependent)	-	-	-	sp|O49687|BH004_ARATH Transcription factor MYC4 OS=Arabidopsis thaliana GN=BHLH4 PE=2 SV=1	2.1e-15	gi|512738576|gb|AGO03814.1| JAMYC4 [Taxus cuspidata]	4.7e-41	-	-	-	-	-	0	0	0.08	0.81	0.52	0	76	126.19	64.36
comp908_c1	276	BHLH49	-	GO:0005634(nucleus);GO:0003677(DNA binding);GO:0006355(regulation of transcription, DNA-dependent);GO:0006351(transcription, DNA-dependent)	-	-	-	sp|Q9CAA9|BH049_ARATH Transcription factor bHLH49 OS=Arabidopsis thaliana GN=BHLH49 PE=2 SV=1	4.3e-15	gi|148906813|gb|ABR16552.1| unknown [Picea sitchensis]	1.6e-32	-	-	-	-	-	13.08	2.68	6.67	2.17	7.39	0.06	44.52	37.77	42.39
comp9915_c0	1544	BHLH112	-	GO:0005634(nucleus);GO:0003677(DNA binding);GO:0006355(regulation of transcription, DNA-dependent);GO:0006351(transcription, DNA-dependent)	-	-	-	sp|Q94JL3|BH112_ARATH Transcription factor bHLH112 OS=Arabidopsis thaliana GN=BHLH112 PE=2 SV=1	4.4e-36	gi|359496230|ref|XP_003635184.1| PREDICTED: transcription factor bHLH123-like [Vitis vinifera]	4.3e-44	I1GN25_BRADI/168-215 I1GN25.1 PF00010.21;HLH;	1.2e-11	-	-	-	3.39	3.13	3.46	6.88	9.83	4.01	1.18	3.05	3.39
comp9939_c0	946	BHLH112	-	GO:0005634(nucleus);GO:0003677(DNA binding);GO:0006355(regulation of transcription, DNA-dependent);GO:0006351(transcription, DNA-dependent)	-	-	-	sp|Q94JL3|BH112_ARATH Transcription factor bHLH112 OS=Arabidopsis thaliana GN=BHLH112 PE=2 SV=1	4e-35	gi|657983742|ref|XP_008383958.1| PREDICTED: transcription factor bHLH112 isoform X1 [Malus domestica]	9.1e-46	I1GN25_BRADI/168-215 I1GN25.1 PF00010.21;HLH;	4.8e-13	-	-	-	11.43	11.59	11.75	1.76	3.08	2.7	8.21	4.45	3.28
comp10308_c0	218	AIB	-	GO:0005634(nucleus);GO:0003677(DNA binding);GO:0003700(sequence-specific DNA binding transcription factor activity);GO:0009738(abscisic acid mediated signaling pathway);GO:0009611(response to wounding)	-	-	-	sp|Q9ZPY8|AIB_ARATH Transcription factor ABA-INDUCIBLE bHLH-TYPE OS=Arabidopsis thaliana GN=AIB PE=2 SV=2	5e-11	gi|223702432|gb|ACN21647.1| putative basic helix-loop-helix protein BHLH21 [Lotus japonicus]	6.3e-14	B8LRN6_PICSI/60-109 B8LRN6.1 PF00010.21;HLH;	1.9e-12	-	-	-	6.98	6.13	6.86	1.91	3.31	3.43	15.09	17.35	10.51
comp203200_c0	651	LHW	-	-	-	-	-	sp|Q9XIN0|LHW_ARATH Transcription factor LHW OS=Arabidopsis thaliana GN=LHW PE=1 SV=1	5.7e-28	gi|657387693|gb|KEH29771.1| bHLH transcription factor-like protein [Medicago truncatula]	1.7e-35	-	-	-	-	-	86.04	158.81	85.1	113.3	268.16	351.89	0	0	0
comp24581_c0	1320	-	-	-	-	-	-	-	-	gi|590646739|ref|XP_007031706.1| Transcription factor bHLH61 isoform 1 [Theobroma cacao]	1.2e-26	-	-	-	-	-	6.75	6.21	4.48	1.69	2.44	2.27	0.97	0.53	1.34
comp28550_c0	1355	FIT	-	GO:0005634(nucleus);GO:0003677(DNA binding);GO:0005515(protein binding);GO:0071369(cellular response to ethylene stimulus);GO:0071281(cellular response to iron ion);GO:0071732(cellular response to nitric oxide);GO:0034756(regulation of iron ion transport);GO:0006355(regulation of transcription, DNA-dependent);GO:0006351(transcription, DNA-dependent)	-	-	-	sp|Q0V7X4|FIT_ARATH Transcription factor FER-LIKE IRON DEFICIENCY-INDUCED TRANSCRIPTION FACTOR OS=Arabidopsis thaliana GN=FIT PE=1 SV=1	7.7e-30	gi|223702432|gb|ACN21647.1| putative basic helix-loop-helix protein BHLH21 [Lotus japonicus]	5.6e-32	D0Q1H0_ARAHG/128-177 D0Q1H0.1 PF00010.21;HLH;	1.3e-14	-	-	-	66.55	74.53	73.16	17.62	12.89	17.04	10.83	9.47	10.42
comp29517_c0	2749	TT8	-	GO:0005634(nucleus);GO:0003677(DNA binding);GO:0005515(protein binding);GO:0009813(flavonoid biosynthetic process);GO:2000029(regulation of proanthocyanidin biosynthetic process);GO:0006355(regulation of transcription, DNA-dependent);GO:0006351(transcription, DNA-dependent);GO:0010026(trichome differentiation)	-	-	-	sp|Q9FT81|TT8_ARATH Transcription factor TT8 OS=Arabidopsis thaliana GN=TT8 PE=1 SV=2	1.6e-102	gi|224994136|dbj|BAH28881.1| bHLH transcription factor LjTT8 [Lotus japonicus]	2.8e-137	B7SNG3_VITVI/9-191 B7SNG3.1 PF14215.1;bHLH-MYC_N;	3.7e-75	-	-	-	158.24	189.26	136.35	349.54	392.21	390.63	33.55	35.51	32.8
comp10932_c0	305	LHW	-	-	-	-	-	sp|Q9XIN0|LHW_ARATH Transcription factor LHW OS=Arabidopsis thaliana GN=LHW PE=1 SV=1	1.7e-09	gi|586762273|ref|XP_006854628.1| hypothetical protein AMTR_s00030p00176130 [Amborella trichopoda]	4.2e-14	B9GS30_POPTR/5-166 B9GS30.1 PF14215.1;bHLH-MYC_N;	6.4e-12	-	-	-	45.16	31.25	37	26.19	22.41	24.96	23.58	29.05	18.7
comp11948_c0	464	-	-	-	-	-	-	-	-	gi|296086734|emb|CBI32369.3| unnamed protein product [Vitis vinifera]	2.4e-17	A9YF31_9ASTE/10-198 A9YF31.1 PF14215.1;bHLH-MYC_N;	3.2e-14	-	-	-	12.23	9.5	9.16	2.17	0.85	7.16	2.6	3.73	0.75
comp18436_c0	2584	RAP1	-	GO:0005634(nucleus);GO:0003677(DNA binding);GO:0005515(protein binding);GO:0009738(abscisic acid mediated signaling pathway);GO:0009963(positive regulation of flavonoid biosynthetic process);GO:0045893(positive regulation of transcription, DNA-dependent);GO:2000068(regulation of defense response to insect);GO:0051090(regulation of sequence-specific DNA binding transcription factor activity);GO:00…	-	-	-	sp|Q39204|RAP1_ARATH Transcription factor MYC2 OS=Arabidopsis thaliana GN=RAP1 PE=1 SV=2	1e-125	gi|222355764|gb|ACM48567.1| JAMYC [Taxus cuspidata]	0	B9VVN9_TAXCU/67-259 B9VVN9.1 PF14215.1;bHLH-MYC_N;	2e-102	-	-	-	6.52	7.25	11.61	1.16	0.08	1.26	0	0.4	0.4
comp24041_c0	525	-	-	-	-	-	-	-	-	gi|168059138|ref|XP_001781561.1| predicted protein [Physcomitrella patens]	1.4e-09	A9U1L8_PHYPA/14-191 A9U1L8.1 PF14215.1;bHLH-MYC_N;	6.9e-09	-	-	-	2.38	2.99	2.86	16.07	17.89	17.51	4.41	2.73	3.8
comp29388_c0	2938	ATR2	-	GO:0005634(nucleus);GO:0043425(bHLH transcription factor binding);GO:0003677(DNA binding);GO:0009718(anthocyanin biosynthetic process);GO:0006952(defense response);GO:0045893(positive regulation of transcription, DNA-dependent);GO:0009753(response to jasmonic acid stimulus);GO:0006351(transcription, DNA-dependent)	-	-	-	sp|Q9FIP9|ATR2_ARATH Transcription factor ATR2 OS=Arabidopsis thaliana GN=ATR2 PE=1 SV=1	4.5e-79	gi|148906568|gb|ABR16436.1| unknown [Picea sitchensis]	1.4e-251	F6I6F0_VITVI/48-236 F6I6F0.1 PF14215.1;bHLH-MYC_N;	1.4e-46	-	-	-	57.05	53.24	60.72	72.1	43.53	52.04	5.59	6.17	5.81
comp29969_c0	4707	LHW	-	-	-	-	-	sp|Q9XIN0|LHW_ARATH Transcription factor LHW OS=Arabidopsis thaliana GN=LHW PE=1 SV=1	7.1e-87	gi|593209222|ref|XP_007132495.1| hypothetical protein PHAVU_011G098900g [Phaseolus vulgaris]	3.1e-100	D8R879_SELML/3-172 D8R879.1 PF14215.1;bHLH-MYC_N;	6.7e-36	-	-	-	12.26	13.69	15.53	16.4	14.04	16.01	11.36	9.68	12.66
comp3592_c0	259	-	-	-	-	-	-	-	-	gi|302767264|ref|XP_002967052.1| hypothetical protein SELMODRAFT_439913 [Selaginella moellendorffii]	5.4e-12	D8R879_SELML/3-172 D8R879.1 PF14215.1;bHLH-MYC_N;	8.5e-14	-	-	-	82.51	80.33	82.24	21.14	21.37	21.69	15.43	16.2	17.76
comp9652_c0	542	RAP1	-	GO:0005634(nucleus);GO:0003677(DNA binding);GO:0005515(protein binding);GO:0009738(abscisic acid mediated signaling pathway);GO:0009963(positive regulation of flavonoid biosynthetic process);GO:0045893(positive regulation of transcription, DNA-dependent);GO:2000068(regulation of defense response to insect);GO:0051090(regulation of sequence-specific DNA binding transcription factor activity);GO:00…	-	-	-	sp|Q39204|RAP1_ARATH Transcription factor MYC2 OS=Arabidopsis thaliana GN=RAP1 PE=1 SV=2	8.8e-31	gi|326499408|dbj|BAJ86015.1| predicted protein [Hordeum vulgare subsp. vulgare]	2.5e-33	B9S1E9_RICCO/73-254 B9S1E9.1 PF14215.1;bHLH-MYC_N;	8.2e-27	-	-	-	7.64	6.31	3	9.34	6.09	3.55	3.66	5.46	7.57
Homeobox																	6.79	11.29	10.85	4.69	13.39	14.05	4.49	4.85	3.31
comp10118_c0	620	HOX32	homeobox-leucine zipper protein	GO:0005634(nucleus);GO:0043565(sequence-specific DNA binding);GO:0003700(sequence-specific DNA binding transcription factor activity)	-	K09338	-	sp|A2XK30|HOX32_ORYSI Homeobox-leucine zipper protein HOX32 OS=Oryza sativa subsp. indica GN=HOX32 PE=2 SV=1	7.3e-82	gi|89514873|gb|ABD75311.1| class III homeodomain-leucine zipper protein C3HDZ1 [Taxus globosa]	1.1e-97	E7DX24_PICGL/16-76 E7DX24.1 PF00046.24;Homeobox;	1e-29	osa:4333544	1.7e-82	-
comp10514_c0	1047	HOX19	homeobox-leucine zipper protein	GO:0005634(nucleus);GO:0043565(sequence-specific DNA binding);GO:0003700(sequence-specific DNA binding transcription factor activity)	[K] Transcription	K09338	-	sp|A2XE76|HOX19_ORYSI Homeobox-leucine zipper protein HOX19 OS=Oryza sativa subsp. indica GN=HOX19 PE=2 SV=1	4.8e-50	gi|116789352|gb|ABK25217.1| unknown [Picea sitchensis]	8.6e-53	D8RD82_SELML/13-69 D8RD82.1 PF00046.24;Homeobox;	1.8e-22	ath:AT3G60390	2.7e-51	-	7.59	7.97	11.73	5.76	6.52	5.35	14.75	5.33	6.84
comp13516_c0	565	HAT5	homeobox-leucine zipper protein	GO:0005634(nucleus);GO:0042803(protein homodimerization activity);GO:0043565(sequence-specific DNA binding);GO:0003700(sequence-specific DNA binding transcription factor activity);GO:0009965(leaf morphogenesis);GO:0045893(positive regulation of transcription, DNA-dependent);GO:0009637(response to blue light);GO:0009651(response to salt stress)	[K] Transcription	K09338	-	sp|Q02283|HAT5_ARATH Homeobox-leucine zipper protein HAT5 OS=Arabidopsis thaliana GN=HAT5 PE=1 SV=1	1.5e-19	gi|116787413|gb|ABK24498.1| unknown [Picea sitchensis]	6.5e-51	H6A9M1_PINCO/89-133 H6A9M1.1 PF02183.13;HALZ;	1.9e-14	ath:AT3G01470	3.2e-20	-	32.65	19.06	26.37	12.07	3.85	14.6	1.38	0.09	0.84
comp14835_c0	467	ATML1	homeobox-leucine zipper protein	GO:0005634(nucleus);GO:0043565(sequence-specific DNA binding);GO:0003700(sequence-specific DNA binding transcription factor activity);GO:0048825(cotyledon development);GO:0009913(epidermal cell differentiation)	-	K09338	-	sp|Q8RWU4|ATML1_ARATH Homeobox-leucine zipper protein MERISTEM L1 OS=Arabidopsis thaliana GN=ATML1 PE=2 SV=1	3.9e-41	gi|19070143|gb|AAL83725.1|AF328842_1 homeodomain protein HB2 [Picea abies]	4.9e-45	-	-	ath:AT4G04890	3.4e-41	-	23.19	22.52	30.94	11.08	2.52	5.49	23.25	19.25	10.54
comp14835_c1	343	ROC1	homeobox-leucine zipper protein	GO:0005634(nucleus);GO:0043565(sequence-specific DNA binding);GO:0003700(sequence-specific DNA binding transcription factor activity)	-	K09338	-	sp|Q6ZAR0|ROC1_ORYSJ Homeobox-leucine zipper protein ROC1 OS=Oryza sativa subsp. japonica GN=ROC1 PE=2 SV=1	8.4e-36	gi|19070143|gb|AAL83725.1|AF328842_1 homeodomain protein HB2 [Picea abies]	1.8e-39	B9IC55_POPTR/326-551 B9IC55.1 PF01852.14;START;	4.9e-36	ath:AT4G04890	1.6e-35	-	7.08	7.06	6.04	4.57	4.28	3.08	2.4	3.74	2.07
comp14835_c2	269	ROC5	homeobox-leucine zipper protein	GO:0005634(nucleus);GO:0043565(sequence-specific DNA binding);GO:0003700(sequence-specific DNA binding transcription factor activity)	-	K09338	-	sp|Q6EPF0|ROC5_ORYSJ Homeobox-leucine zipper protein ROC5 OS=Oryza sativa subsp. japonica GN=ROC5 PE=2 SV=1	8.1e-17	gi|514774528|ref|XP_004968002.1| PREDICTED: homeobox-leucine zipper protein ROC5-like isoform X3 [Setaria italica]	1.3e-16	-	-	ath:AT3G61150	1e-15	-	10.34	11.65	15.17	5.32	8.13	7.44	5.43	3.85	5.87
comp16404_c0	370	HAT5	homeobox-leucine zipper protein	GO:0005634(nucleus);GO:0042803(protein homodimerization activity);GO:0043565(sequence-specific DNA binding);GO:0003700(sequence-specific DNA binding transcription factor activity);GO:0009965(leaf morphogenesis);GO:0045893(positive regulation of transcription, DNA-dependent);GO:0009637(response to blue light);GO:0009651(response to salt stress)	[K] Transcription	K09338	-	sp|Q02283|HAT5_ARATH Homeobox-leucine zipper protein HAT5 OS=Arabidopsis thaliana GN=HAT5 PE=1 SV=1	8.6e-12	gi|593801266|ref|XP_007163670.1| hypothetical protein PHAVU_001G254000g [Phaseolus vulgaris]	1.4e-14	-	-	ath:AT3G01470	2.5e-12	-	9.73	7.25	10.56	6.06	0	0	2.57	8.85	4.43
comp17114_c0	1388	ATHB-5	homeobox-leucine zipper protein	GO:0005634(nucleus);GO:0042803(protein homodimerization activity);GO:0043565(sequence-specific DNA binding);GO:0003700(sequence-specific DNA binding transcription factor activity);GO:0009738(abscisic acid mediated signaling pathway);GO:0045893(positive regulation of transcription, DNA-dependent)	[K] Transcription	K09338	-	sp|P46667|ATHB5_ARATH Homeobox-leucine zipper protein ATHB-5 OS=Arabidopsis thaliana GN=ATHB-5 PE=1 SV=1	9.5e-36	gi|565373274|ref|XP_006353200.1| PREDICTED: homeobox-leucine zipper protein ATHB-6-like [Solanum tuberosum]	1.2e-36	I1QJJ0_ORYGL/42-97 I1QJJ0.1 PF00046.24;Homeobox;	5.5e-23	ath:AT3G01220	2.4e-37	-	8.71	9.45	14.67	1.79	0.13	1.44	0	1.08	0.93
comp17519_c0	1236	HOX4	homeobox-leucine zipper protein	GO:0005634(nucleus);GO:0043565(sequence-specific DNA binding);GO:0003700(sequence-specific DNA binding transcription factor activity)	[K] Transcription	K09338	-	sp|Q9XH37|HOX4_ORYSI Homeobox-leucine zipper protein HOX4 OS=Oryza sativa subsp. indica GN=HOX4 PE=1 SV=1	7.9e-33	gi|116790756|gb|ABK25728.1| unknown [Picea sitchensis]	4.9e-40	A9NYL7_PICSI/69-125 A9NYL7.1 PF00046.24;Homeobox;	2.4e-20	ath:AT2G22430	2.7e-32	-	14.24	20.14	28.41	0.67	0.23	0.49	10.54	6.7	8.67
comp20813_c0	2597	CASP	homeobox protein cut-like	GO:0030173(integral to Golgi membrane);GO:0006891(intra-Golgi vesicle-mediated transport)	[K] Transcription	K09313	-	sp|Q9LS42|CASP_ARATH Protein CASP OS=Arabidopsis thaliana GN=CASP PE=1 SV=2	8.8e-241	gi|586643080|ref|XP_006826613.1| hypothetical protein AMTR_s00138p00085700 [Amborella trichopoda]	1.9e-257	I1L4E9_SOYBN/115-351 I1L4E9.1 PF08172.7;CASP_C;	7.6e-81	vvi:100259260	6.8e-248	-	115.98	118.19	122.34	409.94	270.84	220.42	12.22	14.99	17.05
comp21130_c0	1514	HOX19	homeobox-leucine zipper protein	GO:0005634(nucleus);GO:0043565(sequence-specific DNA binding);GO:0003700(sequence-specific DNA binding transcription factor activity)	[K] Transcription	K09338	-	sp|A2XE76|HOX19_ORYSI Homeobox-leucine zipper protein HOX19 OS=Oryza sativa subsp. indica GN=HOX19 PE=2 SV=1	8e-55	gi|116789352|gb|ABK25217.1| unknown [Picea sitchensis]	1.5e-102	D8RD82_SELML/13-69 D8RD82.1 PF00046.24;Homeobox;	1.3e-23	ath:AT5G06710	3.1e-55	-	14.5	11.87	9.31	6.15	5.81	6.17	22.66	22.77	20.7
comp21577_c0	287	ATHB-15	homeobox-leucine zipper protein	GO:0005634(nucleus);GO:0043565(sequence-specific DNA binding);GO:0003700(sequence-specific DNA binding transcription factor activity);GO:0030154(cell differentiation);GO:0048263(determination of dorsal identity);GO:0009965(leaf morphogenesis);GO:0010014(meristem initiation);GO:0010087(phloem or xylem histogenesis);GO:0010075(regulation of meristem growth)	-	K09338	-	sp|Q9ZU11|ATB15_ARATH Homeobox-leucine zipper protein ATHB-15 OS=Arabidopsis thaliana GN=ATHB-15 PE=1 SV=1	6.1e-21	gi|110349550|gb|ABG73250.1| class III HD-Zip protein HDZ31 [Ginkgo biloba]	7.3e-24	D7SKZ0_VITVI/164-374 D7SKZ0.1 PF01852.14;START;	6.2e-10	ath:AT1G52150	1.6e-21	-	35.99	41.01	44.23	12.17	15.76	13.78	28.81	31.83	14.85
comp21577_c1	2227	ATHB-15	homeobox-leucine zipper protein	GO:0005634(nucleus);GO:0043565(sequence-specific DNA binding);GO:0003700(sequence-specific DNA binding transcription factor activity);GO:0030154(cell differentiation);GO:0048263(determination of dorsal identity);GO:0009965(leaf morphogenesis);GO:0010014(meristem initiation);GO:0010087(phloem or xylem histogenesis);GO:0010075(regulation of meristem growth)	-	K09338	-	sp|Q9ZU11|ATB15_ARATH Homeobox-leucine zipper protein ATHB-15 OS=Arabidopsis thaliana GN=ATHB-15 PE=1 SV=1	2e-137	gi|89514841|gb|ABD75295.1| class III homeodomain-leucine zipper protein C3HDZ1 [Marchantia polymorpha]	2.5e-160	Q20BK8_GINBI/160-370 Q20BK8.1 PF01852.14;START;	2.6e-56	osa:4333544	1.4e-139	-	7.89	8.64	15.9	4.34	3.83	5.82	4.95	3.89	6.89
comp22994_c0	661	ATHB-6	homeobox-leucine zipper protein	GO:0005634(nucleus);GO:0005515(protein binding);GO:0043565(sequence-specific DNA binding);GO:0003700(sequence-specific DNA binding transcription factor activity);GO:0009738(abscisic acid mediated signaling pathway);GO:0009788(negative regulation of abscisic acid mediated signaling pathway);GO:0045893(positive regulation of transcription, DNA-dependent);GO:0009414(response to water deprivation)	[K] Transcription	K09338	-	sp|P46668|ATHB6_ARATH Homeobox-leucine zipper protein ATHB-6 OS=Arabidopsis thaliana GN=ATHB-6 PE=1 SV=1	2.8e-21	gi|527195940|gb|EPS64994.1| hypothetical protein M569_09785 [Genlisea aurea]	7.2e-24	A9TUH6_PHYPA/93-148 A9TUH6.1 PF00046.24;Homeobox;	3.4e-19	ath:AT2G22430	4.5e-22	-	6.95	7.78	10.66	9.36	5.2	9.81	4.74	5.19	4.1
comp22994_c1	1038	ATHB-6	homeobox-leucine zipper protein	GO:0005634(nucleus);GO:0005515(protein binding);GO:0043565(sequence-specific DNA binding);GO:0003700(sequence-specific DNA binding transcription factor activity);GO:0009738(abscisic acid mediated signaling pathway);GO:0009788(negative regulation of abscisic acid mediated signaling pathway);GO:0045893(positive regulation of transcription, DNA-dependent);GO:0009414(response to water deprivation)	[K] Transcription	K09338	-	sp|P46668|ATHB6_ARATH Homeobox-leucine zipper protein ATHB-6 OS=Arabidopsis thaliana GN=ATHB-6 PE=1 SV=1	1.1e-18	gi|566179669|ref|XP_006380403.1| hypothetical protein POPTR_0007s05010g [Populus trichocarpa]	2.2e-25	A9PHT9_POPTR/115-159 A9PHT9.1 PF02183.13;HALZ;	4.6e-10	ath:AT2G22430	3.3e-19	-	59.77	34.73	27.85	3.31	7.26	13.47	0.4	0.46	0.46
comp23095_c0	2304	HDG1	homeobox-leucine zipper protein	GO:0005634(nucleus);GO:0043565(sequence-specific DNA binding);GO:0003700(sequence-specific DNA binding transcription factor activity)	-	K09338	-	sp|Q9M2E8|HDG1_ARATH Homeobox-leucine zipper protein HDG1 OS=Arabidopsis thaliana GN=HDG1 PE=2 SV=1	3.2e-183	gi|19070143|gb|AAL83725.1|AF328842_1 homeodomain protein HB2 [Picea abies]	1.5e-219	F6I316_VITVI/321-545 F6I316.1 PF01852.14;START;	8e-74	ath:AT3G61150	6.9e-184	-	37.66	22.36	19.39	1.76	2.07	5.16	0.11	0.19	0.19
comp23095_c1	996	ANL2	homeobox-leucine zipper protein	GO:0005634(nucleus);GO:0043565(sequence-specific DNA binding);GO:0003700(sequence-specific DNA binding transcription factor activity);GO:0043481(anthocyanin accumulation in tissues in response to UV light);GO:0048765(root hair cell differentiation)	-	K09338	-	sp|Q0WV12|ANL2_ARATH Homeobox-leucine zipper protein ANTHOCYANINLESS 2 OS=Arabidopsis thaliana GN=ANL2 PE=2 SV=1	6.6e-35	gi|109729926|tpg|DAA05777.1| TPA_inf: class IV HD-Zip protein HDZ43 [Physcomitrella patens]	1.5e-43	Q4R0U0_MAIZE/102-159 Q4R0U0.1 PF00046.24;Homeobox;	4e-25	ath:AT4G04890	1e-30	-	24.1	29.07	34.08	19.18	17.11	19.8	7.98	8.79	9.63
comp23412_c0	1597	HOX16	homeobox-leucine zipper protein	GO:0005634(nucleus);GO:0043565(sequence-specific DNA binding);GO:0003700(sequence-specific DNA binding transcription factor activity)	[K] Transcription	K09338	-	sp|A2X980|HOX16_ORYSI Homeobox-leucine zipper protein HOX16 OS=Oryza sativa subsp. indica GN=HOX16 PE=2 SV=1	1.4e-43	gi|294462511|gb|ADE76802.1| unknown [Picea sitchensis]	3.2e-125	D5AB83_PICSI/80-136 D5AB83.1 PF00046.24;Homeobox;	1.5e-25	ath:AT3G01470	1.2e-41	-	19.94	18.64	21.46	10.05	9.09	8.79	8.2	8.11	9.38
comp23500_c0	862	HAT14	homeobox-leucine zipper protein	GO:0005634(nucleus);GO:0043565(sequence-specific DNA binding);GO:0003700(sequence-specific DNA binding transcription factor activity)	[K] Transcription	K09338	-	sp|P46665|HAT14_ARATH Homeobox-leucine zipper protein HAT14 OS=Arabidopsis thaliana GN=HAT14 PE=2 SV=3	2.3e-53	gi|116779239|gb|ABK21195.1| unknown [Picea sitchensis]	2.9e-64	A9NKN4_PICSI/167-223 A9NKN4.1 PF00046.24;Homeobox;	6.7e-24	ath:AT5G06710	4.1e-54	-	199.99	189.06	203.62	110.22	128.95	130.18	21.67	15.42	20.06
comp23541_c0	3328	ATHB-15	homeobox-leucine zipper protein	GO:0005634(nucleus);GO:0043565(sequence-specific DNA binding);GO:0003700(sequence-specific DNA binding transcription factor activity);GO:0030154(cell differentiation);GO:0048263(determination of dorsal identity);GO:0009965(leaf morphogenesis);GO:0010014(meristem initiation);GO:0010087(phloem or xylem histogenesis);GO:0010075(regulation of meristem growth)	-	K09338	-	sp|Q9ZU11|ATB15_ARATH Homeobox-leucine zipper protein ATHB-15 OS=Arabidopsis thaliana GN=ATHB-15 PE=1 SV=1	0	gi|89514875|gb|ABD75312.1| class III homeodomain-leucine zipper protein C3HDZ2 [Taxus globosa]	0	Q20BK4_9CONI/165-374 Q20BK4.1 PF01852.14;START;	9.2e-112	ath:AT1G52150	0	-	6.4	3.55	4.81	18.98	21.87	19.94	27.37	14.03	19.96
comp23946_c0	2102	HOX32	homeobox-leucine zipper protein	GO:0005634(nucleus);GO:0043565(sequence-specific DNA binding);GO:0003700(sequence-specific DNA binding transcription factor activity)	-	K09338	-	sp|Q6AST1|HOX32_ORYSJ Homeobox-leucine zipper protein HOX32 OS=Oryza sativa subsp. japonica GN=HOX32 PE=2 SV=1	1e-279	gi|89514873|gb|ABD75311.1| class III homeodomain-leucine zipper protein C3HDZ1 [Taxus globosa]	0	Q0QSV1_PICGL/163-373 Q0QSV1.1 PF01852.14;START;	2e-94	osa:4333544	2.3e-280	-	16.31	16.44	15.8	7.16	9.34	9.01	32.98	21	31.01
comp25040_c0	1616	HAT4	homeobox-leucine zipper protein	-	[K] Transcription	K09338	-	sp|Q05466|HAT4_ARATH Homeobox-leucine zipper protein HAT4 OS=Arabidopsis thaliana GN=HAT4 PE=1 SV=1	5.1e-59	gi|566177327|ref|XP_002309297.2| hypothetical protein POPTR_0006s20820g [Populus trichocarpa]	1.1e-66	D2J2R2_GOSAR/78-134 D2J2R2.1 PF00046.24;Homeobox;	6.2e-23	ath:AT4G16780	1.5e-59	-	16.67	19.72	22.84	10.99	11.25	13.14	16.35	7.68	10.91
comp25573_c0	3610	ATHB-16	homeobox-leucine zipper protein	GO:0005634(nucleus);GO:0043565(sequence-specific DNA binding);GO:0003700(sequence-specific DNA binding transcription factor activity);GO:0030308(negative regulation of cell growth);GO:0048573(photoperiodism, flowering);GO:0045893(positive regulation of transcription, DNA-dependent);GO:0048510(regulation of timing of transition from vegetative to reproductive phase);GO:0009637(response to blue lig…	[K] Transcription	K09338	-	sp|Q940J1|ATB16_ARATH Homeobox-leucine zipper protein ATHB-16 OS=Arabidopsis thaliana GN=ATHB-16 PE=2 SV=2	8.1e-33	gi|255540907|ref|XP_002511518.1| homeobox protein, putative [Ricinus communis]	3e-35	D5AB83_PICSI/80-136 D5AB83.1 PF00046.24;Homeobox;	2e-20	ath:AT4G40060	1.9e-33	-	17.08	8.14	14.87	10.62	11.2	12.12	3.34	1.64	3.86
comp25583_c0	3202	ATML1	homeobox-leucine zipper protein	GO:0005634(nucleus);GO:0043565(sequence-specific DNA binding);GO:0003700(sequence-specific DNA binding transcription factor activity);GO:0048825(cotyledon development);GO:0009913(epidermal cell differentiation)	-	K09338	-	sp|Q8RWU4|ATML1_ARATH Homeobox-leucine zipper protein MERISTEM L1 OS=Arabidopsis thaliana GN=ATML1 PE=2 SV=1	1.6e-276	gi|12002853|gb|AAG43405.1|AF172931_1 homeobox 1 [Picea abies]	0	Q9FR59_PICAB/279-501 Q9FR59.1 PF01852.14;START;	2.2e-98	ath:AT4G04890	1.3e-275	-	171.44	163.66	183.41	37.73	41.49	39.98	6.19	4.69	7.09
comp26358_c0	2951	ATML1	homeobox-leucine zipper protein	GO:0005634(nucleus);GO:0043565(sequence-specific DNA binding);GO:0003700(sequence-specific DNA binding transcription factor activity);GO:0048825(cotyledon development);GO:0009913(epidermal cell differentiation)	-	K09338	-	sp|Q8RWU4|ATML1_ARATH Homeobox-leucine zipper protein MERISTEM L1 OS=Arabidopsis thaliana GN=ATML1 PE=2 SV=1	2e-196	gi|109729926|tpg|DAA05777.1| TPA_inf: class IV HD-Zip protein HDZ43 [Physcomitrella patens]	9.1e-225	A5AJ70_VITVI/284-509 A5AJ70.1 PF01852.14;START;	2.4e-73	ath:AT1G73360	1.6e-177	-	35.21	32.33	40.04	58.9	46.07	44.91	15.52	17.53	20.4
comp27563_c0	1583	HAT7	homeobox-leucine zipper protein	GO:0005634(nucleus);GO:0043565(sequence-specific DNA binding);GO:0003700(sequence-specific DNA binding transcription factor activity)	[K] Transcription	K09338	-	sp|Q00466|HAT7_ARATH Homeobox-leucine zipper protein HAT7 OS=Arabidopsis thaliana GN=HAT7 PE=2 SV=4	1e-35	gi|116787413|gb|ABK24498.1| unknown [Picea sitchensis]	6.9e-52	C6TGE5_SOYBN/77-132 C6TGE5.1 PF00046.24;Homeobox;	2.3e-21	ath:AT5G15150	2.2e-36	-	15.52	20.72	25.32	20.91	13.2	19.31	3.46	3.26	4.08
comp27862_c0	2746	GRIP	homeobox protein cut-like	GO:0005802(trans-Golgi network);GO:0005515(protein binding);GO:0048193(Golgi vesicle transport)	-	K09313	-	sp|Q8S2T0|GRIP_ARATH Protein GRIP OS=Arabidopsis thaliana GN=GRIP PE=1 SV=2	1.5e-165	gi|586648085|ref|XP_006828728.1| hypothetical protein AMTR_s00001p00037940 [Amborella trichopoda]	1e-199	F0S201_DESTD/2-1156 F0S201.1 PF02463.14;SMC_N;	1.5e-14	osa:4333881	2.1e-13	-	552.8	440.28	491.84	69.86	61.04	68.86	91.55	76.46	115.53
comp28178_c0	2985	ROC8	homeobox-leucine zipper protein	GO:0005634(nucleus);GO:0043565(sequence-specific DNA binding);GO:0003700(sequence-specific DNA binding transcription factor activity)	-	K09338	-	sp|Q69T58|ROC8_ORYSJ Homeobox-leucine zipper protein ROC8 OS=Oryza sativa subsp. japonica GN=ROC8 PE=2 SV=2	4.5e-209	gi|586724975|ref|XP_006849468.1| hypothetical protein AMTR_s00024p00094630 [Amborella trichopoda]	6.2e-262	A5BQ38_VITVI/227-452 A5BQ38.1 PF01852.14;START;	6.4e-70	ath:AT4G04890	6.1e-203	-	15.55	12.48	14.19	15.69	14.33	11.88	12.56	11.78	11.43
comp29429_c0	2825	ANL2	homeobox-leucine zipper protein	GO:0005634(nucleus);GO:0043565(sequence-specific DNA binding);GO:0003700(sequence-specific DNA binding transcription factor activity);GO:0043481(anthocyanin accumulation in tissues in response to UV light);GO:0048765(root hair cell differentiation)	-	K09338	-	sp|Q0WV12|ANL2_ARATH Homeobox-leucine zipper protein ANTHOCYANINLESS 2 OS=Arabidopsis thaliana GN=ANL2 PE=2 SV=1	5.3e-201	gi|19070143|gb|AAL83725.1|AF328842_1 homeodomain protein HB2 [Picea abies]	3.8e-230	F6I316_VITVI/321-545 F6I316.1 PF01852.14;START;	1e-76	ath:AT3G61150	1.3e-199	-	11.7	13.76	11.85	11.91	11.7	13.57	14.55	14.12	16.42
comp328096_c0	222	ATHB-8	homeobox-leucine zipper protein	GO:0005634(nucleus);GO:0043565(sequence-specific DNA binding);GO:0003700(sequence-specific DNA binding transcription factor activity);GO:0030154(cell differentiation);GO:0045597(positive regulation of cell differentiation);GO:0008284(positive regulation of cell proliferation);GO:0010072(primary shoot apical meristem specification);GO:0010067(procambium histogenesis);GO:0009733(response to auxin s…	-	K09338	-	sp|Q39123|ATHB8_ARATH Homeobox-leucine zipper protein ATHB-8 OS=Arabidopsis thaliana GN=ATHB-8 PE=1 SV=1	2e-27	gi|255578153|ref|XP_002529946.1| DNA binding protein, putative [Ricinus communis]	6.6e-27	Q1WD31_PSINU/15-75 Q1WD31.1 PF00046.24;Homeobox;	1e-23	ath:AT4G32880	5.8e-28	-	82.43	61.98	63.66	59.1	62.91	59.64	51	48.63	43.1
comp4239_c0	323	HOX16	homeobox-leucine zipper protein	GO:0005634(nucleus);GO:0043565(sequence-specific DNA binding);GO:0003700(sequence-specific DNA binding transcription factor activity)	-	K09338	-	sp|Q6YWR4|HOX16_ORYSJ Homeobox-leucine zipper protein HOX16 OS=Oryza sativa subsp. japonica GN=HOX16 PE=2 SV=1	2e-07	gi|566211410|ref|XP_006372757.1| hypothetical protein POPTR_0017s04760g [Populus trichocarpa]	6.4e-21	D8SW30_SELML/18-74 D8SW30.1 PF00046.24;Homeobox;	1e-21	ath:AT3G01470	3e-07	-	4.1	6.94	13.04	4.35	7.04	0	14.38	10.5	9.77
comp5764_c0	584	ATHB-13	homeobox-leucine zipper protein	GO:0005634(nucleus);GO:0043565(sequence-specific DNA binding);GO:0003700(sequence-specific DNA binding transcription factor activity);GO:0048826(cotyledon morphogenesis);GO:0009965(leaf morphogenesis);GO:0009744(response to sucrose stimulus)	[K] Transcription	K09338	-	sp|Q8LC03|ATB13_ARATH Homeobox-leucine zipper protein ATHB-13 OS=Arabidopsis thaliana GN=ATHB-13 PE=2 SV=2	1.3e-24	gi|116788135|gb|ABK24769.1| unknown [Picea sitchensis]	1.1e-47	Q3HRT1_PICGL/86-141 Q3HRT1.1 PF00046.24;Homeobox;	7e-21	ath:AT1G69780	3.1e-25	-	8.91	6.89	9.14	4.73	5.45	3.6	11.68	7.88	9.38
comp10564_c0	986	WOX8	-	GO:0005634(nucleus);GO:0043565(sequence-specific DNA binding);GO:0003700(sequence-specific DNA binding transcription factor activity);GO:0007275(multicellular organismal development)	-	-	-	sp|Q5QMM3|WOX8_ORYSJ WUSCHEL-related homeobox 8 OS=Oryza sativa subsp. japonica GN=WOX8 PE=2 SV=1	2.1e-57	gi|531033851|emb|CCP29682.1| HD transcription factor [Ginkgo biloba]	1.1e-96	B4FN53_MAIZE/118-179 B4FN53.1 PF00046.24;Homeobox;	8.9e-27	-	-	-	12.41	6.97	10.44	2.58	0	1.33	16.25	13.57	6.66
comp10880_c0	1746	KNAT1	-	GO:0005634(nucleus);GO:0005515(protein binding);GO:0043565(sequence-specific DNA binding);GO:0003700(sequence-specific DNA binding transcription factor activity);GO:0001708(cell fate specification);GO:0010051(xylem and phloem pattern formation)	[K] Transcription	-	-	sp|P46639|KNAT1_ARATH Homeobox protein knotted-1-like 1 OS=Arabidopsis thaliana GN=KNAT1 PE=1 SV=1	4.6e-80	gi|55669507|gb|AAV54621.1| homeobox transcription factor KN4 [Picea mariana]	4.4e-147	Q0QTC6_PICMA/66-105 Q0QTC6.1 PF05920.6;Homeobox_KN;	7.4e-19	-	-	-	10.19	8.8	7.95	6.65	6.75	6.41	15.29	10.23	11.02
comp11342_c0	260	WOX8	-	GO:0005634(nucleus);GO:0043565(sequence-specific DNA binding);GO:0003700(sequence-specific DNA binding transcription factor activity);GO:0007275(multicellular organismal development)	-	-	-	sp|Q5QMM3|WOX8_ORYSJ WUSCHEL-related homeobox 8 OS=Oryza sativa subsp. japonica GN=WOX8 PE=2 SV=1	3.9e-29	gi|531033851|emb|CCP29682.1| HD transcription factor [Ginkgo biloba]	1e-32	B4FN53_MAIZE/118-179 B4FN53.1 PF00046.24;Homeobox;	4.9e-24	-	-	-	5.09	8.68	7.95	2.75	3.88	5.39	26.12	16.94	20.36
comp12290_c1	263	At4g24660	-	GO:0005634(nucleus);GO:0003677(DNA binding);GO:0046872(metal ion binding);GO:0005515(protein binding);GO:0009793(embryo development ending in seed dormancy);GO:0006355(regulation of transcription, DNA-dependent);GO:0006351(transcription, DNA-dependent)	-	-	-	sp|Q9SB61|Y4466_ARATH ZF-HD homeobox protein At4g24660 OS=Arabidopsis thaliana GN=At4g24660 PE=1 SV=1	8.6e-22	gi|116789008|gb|ABK25080.1| unknown [Picea sitchensis]	6.1e-31	-	-	-	-	-	14.32	3.35	5.93	0	8.48	2.1	1.44	2.49	0
comp123221_c0	245	KNAT1	-	GO:0005634(nucleus);GO:0005515(protein binding);GO:0043565(sequence-specific DNA binding);GO:0003700(sequence-specific DNA binding transcription factor activity);GO:0001708(cell fate specification);GO:0010051(xylem and phloem pattern formation)	[K] Transcription	-	-	sp|P46639|KNAT1_ARATH Homeobox protein knotted-1-like 1 OS=Arabidopsis thaliana GN=KNAT1 PE=1 SV=1	2.7e-08	gi|55740705|gb|AAV64000.1| homeobox transcription factor KN4 [Picea abies]	1.4e-10	-	-	-	-	-	6.88	0.46	2.44	3.85	5.77	5.72	14.23	15.93	13.16
comp136097_c0	219	WOX12	-	GO:0005634(nucleus);GO:0043565(sequence-specific DNA binding);GO:0003700(sequence-specific DNA binding transcription factor activity);GO:0007275(multicellular organismal development)	-	-	-	sp|A3B6V0|WOX12_ORYSJ WUSCHEL-related homeobox 12 OS=Oryza sativa subsp. japonica GN=WOX12 PE=2 SV=2	2.1e-16	gi|565430755|ref|XP_006279758.1| hypothetical protein CARUB_v10027735mg [Capsella rubella]	4.4e-14	A8Y7W3_MAIZE/52-113 A8Y7W3.1 PF00046.24;Homeobox;	1.6e-14	-	-	-	2.8	14.8	5.24	3.47	3.06	9.53	13.39	13.83	13.85
comp14926_c0	291	OSH15	-	GO:0005634(nucleus);GO:0043565(sequence-specific DNA binding);GO:0003700(sequence-specific DNA binding transcription factor activity)	[K] Transcription	-	-	sp|O65034|KNOSC_ORYSI Homeobox protein knotted-1-like 12 OS=Oryza sativa subsp. indica GN=OSH15 PE=2 SV=2	3e-33	gi|55740701|gb|AAV63998.1| homeobox transcription factor KN4 [Pinus taeda]	2.3e-40	B9I3G1_POPTR/206-245 B9I3G1.1 PF05920.6;Homeobox_KN;	1.1e-12	-	-	-	0	0	0	0	0	0	28.1	84.37	14.14
comp14926_c1	657	KNAT6	-	GO:0005634(nucleus);GO:0043565(sequence-specific DNA binding);GO:0003700(sequence-specific DNA binding transcription factor activity);GO:0010073(meristem maintenance)	[K] Transcription	-	-	sp|Q84JS6|KNAT6_ARATH Homeobox protein knotted-1-like 6 OS=Arabidopsis thaliana GN=KNAT6 PE=1 SV=1	4e-25	gi|55669507|gb|AAV54621.1| homeobox transcription factor KN4 [Picea mariana]	6.5e-59	Q5SC64_PINTA/215-266 Q5SC64.1 PF03791.8;KNOX2;	9.6e-13	-	-	-	16.16	25.17	10.25	20.78	10.02	7.51	24.47	27.8	16.64
comp168158_c0	255	LD	-	-	-	-	-	sp|Q38796|LUMI_ARATH Homeobox protein LUMINIDEPENDENS OS=Arabidopsis thaliana GN=LD PE=1 SV=2	9.3e-16	gi|590718498|ref|XP_007050831.1| Homeodomain-like superfamily protein, putative [Theobroma cacao]	3.5e-17	-	-	-	-	-	5.56	8.33	8.36	7.74	3.19	7.31	15.77	11.18	14.66
comp17109_c0	1618	-	-	GO:0005634(nucleus);GO:0043565(sequence-specific DNA binding);GO:0003700(sequence-specific DNA binding transcription factor activity)	[K] Transcription	-	-	sp|O04136|KNAP3_MALDO Homeobox protein knotted-1-like 3 OS=Malus domestica PE=2 SV=1	1.4e-115	gi|11463943|dbj|BAB18585.1| CRKNOX3 [Ceratopteris richardii]	2.1e-126	Q9FRX8_CERRI/228-282 Q9FRX8.1 PF03791.8;KNOX2;	5.5e-20	-	-	-	9.28	11.27	19.04	7.29	6.81	4.12	8.11	8.43	7.55
comp17364_c0	1315	At4g24660	-	GO:0005634(nucleus);GO:0003677(DNA binding);GO:0046872(metal ion binding);GO:0005515(protein binding);GO:0009793(embryo development ending in seed dormancy);GO:0006355(regulation of transcription, DNA-dependent);GO:0006351(transcription, DNA-dependent)	-	-	-	sp|Q9SB61|Y4466_ARATH ZF-HD homeobox protein At4g24660 OS=Arabidopsis thaliana GN=At4g24660 PE=1 SV=1	1.2e-21	gi|148907261|gb|ABR16769.1| unknown [Picea sitchensis]	3.8e-52	B0LK08_WELMI/115-174 B0LK08.1 PF04770.7;ZF-HD_dimer;	2.3e-28	-	-	-	66.23	62.43	65.23	29.72	32.2	31.23	15.75	17.22	13.32
comp18126_c0	643	At4g24660	-	GO:0005634(nucleus);GO:0003677(DNA binding);GO:0046872(metal ion binding);GO:0005515(protein binding);GO:0009793(embryo development ending in seed dormancy);GO:0006355(regulation of transcription, DNA-dependent);GO:0006351(transcription, DNA-dependent)	-	-	-	sp|Q9SB61|Y4466_ARATH ZF-HD homeobox protein At4g24660 OS=Arabidopsis thaliana GN=At4g24660 PE=1 SV=1	2.8e-24	gi|527190611|gb|EPS61775.1| hypothetical protein M569_13018, partial [Genlisea aurea]	7.4e-29	-	-	-	-	-	15.66	16.86	13.78	31.41	35.24	34.67	24.96	23.22	21.71
comp20885_c0	1278	At4g24660	-	GO:0005634(nucleus);GO:0003677(DNA binding);GO:0046872(metal ion binding);GO:0005515(protein binding);GO:0009793(embryo development ending in seed dormancy);GO:0006355(regulation of transcription, DNA-dependent);GO:0006351(transcription, DNA-dependent)	-	-	-	sp|Q9SB61|Y4466_ARATH ZF-HD homeobox protein At4g24660 OS=Arabidopsis thaliana GN=At4g24660 PE=1 SV=1	5.8e-48	gi|147802843|emb|CAN75153.1| hypothetical protein VITISV_035994 [Vitis vinifera]	9.6e-56	D5ADH8_PICSI/51-110 D5ADH8.1 PF04770.7;ZF-HD_dimer;	7.1e-27	-	-	-	20.28	18.34	18.65	8.85	11.91	11.46	2.49	2.02	1.79
comp21706_c0	1120	At4g24660	-	GO:0005634(nucleus);GO:0003677(DNA binding);GO:0046872(metal ion binding);GO:0005515(protein binding);GO:0009793(embryo development ending in seed dormancy);GO:0006355(regulation of transcription, DNA-dependent);GO:0006351(transcription, DNA-dependent)	-	-	-	sp|Q9SB61|Y4466_ARATH ZF-HD homeobox protein At4g24660 OS=Arabidopsis thaliana GN=At4g24660 PE=1 SV=1	2.3e-42	gi|297799540|ref|XP_002867654.1| ATHB22/MEE68 [Arabidopsis lyrata subsp. lyrata]	1.6e-44	B8LM96_PICSI/80-139 B8LM96.1 PF04770.7;ZF-HD_dimer;	4.5e-21	-	-	-	9.12	10.45	7.58	8.48	9.69	11.96	68.84	77.17	93.8
comp22560_c0	1495	At5g65410	-	GO:0005634(nucleus);GO:0003677(DNA binding);GO:0008270(zinc ion binding);GO:0006355(regulation of transcription, DNA-dependent);GO:0006351(transcription, DNA-dependent)	-	-	-	sp|Q9FKP8|Y5541_ARATH ZF-HD homeobox protein At5g65410 OS=Arabidopsis thaliana GN=At5g65410 PE=1 SV=1	1.9e-48	gi|294464162|gb|ADE77597.1| unknown [Picea sitchensis]	4.9e-61	F6GWV8_VITVI/86-145 F6GWV8.1 PF04770.7;ZF-HD_dimer;	2.2e-25	-	-	-	9.54	8.15	9.14	29.2	20.36	22.72	42.13	44.15	27.06
comp24069_c0	888	WOX8	-	GO:0005634(nucleus);GO:0043565(sequence-specific DNA binding);GO:0003700(sequence-specific DNA binding transcription factor activity);GO:0007275(multicellular organismal development)	-	-	-	sp|Q5QMM3|WOX8_ORYSJ WUSCHEL-related homeobox 8 OS=Oryza sativa subsp. japonica GN=WOX8 PE=2 SV=1	6.6e-32	gi|531033845|emb|CCP29679.1| HD transcription factor [Gnetum gnemon]	1.7e-40	D8QUI1_SELML/157-218 D8QUI1.1 PF00046.24;Homeobox;	4.1e-21	-	-	-	28.66	38.17	35.62	47.07	58.62	49.65	18.84	24.6	15.84
comp24310_c0	1672	WOX8	-	GO:0005634(nucleus);GO:0043565(sequence-specific DNA binding);GO:0003700(sequence-specific DNA binding transcription factor activity);GO:0007275(multicellular organismal development)	-	-	-	sp|Q5QMM3|WOX8_ORYSJ WUSCHEL-related homeobox 8 OS=Oryza sativa subsp. japonica GN=WOX8 PE=2 SV=1	2.4e-45	gi|116789210|gb|ABK25160.1| unknown [Picea sitchensis]	2.8e-85	A9NWZ9_PICSI/85-146 A9NWZ9.1 PF00046.24;Homeobox;	6.9e-27	-	-	-	17.71	16.12	14.9	13.97	20.63	16.58	9.14	9.03	6.48
comp28519_c0	2410	KNAT3	-	GO:0005829(cytosol);GO:0005634(nucleus);GO:0005515(protein binding);GO:0043565(sequence-specific DNA binding);GO:0003700(sequence-specific DNA binding transcription factor activity);GO:0071345(cellular response to cytokine stimulus);GO:0009722(detection of cytokinin stimulus);GO:0009416(response to light stimulus)	[K] Transcription	-	-	sp|P48000|KNAT3_ARATH Homeobox protein knotted-1-like 3 OS=Arabidopsis thaliana GN=KNAT3 PE=1 SV=1	6.1e-127	gi|672164274|ref|XP_008802008.1| PREDICTED: homeobox protein knotted-1-like 13 isoform X1 [Phoenix dactylifera]	2.2e-139	F6H3V2_VITVI/206-261 F6H3V2.1 PF03791.8;KNOX2;	2.3e-22	-	-	-	16.68	17.68	17.18	9.51	11.66	11.03	23.36	21.31	19.52
comp76923_c0	655	-	-	GO:0005634(nucleus);GO:0043565(sequence-specific DNA binding);GO:0003700(sequence-specific DNA binding transcription factor activity)	[K] Transcription	-	-	sp|O04136|KNAP3_MALDO Homeobox protein knotted-1-like 3 OS=Malus domestica PE=2 SV=1	8.5e-71	gi|645225715|ref|XP_008219701.1| PREDICTED: homeobox protein knotted-1-like 3 [Prunus mume]	2.2e-72	KNOX7_MAIZE/41-80 P56665.1 PF05920.6;Homeobox_KN;	2e-19	-	-	-	82.94	95.81	91.2	80.9	85.28	89.11	76.93	73.45	69.48
comp8672_c0	929	At4g24660	-	GO:0005634(nucleus);GO:0003677(DNA binding);GO:0046872(metal ion binding);GO:0005515(protein binding);GO:0009793(embryo development ending in seed dormancy);GO:0006355(regulation of transcription, DNA-dependent);GO:0006351(transcription, DNA-dependent)	-	-	-	sp|Q9SB61|Y4466_ARATH ZF-HD homeobox protein At4g24660 OS=Arabidopsis thaliana GN=At4g24660 PE=1 SV=1	2.9e-25	gi|294464162|gb|ADE77597.1| unknown [Picea sitchensis]	3.8e-48	D5ADH8_PICSI/51-110 D5ADH8.1 PF04770.7;ZF-HD_dimer;	2.3e-30	-	-	-	45.08	33.6	41.52	37.02	35.81	23.27	132.16	142.51	130.59
comp95219_c0	308	At4g24660	-	GO:0005634(nucleus);GO:0003677(DNA binding);GO:0046872(metal ion binding);GO:0005515(protein binding);GO:0009793(embryo development ending in seed dormancy);GO:0006355(regulation of transcription, DNA-dependent);GO:0006351(transcription, DNA-dependent)	-	-	-	sp|Q9SB61|Y4466_ARATH ZF-HD homeobox protein At4g24660 OS=Arabidopsis thaliana GN=At4g24660 PE=1 SV=1	1.2e-22	gi|294464162|gb|ADE77597.1| unknown [Picea sitchensis]	3.3e-27	-	-	-	-	-	19.47	14.54	18.14	6.99	7.68	10.61	2.74	1.59	2.53
comp23457_c0	2256	BLH2	-	GO:0005634(nucleus);GO:0043565(sequence-specific DNA binding);GO:0003700(sequence-specific DNA binding transcription factor activity);GO:0009965(leaf morphogenesis)	[K] Transcription	-	-	sp|Q9SW80|BLH2_ARATH BEL1-like homeodomain protein 2 OS=Arabidopsis thaliana GN=BLH2 PE=1 SV=3	2.7e-86	gi|645267156|ref|XP_008238940.1| PREDICTED: homeobox protein BEL1 homolog [Prunus mume]	3.5e-95	C5WLY0_SORBI/360-502 C5WLY0.1 PF07526.6;POX;	1.4e-29	-	-	-	0	0.1	5.16	2.39	9.79	15.23	16.7	15.83	30.29
comp27846_c0	1637	KN1	-	GO:0005634(nucleus);GO:0043565(sequence-specific DNA binding);GO:0003700(sequence-specific DNA binding transcription factor activity)	[K] Transcription	-	-	sp|Q41330|KN1_SOLLC Homeotic protein knotted-1 OS=Solanum lycopersicum GN=KN1 PE=2 SV=1	2.5e-90	gi|3928843|gb|AAC84001.1| homeobox protein [Picea abies]	1.4e-130	Q0QSG6_PICGL/63-102 Q0QSG6.1 PF05920.6;Homeobox_KN;	3.2e-18	-	-	-	13.25	9.11	8.98	7.21	8.79	8.05	2.65	2.94	3.31
comp3739_c0	515	-	-	-	-	-	-	-	-	gi|672132703|ref|XP_008789939.1| PREDICTED: homeobox protein LUMINIDEPENDENS-like [Phoenix dactylifera]	9.8e-13	-	-	-	-	-	6.7	7.19	6.47	4.12	2.91	5.43	22.34	19.84	16.37
comp14351_c0	1119	-	-	-	-	-	-	-	-	gi|116794192|gb|ABK27040.1| unknown [Picea sitchensis]	4.5e-71	A9P2C9_PICSI/263-317 A9P2C9.1 PF00046.24;Homeobox;	3.8e-16	-	-	-	6.84	7.34	5.81	3.88	1	1.13	4.44	6.51	8.61
comp19784_c0	600	-	-	-	-	-	-	-	-	gi|357493979|ref|XP_003617278.1| hypothetical protein MTR_5g089870 [Medicago truncatula]	1.6e-16	F6HA21_VITVI/19-75 F6HA21.1 PF00046.24;Homeobox;	9.7e-16	-	-	-	19.24	21.49	16.74	17.94	21.16	16.32	9.6	7.03	7.64
comp26560_c0	2882	-	-	-	-	-	-	-	-	gi|502098497|ref|XP_004491248.1| PREDICTED: uncharacterized protein LOC101506919 [Cicer arietinum]	5.6e-55	F6HA21_VITVI/19-75 F6HA21.1 PF00046.24;Homeobox;	8.2e-20	-	-	-	12.57	7.45	5.45	5.92	8.92	6.79	6.08	9.28	7.64
comp27011_c0	1371	-	-	-	-	-	-	-	-	gi|148908114|gb|ABR17173.1| unknown [Picea sitchensis]	1.5e-144	B8LNE3_PICSI/12-76 B8LNE3.1 PF00046.24;Homeobox;	3.6e-23	-	-	-	25.43	19.81	19.45	13.92	14.76	15.31	17.34	18.99	18.91
comp27787_c0	1953	-	-	-	-	-	-	-	-	gi|294462655|gb|ADE76873.1| unknown [Picea sitchensis]	5.5e-82	D5ABF4_PICSI/17-73 D5ABF4.1 PF00046.24;Homeobox;	2.7e-24	-	-	-	21.2	25.26	24.98	27.71	25.77	24.79	33.56	30.13	24.22
comp28619_c1	1874	BLH4	-	GO:0005634(nucleus);GO:0043565(sequence-specific DNA binding);GO:0003700(sequence-specific DNA binding transcription factor activity);GO:0009965(leaf morphogenesis)	[K] Transcription	-	-	sp|Q94KL5|BLH4_ARATH BEL1-like homeodomain protein 4 OS=Arabidopsis thaliana GN=BLH4 PE=2 SV=2	3.4e-56	gi|31746344|emb|CAC82981.1| putative BEL1-like protein [Gnetum gnemon]	6.9e-97	Q7XA57_GNEGN/604-642 Q7XA57.1 PF05920.6;Homeobox_KN;	4.7e-17	-	-	-	15.82	12.42	11.48	21.92	20.53	26.53	89.31	77.79	80.56
bZIP																	30.78	42.3	37.74	22.41	20.69	21.5	19.58	15.66	17.61
comp19366_c0	1249	BZIP63	extracellular signal-regulated kinase 1/2	-	-	K04371	ko04010(MAPK signaling pathway);ko04012(ErbB signaling pathway);ko04013(MAPK signaling pathway - fly);ko04062(Chemokine signaling pathway);ko04114(Oocyte meiosis);ko04150(mTOR signaling pathway);ko04270(Vascular smooth muscle contraction);ko04320(Dorso-ventral axis formation);ko04350(TGF-beta signaling pathway);ko04360(Axon guidance);ko04370(VEGF signaling pathway);ko04510(Focal adhesion);ko04520…	sp|B9DGI8|BZP63_ARATH Basic leucine zipper 63 OS=Arabidopsis thaliana GN=BZIP63 PE=1 SV=1	3.7e-13	gi|148907002|gb|ABR16645.1| unknown [Picea sitchensis]	8.9e-34	A9SJ08_PHYPA/3-64 A9SJ08.1 PF00170.16;bZIP_1;	1.8e-20	vvi:100254083	4.9e-24	EC:2.7.11.24
comp26733_c0	1902	TRAB1	-	GO:0005634(nucleus);GO:0046983(protein dimerization activity);GO:0043565(sequence-specific DNA binding);GO:0003700(sequence-specific DNA binding transcription factor activity);GO:0044212(transcription regulatory region DNA binding);GO:0009738(abscisic acid mediated signaling pathway)	-	-	-	sp|Q6ZDF3|TRAB1_ORYSJ bZIP transcription factor TRAB1 OS=Oryza sativa subsp. japonica GN=TRAB1 PE=1 SV=1	3.7e-38	gi|586668614|ref|XP_006836037.1| hypothetical protein AMTR_s00114p00031980 [Amborella trichopoda]	3.3e-46	B9RYM2_RICCO/147-211 B9RYM2.1 PF00170.16;bZIP_1;	4.1e-18	-	-	-	8.42	7.52	4.32	0.83	1.44	1.83	12.2	37.98	5.59
comp13586_c0	352	TGA3	plant G-box-binding factor	GO:0005634(nucleus);GO:0005516(calmodulin binding);GO:0046983(protein dimerization activity);GO:0043565(sequence-specific DNA binding);GO:0003700(sequence-specific DNA binding transcription factor activity);GO:0042742(defense response to bacterium);GO:0009626(plant-type hypersensitive response);GO:0009862(systemic acquired resistance, salicylic acid mediated signaling pathway)	-	K09060	-	sp|Q39234|TGA3_ARATH Transcription factor TGA3 OS=Arabidopsis thaliana GN=TGA3 PE=1 SV=1	2.3e-09	gi|306018053|gb|ADM78080.1| bZIP transcription factor-like protein, partial [Picea sitchensis]	1.4e-10	-	-	ath:AT5G10030	1.3e-08	-	19.18	19.81	20.55	17.57	17.63	19.07	31.01	28.8	26.18
comp18932_c0	898	At1g30440	-	GO:0005886(plasma membrane);GO:0004871(signal transducer activity);GO:0009416(response to light stimulus)	-	-	-	sp|Q9S9Q9|Y1044_ARATH BTB/POZ domain-containing protein At1g30440 OS=Arabidopsis thaliana GN=At1g30440 PE=1 SV=2	1.7e-73	gi|590584365|ref|XP_007015158.1| BZIP domain class transcription factor [Theobroma cacao]	1e-84	B9SKU3_RICCO/211-476 B9SKU3.1 PF03000.9;NPH3;	1.1e-39	-	-	-	17.73	33.1	22.92	29.68	21.63	22.16	19.54	29.33	14.34
comp10583_c0	832	OBF1	extracellular signal-regulated kinase 1/2	GO:0005634(nucleus);GO:0046983(protein dimerization activity);GO:0043565(sequence-specific DNA binding);GO:0003700(sequence-specific DNA binding transcription factor activity)	-	K04371	ko04010(MAPK signaling pathway);ko04012(ErbB signaling pathway);ko04013(MAPK signaling pathway - fly);ko04062(Chemokine signaling pathway);ko04114(Oocyte meiosis);ko04150(mTOR signaling pathway);ko04270(Vascular smooth muscle contraction);ko04320(Dorso-ventral axis formation);ko04350(TGF-beta signaling pathway);ko04360(Axon guidance);ko04370(VEGF signaling pathway);ko04510(Focal adhesion);ko04520…	sp|P24068|OCS1_MAIZE Ocs element-binding factor 1 OS=Zea mays GN=OBF1 PE=2 SV=2	1.5e-15	gi|148907002|gb|ABR16645.1| unknown [Picea sitchensis]	6.4e-35	B8LLW5_PICSI/50-111 B8LLW5.1 PF00170.16;bZIP_1;	1.3e-24	vvi:100254083	1.2e-25	EC:2.7.11.24	7.18	10.69	11.46	6.53	6.05	11.01	5.56	3.02	4.23
comp14761_c0	936	-	-	-	-	-	-	-	-	gi|255539350|ref|XP_002510740.1| conserved hypothetical protein [Ricinus communis]	1.8e-17	B9R8U7_RICCO/142-202 B9R8U7.1 PF07716.10;bZIP_2;	1e-09	-	-	-	0.2	0	0	0.26	0	0.05	143.38	158.61	86.67
comp17082_c0	1664	RF2a	extracellular signal-regulated kinase 1/2	GO:0005634(nucleus);GO:0046983(protein dimerization activity);GO:0043565(sequence-specific DNA binding);GO:0003700(sequence-specific DNA binding transcription factor activity)	-	K04371	ko04010(MAPK signaling pathway);ko04012(ErbB signaling pathway);ko04013(MAPK signaling pathway - fly);ko04062(Chemokine signaling pathway);ko04114(Oocyte meiosis);ko04150(mTOR signaling pathway);ko04270(Vascular smooth muscle contraction);ko04320(Dorso-ventral axis formation);ko04350(TGF-beta signaling pathway);ko04360(Axon guidance);ko04370(VEGF signaling pathway);ko04510(Focal adhesion);ko04520…	sp|Q69IL4|RF2A_ORYSJ Transcription factor RF2a OS=Oryza sativa subsp. japonica GN=RF2a PE=1 SV=1	6.9e-66	gi|590655145|ref|XP_007033903.1| Basic-leucine zipper transcription factor family protein [Theobroma cacao]	1.1e-95	F4IQT9_ARATH/201-262 F4IQT9.1 PF00170.16;bZIP_1;	1.6e-25	vvi:100254083	3.6e-06	EC:2.7.11.24	0.59	0.33	0.33	1.25	0.64	1.18	17.6	20.27	35.61
comp17430_c0	789	HY5	-	GO:0005634(nucleus);GO:0046983(protein dimerization activity);GO:0043565(sequence-specific DNA binding);GO:0003700(sequence-specific DNA binding transcription factor activity);GO:0009585(red, far-red light phototransduction)	[K] Transcription	-	-	sp|Q9SM50|HY5_SOLLC Transcription factor HY5 OS=Solanum lycopersicum GN=HY5 PE=2 SV=1	3.4e-36	gi|116791533|gb|ABK26016.1| unknown [Picea sitchensis]	5.3e-50	A9NZF5_PICSI/84-146 A9NZF5.1 PF00170.16;bZIP_1;	4e-26	-	-	-	4.88	3.29	2.82	3.66	4.39	4.77	25.16	23.28	31.89
comp18127_c0	1402	-	-	-	-	-	-	-	-	gi|359487239|ref|XP_003633543.1| PREDICTED: uncharacterized protein LOC100255414 [Vitis vinifera]	3.1e-68	B9GWA7_POPTR/79-142 B9GWA7.1 PF07716.10;bZIP_2;	3.9e-20	-	-	-	32.44	28.33	19.84	46.79	63.29	79.15	23.31	18.57	31.71
comp18545_c0	555	RF2b	-	GO:0005634(nucleus);GO:0046983(protein dimerization activity);GO:0043565(sequence-specific DNA binding);GO:0003700(sequence-specific DNA binding transcription factor activity)	-	-	-	sp|Q6S4P4|RF2B_ORYSJ Transcription factor RF2b OS=Oryza sativa subsp. japonica GN=RF2b PE=1 SV=1	2.8e-46	gi|148906731|gb|ABR16513.1| unknown [Picea sitchensis]	1.1e-51	B9S4E6_RICCO/153-214 B9S4E6.1 PF00170.16;bZIP_1;	8.6e-22	-	-	-	16.65	13.31	13.95	12.92	14.07	17.1	4.4	3.95	4.79
comp21754_c0	1364	HY5	-	GO:0005634(nucleus);GO:0003690(double-stranded DNA binding);GO:0046983(protein dimerization activity);GO:0043565(sequence-specific DNA binding);GO:0003700(sequence-specific DNA binding transcription factor activity);GO:0009740(gibberellic acid mediated signaling pathway);GO:0031539(positive regulation of anthocyanin metabolic process);GO:0042753(positive regulation of circadian rhythm);GO:0009585…	[K] Transcription	-	-	sp|O24646|HY5_ARATH Transcription factor HY5 OS=Arabidopsis thaliana GN=HY5 PE=1 SV=1	1.3e-38	gi|116786041|gb|ABK23948.1| unknown [Picea sitchensis]	6.5e-50	D6MKH0_9ASPA/84-150 D6MKH0.1 PF00170.16;bZIP_1;	1.3e-27	-	-	-	3.24	4.88	6.29	3.94	4.81	5.2	4.72	4.23	5.57
comp22353_c0	1249	ABF2	-	GO:0005634(nucleus);GO:0046983(protein dimerization activity);GO:0043565(sequence-specific DNA binding);GO:0003700(sequence-specific DNA binding transcription factor activity);GO:0009738(abscisic acid mediated signaling pathway);GO:0010255(glucose mediated signaling pathway);GO:0045893(positive regulation of transcription, DNA-dependent);GO:0009651(response to salt stress);GO:0009414(response to …	-	-	-	sp|Q9M7Q4|AI5L5_ARATH ABSCISIC ACID-INSENSITIVE 5-like protein 5 OS=Arabidopsis thaliana GN=ABF2 PE=1 SV=1	5.5e-37	gi|341616892|gb|AEK86263.1| ABI5-like protein [Pinus taeda]	1.2e-57	G0ZAE6_PINTA/69-130 G0ZAE6.1 PF00170.16;bZIP_1;	4.6e-22	-	-	-	16.13	19.24	15.38	48.35	67.13	74.39	17.24	16.06	10.79
comp22869_c0	1626	RF2b	-	GO:0005634(nucleus);GO:0046983(protein dimerization activity);GO:0043565(sequence-specific DNA binding);GO:0003700(sequence-specific DNA binding transcription factor activity)	-	-	-	sp|Q6S4P4|RF2B_ORYSJ Transcription factor RF2b OS=Oryza sativa subsp. japonica GN=RF2b PE=1 SV=1	1.1e-51	gi|168067684|ref|XP_001785739.1| predicted protein [Physcomitrella patens]	2e-62	Q0GPF5_SOYBN/172-234 Q0GPF5.1 PF00170.16;bZIP_1;	1.2e-22	-	-	-	28.58	20.77	29.24	44.74	49.18	36.76	27.6	28.08	27.63
comp24685_c0	1961	POSF21	-	GO:0005634(nucleus);GO:0046983(protein dimerization activity);GO:0043565(sequence-specific DNA binding);GO:0003700(sequence-specific DNA binding transcription factor activity)	-	-	-	sp|Q04088|POF21_ARATH Probable transcription factor PosF21 OS=Arabidopsis thaliana GN=POSF21 PE=2 SV=1	2.7e-39	gi|225427794|ref|XP_002269363.1| PREDICTED: uncharacterized protein LOC100255631 [Vitis vinifera]	3.4e-110	I1LJ57_SOYBN/152-214 I1LJ57.1 PF00170.16;bZIP_1;	2.6e-24	-	-	-	13.9	12.14	12.38	11.77	17.51	11.99	12.02	10.8	11.87
comp25000_c0	1956	TGA1B	-	GO:0005634(nucleus);GO:0046983(protein dimerization activity);GO:0043565(sequence-specific DNA binding);GO:0003700(sequence-specific DNA binding transcription factor activity)	-	-	-	sp|P14233|TGA1B_TOBAC TGACG-sequence-specific DNA-binding protein TGA-1B (Fragment) OS=Nicotiana tabacum GN=TGA1B PE=2 SV=1	1.2e-19	gi|294460443|gb|ADE75800.1| unknown [Picea sitchensis]	5.6e-83	O22208_ARATH/226-289 O22208.2 PF00170.16;bZIP_1;	1.2e-18	-	-	-	57.4	59.22	54.48	31.66	43.64	46.73	20.65	23.33	27.2
comp25030_c0	2136	CPRF2	-	GO:0005634(nucleus);GO:0046983(protein dimerization activity);GO:0043565(sequence-specific DNA binding);GO:0003700(sequence-specific DNA binding transcription factor activity)	-	-	-	sp|Q99090|CPRF2_PETCR Light-inducible protein CPRF2 OS=Petroselinum crispum GN=CPRF2 PE=2 SV=2	3.3e-62	gi|116786945|gb|ABK24311.1| unknown [Picea sitchensis]	1.5e-138	A9NUK0_PICSI/396-513 A9NUK0.1 PF12498.3;bZIP_C;	2.7e-39	-	-	-	18.07	14.25	16.52	34.72	22.85	30.07	65.1	59.69	82.89
comp25881_c0	1199	-	-	-	-	-	-	-	-	gi|661881844|emb|CDP14558.1| unnamed protein product [Coffea canephora]	1.4e-72	B9H1A1_POPTR/83-146 B9H1A1.1 PF07716.10;bZIP_2;	3.8e-21	-	-	-	20.99	23.42	23.83	27.84	25.32	22.76	18.81	20.81	16.96
comp27295_c0	2216	POSF21	-	GO:0005634(nucleus);GO:0046983(protein dimerization activity);GO:0043565(sequence-specific DNA binding);GO:0003700(sequence-specific DNA binding transcription factor activity)	-	-	-	sp|Q04088|POF21_ARATH Probable transcription factor PosF21 OS=Arabidopsis thaliana GN=POSF21 PE=2 SV=1	4.5e-45	gi|148909297|gb|ABR17748.1| unknown [Picea sitchensis]	2.4e-80	I1LJ57_SOYBN/152-214 I1LJ57.1 PF00170.16;bZIP_1;	3.5e-21	-	-	-	45.05	47.57	47.28	78.59	74.94	76.18	75.37	73.2	67.1
comp27331_c0	2169	ABF2	-	GO:0005634(nucleus);GO:0046983(protein dimerization activity);GO:0043565(sequence-specific DNA binding);GO:0003700(sequence-specific DNA binding transcription factor activity);GO:0009738(abscisic acid mediated signaling pathway);GO:0010255(glucose mediated signaling pathway);GO:0045893(positive regulation of transcription, DNA-dependent);GO:0009651(response to salt stress);GO:0009414(response to …	-	-	-	sp|Q9M7Q4|AI5L5_ARATH ABSCISIC ACID-INSENSITIVE 5-like protein 5 OS=Arabidopsis thaliana GN=ABF2 PE=1 SV=1	4.9e-73	gi|205271003|emb|CAP66259.1| ABA-responsive element binding protein 1 [Beta vulgaris subsp. vulgaris]	1.5e-92	G0ZAE6_PINTA/69-130 G0ZAE6.1 PF00170.16;bZIP_1;	5.6e-20	-	-	-	22.44	11.59	16.45	10.48	6.72	7.86	37.41	24.96	24.98
comp29217_c0	1853	POSF21	-	GO:0005634(nucleus);GO:0046983(protein dimerization activity);GO:0043565(sequence-specific DNA binding);GO:0003700(sequence-specific DNA binding transcription factor activity)	-	-	-	sp|Q04088|POF21_ARATH Probable transcription factor PosF21 OS=Arabidopsis thaliana GN=POSF21 PE=2 SV=1	5e-71	gi|148906731|gb|ABR16513.1| unknown [Picea sitchensis]	2e-175	B9S4E6_RICCO/153-214 B9S4E6.1 PF00170.16;bZIP_1;	4.6e-24	-	-	-	40.65	23.34	27.97	4.58	4.09	6.86	6.58	5.87	7.88
comp29218_c0	2503	At4g06598	-	GO:0016021(integral to membrane)	-	-	-	sp|Q8W3M7|Y4598_ARATH Uncharacterized protein At4g06598 OS=Arabidopsis thaliana GN=At4g06598 PE=2 SV=2	9e-42	gi|590686101|ref|XP_007042281.1| Basic-leucine zipper transcription factor family protein isoform 1 [Theobroma cacao]	2.3e-72	B8ACQ7_ORYSI/193-260 B8ACQ7.1 PF00170.16;bZIP_1;	1.6e-16	-	-	-	50.94	42.78	43.09	33.13	25.38	31.44	62.77	63.73	54.61
comp29344_c0	1578	OBF1	extracellular signal-regulated kinase 1/2	GO:0005634(nucleus);GO:0046983(protein dimerization activity);GO:0043565(sequence-specific DNA binding);GO:0003700(sequence-specific DNA binding transcription factor activity)	-	K04371	ko04010(MAPK signaling pathway);ko04012(ErbB signaling pathway);ko04013(MAPK signaling pathway - fly);ko04062(Chemokine signaling pathway);ko04114(Oocyte meiosis);ko04150(mTOR signaling pathway);ko04270(Vascular smooth muscle contraction);ko04320(Dorso-ventral axis formation);ko04350(TGF-beta signaling pathway);ko04360(Axon guidance);ko04370(VEGF signaling pathway);ko04510(Focal adhesion);ko04520…	sp|P24068|OCS1_MAIZE Ocs element-binding factor 1 OS=Zea mays GN=OBF1 PE=2 SV=2	5.2e-19	gi|148907002|gb|ABR16645.1| unknown [Picea sitchensis]	1.5e-52	B8LLW5_PICSI/50-111 B8LLW5.1 PF00170.16;bZIP_1;	5.2e-24	vvi:100254083	3.5e-29	EC:2.7.11.24	30.45	31.49	34.45	44.87	38.33	33.45	38.02	32.39	36.09
comp29383_c0	1246	-	-	-	-	-	-	-	-	gi|294461663|gb|ADE76391.1| unknown [Picea sitchensis]	1.1e-46	A9U2S5_PHYPA/113-174 A9U2S5.1 PF00170.16;bZIP_1;	1.8e-11	-	-	-	180.83	146.84	136.21	56.54	67.66	72.03	79.89	74.13	45.63
comp29536_c0	2286	CPRF2	-	GO:0005634(nucleus);GO:0046983(protein dimerization activity);GO:0043565(sequence-specific DNA binding);GO:0003700(sequence-specific DNA binding transcription factor activity)	-	-	-	sp|Q99090|CPRF2_PETCR Light-inducible protein CPRF2 OS=Petroselinum crispum GN=CPRF2 PE=2 SV=2	9.5e-63	gi|116786945|gb|ABK24311.1| unknown [Picea sitchensis]	2.3e-110	G7I545_MEDTR/168-252 G7I545.1 PF00170.16;bZIP_1;	2.2e-27	-	-	-	101.56	124.69	132.01	143.26	71.35	73.7	33.19	32.34	32.02
comp29965_c0	1896	-	plant G-box-binding factor	GO:0005634(nucleus);GO:0046983(protein dimerization activity);GO:0043565(sequence-specific DNA binding);GO:0003700(sequence-specific DNA binding transcription factor activity)	-	K09060	-	sp|P23923|HBP1B_WHEAT Transcription factor HBP-1b(c38) OS=Triticum aestivum PE=2 SV=1	4.4e-38	gi|586662349|ref|XP_006832856.1| hypothetical protein AMTR_s00095p00059370 [Amborella trichopoda]	1.1e-43	C9DID8_CAPAN/157-217 C9DID8.1 PF00170.16;bZIP_1;	9.9e-20	ath:AT5G06950	1.2e-36	-	61.14	82.63	87.37	217.3	215.12	226.98	157.72	112.46	103.22
comp44747_c0	1100	CPRF2	extracellular signal-regulated kinase 1/2	GO:0005634(nucleus);GO:0046983(protein dimerization activity);GO:0043565(sequence-specific DNA binding);GO:0003700(sequence-specific DNA binding transcription factor activity)	-	K04371	ko04010(MAPK signaling pathway);ko04012(ErbB signaling pathway);ko04013(MAPK signaling pathway - fly);ko04062(Chemokine signaling pathway);ko04114(Oocyte meiosis);ko04150(mTOR signaling pathway);ko04270(Vascular smooth muscle contraction);ko04320(Dorso-ventral axis formation);ko04350(TGF-beta signaling pathway);ko04360(Axon guidance);ko04370(VEGF signaling pathway);ko04510(Focal adhesion);ko04520…	sp|Q99090|CPRF2_PETCR Light-inducible protein CPRF2 OS=Petroselinum crispum GN=CPRF2 PE=2 SV=2	9.9e-53	gi|116786945|gb|ABK24311.1| unknown [Picea sitchensis]	4.8e-90	G7I545_MEDTR/168-252 G7I545.1 PF00170.16;bZIP_1;	1.9e-28	vvi:100254083	4.2e-13	EC:2.7.11.24	30.78	30.57	33.53	21.63	33	29.15	14.27	17.33	17.54
comp5002_c0	330	OBF1	extracellular signal-regulated kinase 1/2	GO:0005634(nucleus);GO:0046983(protein dimerization activity);GO:0043565(sequence-specific DNA binding);GO:0003700(sequence-specific DNA binding transcription factor activity)	-	K04371	ko04010(MAPK signaling pathway);ko04012(ErbB signaling pathway);ko04013(MAPK signaling pathway - fly);ko04062(Chemokine signaling pathway);ko04114(Oocyte meiosis);ko04150(mTOR signaling pathway);ko04270(Vascular smooth muscle contraction);ko04320(Dorso-ventral axis formation);ko04350(TGF-beta signaling pathway);ko04360(Axon guidance);ko04370(VEGF signaling pathway);ko04510(Focal adhesion);ko04520…	sp|P24068|OCS1_MAIZE Ocs element-binding factor 1 OS=Zea mays GN=OBF1 PE=2 SV=2	1.1e-17	gi|470111214|ref|XP_004291844.1| PREDICTED: ocs element-binding factor 1-like [Fragaria vesca subsp. vesca]	2.3e-27	A9SJ08_PHYPA/3-64 A9SJ08.1 PF00170.16;bZIP_1;	5.5e-22	vvi:100254083	1.6e-25	EC:2.7.11.24	4.05	8.62	8.94	0	0	0	196	174.84	193.31
comp8407_c0	820	GBF3	plant G-box-binding factor	GO:0005829(cytosol);GO:0005634(nucleus);GO:0046983(protein dimerization activity);GO:0043565(sequence-specific DNA binding);GO:0003700(sequence-specific DNA binding transcription factor activity);GO:0009737(response to abscisic acid stimulus)	-	K09060	-	sp|P42776|GBF3_ARATH G-box-binding factor 3 OS=Arabidopsis thaliana GN=GBF3 PE=1 SV=2	2.7e-27	gi|586768791|ref|XP_006856057.1| hypothetical protein AMTR_s00059p00094730 [Amborella trichopoda]	3.1e-40	A9XLF4_PETIN/246-316 A9XLF4.1 PF00170.16;bZIP_1;	7.2e-24	ath:AT2G46270	5.5e-28	-	7.7	7.68	8.85	9.15	9.45	5.79	3.86	1.41	2.42
WRKY																	0	0	0	0	0	0	101.58	102	137.03
comp10388_c0	1700	WRKY2	-	GO:0005634(nucleus);GO:0043565(sequence-specific DNA binding);GO:0003700(sequence-specific DNA binding transcription factor activity);GO:0030010(establishment of cell polarity);GO:0009942(longitudinal axis specification)	-	-	-	sp|Q9FG77|WRKY2_ARATH Probable WRKY transcription factor 2 OS=Arabidopsis thaliana GN=WRKY2 PE=2 SV=1	5.9e-82	gi|595835228|ref|XP_007207009.1| hypothetical protein PRUPE_ppb022557mg, partial [Prunus persica]	1.1e-112	D9ZJG2_MALDO/284-342 D9ZJG2.1 PF03106.10;WRKY;	6.8e-27	-	-	-
comp10516_c0	498	WRKY16	-	GO:0005634(nucleus);GO:0005774(vacuolar membrane);GO:0005524(ATP binding);GO:0005515(protein binding);GO:0043565(sequence-specific DNA binding);GO:0003700(sequence-specific DNA binding transcription factor activity);GO:0006915(apoptosis);GO:0009626(plant-type hypersensitive response);GO:0009615(response to virus)	-	-	-	sp|Q9FL92|WRK16_ARATH Probable WRKY transcription factor 16 OS=Arabidopsis thaliana GN=WRKY16 PE=2 SV=1	3e-15	gi|321530320|gb|ADW94527.1| putative TIR-NBS-LRR protein [Pinus monticola]	1e-35	Q6WE59_PINMO/1-175 Q6WE59.1 PF00931.17;NB-ARC;	3.7e-27	-	-	-	13.28	7.19	2.49	0.13	2.04	1.65	117.22	172.72	186.75
comp11671_c0	454	WRKY16	-	GO:0005634(nucleus);GO:0005774(vacuolar membrane);GO:0005524(ATP binding);GO:0005515(protein binding);GO:0043565(sequence-specific DNA binding);GO:0003700(sequence-specific DNA binding transcription factor activity);GO:0006915(apoptosis);GO:0009626(plant-type hypersensitive response);GO:0009615(response to virus)	-	-	-	sp|Q9FL92|WRK16_ARATH Probable WRKY transcription factor 16 OS=Arabidopsis thaliana GN=WRKY16 PE=2 SV=1	8.5e-07	gi|21655197|gb|AAM28913.1| TIR/NBS [Pinus taeda]	1.2e-25	E9NZS6_PINMO/202-482 E9NZS6.1 PF00931.17;NB-ARC;	3.5e-22	-	-	-	2.35	0	2.72	4.54	12.56	9.04	74.8	77.32	94.94
comp12382_c0	444	WRKY19	-	GO:0009941(chloroplast envelope);GO:0031224(intrinsic to membrane);GO:0005634(nucleus);GO:0005524(ATP binding);GO:0017111(nucleoside-triphosphatase activity);GO:0005515(protein binding);GO:0004674(protein serine/threonine kinase activity);GO:0043565(sequence-specific DNA binding);GO:0003700(sequence-specific DNA binding transcription factor activity);GO:0004888(transmembrane signaling receptor ac…	-	-	-	sp|Q9SZ67|WRK19_ARATH Probable WRKY transcription factor 19 OS=Arabidopsis thaliana GN=WRKY19 PE=2 SV=1	1.4e-08	gi|586682536|ref|XP_006841033.1| hypothetical protein AMTR_s00085p00125280 [Amborella trichopoda]	1.6e-24	-	-	-	-	-	11.11	3.95	7.19	0.3	0	0	0.36	0	0.52
comp12791_c0	461	WRKY19	protein-serine/threonine kinase	GO:0009941(chloroplast envelope);GO:0031224(intrinsic to membrane);GO:0005634(nucleus);GO:0005524(ATP binding);GO:0017111(nucleoside-triphosphatase activity);GO:0005515(protein binding);GO:0004674(protein serine/threonine kinase activity);GO:0043565(sequence-specific DNA binding);GO:0003700(sequence-specific DNA binding transcription factor activity);GO:0004888(transmembrane signaling receptor ac…	-	K08286	-	sp|Q9SZ67|WRK19_ARATH Probable WRKY transcription factor 19 OS=Arabidopsis thaliana GN=WRKY19 PE=2 SV=1	7.2e-17	gi|321530320|gb|ADW94527.1| putative TIR-NBS-LRR protein [Pinus monticola]	5.6e-23	-	-	ath:AT4G28490	1.3e-08	EC:2.7.11.-	8.23	3.49	3.19	2.6	4.87	3.82	3.85	3.77	7.98
comp12856_c0	290	WRKY12	-	GO:0005634(nucleus);GO:0043565(sequence-specific DNA binding);GO:0003700(sequence-specific DNA binding transcription factor activity)	-	-	-	sp|Q93WY4|WRK12_ARATH Probable WRKY transcription factor 12 OS=Arabidopsis thaliana GN=WRKY12 PE=2 SV=1	6e-17	gi|662036268|gb|AIE43865.1| WRKY transcription factor 25 [Gossypium hirsutum]	1.9e-16	-	-	-	-	-	2.29	2.21	1.03	0	0	0	17.12	17.23	24.71
comp13769_c0	718	WRKY35	-	GO:0005634(nucleus);GO:0043565(sequence-specific DNA binding);GO:0003700(sequence-specific DNA binding transcription factor activity);GO:0009793(embryo development ending in seed dormancy);GO:0009555(pollen development)	-	-	-	sp|O64747|WRK35_ARATH Probable WRKY transcription factor 35 OS=Arabidopsis thaliana GN=WRKY35 PE=2 SV=1	8.6e-38	gi|586756231|ref|XP_006853288.1| hypothetical protein AMTR_s00032p00016380 [Amborella trichopoda]	8.4e-40	C0HI27_MAIZE/211-271 C0HI27.1 PF03106.10;WRKY;	1.8e-28	-	-	-	6.59	3.01	5.33	0.84	6.17	1.96	22.21	18.82	13.92
comp138319_c0	394	WRKY19	-	GO:0009941(chloroplast envelope);GO:0031224(intrinsic to membrane);GO:0005634(nucleus);GO:0005524(ATP binding);GO:0017111(nucleoside-triphosphatase activity);GO:0005515(protein binding);GO:0004674(protein serine/threonine kinase activity);GO:0043565(sequence-specific DNA binding);GO:0003700(sequence-specific DNA binding transcription factor activity);GO:0004888(transmembrane signaling receptor ac…	-	-	-	sp|Q9SZ67|WRK19_ARATH Probable WRKY transcription factor 19 OS=Arabidopsis thaliana GN=WRKY19 PE=2 SV=1	6.3e-07	gi|629116588|gb|KCW81263.1| hypothetical protein EUGRSUZ_C02633, partial [Eucalyptus grandis]	1.2e-11	-	-	-	-	-	1.85	1.53	0.78	0.34	0.43	0.47	26.32	35.4	38.54
comp14389_c0	1162	WRKY6	-	GO:0005634(nucleus);GO:0005515(protein binding);GO:0043565(sequence-specific DNA binding);GO:0003700(sequence-specific DNA binding transcription factor activity);GO:0044212(transcription regulatory region DNA binding);GO:0080169(cellular response to boron-containing substance deprivation);GO:0016036(cellular response to phosphate starvation);GO:0009873(ethylene mediated signaling pathway);GO:0045…	-	-	-	sp|Q9C519|WRKY6_ARATH WRKY transcription factor 6 OS=Arabidopsis thaliana GN=WRKY6 PE=1 SV=1	3.1e-43	gi|365776087|gb|AEW91476.1| transcription factor WRKY [Taxus wallichiana var. chinensis]	2.8e-58	B2KZJ7_PICAB/99-159 B2KZJ7.1 PF03106.10;WRKY;	3.1e-22	-	-	-	3.45	6.57	8.3	3.27	6.69	3.32	2.24	2.98	0
comp14925_c0	565	WRKY49	-	GO:0005634(nucleus);GO:0043565(sequence-specific DNA binding);GO:0003700(sequence-specific DNA binding transcription factor activity)	-	-	-	sp|Q9FHR7|WRK49_ARATH Probable WRKY transcription factor 49 OS=Arabidopsis thaliana GN=WRKY49 PE=2 SV=1	4.9e-28	gi|586707974|ref|XP_006846260.1| hypothetical protein AMTR_s00012p00243090 [Amborella trichopoda]	2.9e-33	Q5JM93_ORYSJ/159-218 Q5JM93.1 PF03106.10;WRKY;	1.3e-26	-	-	-	3.91	4.94	2.02	0.16	0.19	0.32	15.19	54.38	34.03
comp15545_c0	1234	WRKY41	-	GO:0005634(nucleus);GO:0043565(sequence-specific DNA binding);GO:0003700(sequence-specific DNA binding transcription factor activity)	-	-	-	sp|Q8H0Y8|WRK41_ARATH Probable WRKY transcription factor 41 OS=Arabidopsis thaliana GN=WRKY41 PE=2 SV=2	9.5e-30	gi|596002594|ref|XP_007218235.1| hypothetical protein PRUPE_ppa007986mg [Prunus persica]	1.6e-34	B9FGN8_ORYSJ/45-107 B9FGN8.1 PF03106.10;WRKY;	3.1e-21	-	-	-	8.07	12.25	16.29	0.07	0.18	0.12	9.17	4.11	3.25
comp15905_c0	364	WRKY19	-	GO:0009941(chloroplast envelope);GO:0031224(intrinsic to membrane);GO:0005634(nucleus);GO:0005524(ATP binding);GO:0017111(nucleoside-triphosphatase activity);GO:0005515(protein binding);GO:0004674(protein serine/threonine kinase activity);GO:0043565(sequence-specific DNA binding);GO:0003700(sequence-specific DNA binding transcription factor activity);GO:0004888(transmembrane signaling receptor ac…	-	-	-	sp|Q9SZ67|WRK19_ARATH Probable WRKY transcription factor 19 OS=Arabidopsis thaliana GN=WRKY19 PE=2 SV=1	8.8e-09	gi|470125212|ref|XP_004298599.1| PREDICTED: TMV resistance protein N-like [Fragaria vesca subsp. vesca]	5.7e-11	-	-	-	-	-	8.4	3.72	2.94	0.47	0.09	0.44	8.46	10.05	28.54
comp16433_c0	824	WRKY75	-	GO:0005634(nucleus);GO:0043565(sequence-specific DNA binding);GO:0003700(sequence-specific DNA binding transcription factor activity);GO:0048527(lateral root development);GO:0043620(regulation of DNA-dependent transcription in response to stress);GO:0032107(regulation of response to nutrient levels)	-	-	-	sp|Q9FYA2|WRK75_ARATH Probable WRKY transcription factor 75 OS=Arabidopsis thaliana GN=WRKY75 PE=2 SV=1	1.2e-39	gi|225451489|ref|XP_002274387.1| PREDICTED: probable WRKY transcription factor 45 [Vitis vinifera]	7.1e-44	D7SVN0_VITVI/104-163 D7SVN0.1 PF03106.10;WRKY;	6.8e-28	-	-	-	15.43	9.61	13.24	4.48	4.09	8.25	6.97	4.16	10.25
comp17025_c0	1199	WRKY35	-	GO:0005634(nucleus);GO:0043565(sequence-specific DNA binding);GO:0003700(sequence-specific DNA binding transcription factor activity);GO:0009793(embryo development ending in seed dormancy);GO:0009555(pollen development)	-	-	-	sp|O64747|WRK35_ARATH Probable WRKY transcription factor 35 OS=Arabidopsis thaliana GN=WRKY35 PE=2 SV=1	8.7e-52	gi|225444177|ref|XP_002269170.1| PREDICTED: probable WRKY transcription factor 14-like [Vitis vinifera]	2.1e-60	A2ZAL7_ORYSI/151-211 A2ZAL7.1 PF03106.10;WRKY;	3.1e-32	-	-	-	2.55	0.76	0.87	0	0	0	37.35	120.19	0
comp172067_c0	330	WRKY47	-	GO:0005634(nucleus);GO:0043565(sequence-specific DNA binding);GO:0003700(sequence-specific DNA binding transcription factor activity)	-	-	-	sp|Q9ZSI7|WRK47_ARATH Probable WRKY transcription factor 47 OS=Arabidopsis thaliana GN=WRKY47 PE=2 SV=2	1.4e-17	gi|571443342|ref|XP_006576123.1| PREDICTED: probable WRKY transcription factor 31-like [Glycine max]	4e-22	B8BF91_ORYSI/143-203 B8BF91.1 PF03106.10;WRKY;	1.2e-17	-	-	-	14.91	14.28	15.32	2.81	4.01	6.25	7.11	5.04	6.13
comp17423_c0	618	WRKY74	-	GO:0005634(nucleus);GO:0005516(calmodulin binding);GO:0043565(sequence-specific DNA binding);GO:0003700(sequence-specific DNA binding transcription factor activity)	-	-	-	sp|Q93WU6|WRK74_ARATH Probable WRKY transcription factor 74 OS=Arabidopsis thaliana GN=WRKY74 PE=2 SV=2	2.3e-19	gi|294464132|gb|ADE77584.1| unknown [Picea sitchensis]	2e-23	Q09I56_9BRYO/151-211 Q09I56.1 PF03106.10;WRKY;	5.2e-18	-	-	-	14.11	7.22	10.71	0.78	2.75	1.87	0.53	1.81	0
comp17613_c0	953	WRKY75	-	GO:0005634(nucleus);GO:0043565(sequence-specific DNA binding);GO:0003700(sequence-specific DNA binding transcription factor activity);GO:0048527(lateral root development);GO:0043620(regulation of DNA-dependent transcription in response to stress);GO:0032107(regulation of response to nutrient levels)	-	-	-	sp|Q9FYA2|WRK75_ARATH Probable WRKY transcription factor 75 OS=Arabidopsis thaliana GN=WRKY75 PE=2 SV=1	3.9e-39	gi|590647489|ref|XP_007031915.1| WRKY DNA-binding protein 75 [Theobroma cacao]	3.7e-44	D7SVN0_VITVI/104-163 D7SVN0.1 PF03106.10;WRKY;	4.9e-28	-	-	-	18.24	18.13	21.89	17.72	16.76	16.77	27.76	26.93	30.42
comp18004_c0	1591	WRKY16	-	GO:0005634(nucleus);GO:0005774(vacuolar membrane);GO:0005524(ATP binding);GO:0005515(protein binding);GO:0043565(sequence-specific DNA binding);GO:0003700(sequence-specific DNA binding transcription factor activity);GO:0006915(apoptosis);GO:0009626(plant-type hypersensitive response);GO:0009615(response to virus)	-	-	-	sp|Q9FL92|WRK16_ARATH Probable WRKY transcription factor 16 OS=Arabidopsis thaliana GN=WRKY16 PE=2 SV=1	3.4e-09	gi|168044488|ref|XP_001774713.1| predicted protein [Physcomitrella patens]	4.9e-32	-	-	-	-	-	2.79	1.51	1.14	0.17	0	0.27	51.94	163.3	56.08
comp1801_c0	2295	WRKY16	-	GO:0005634(nucleus);GO:0005774(vacuolar membrane);GO:0005524(ATP binding);GO:0005515(protein binding);GO:0043565(sequence-specific DNA binding);GO:0003700(sequence-specific DNA binding transcription factor activity);GO:0006915(apoptosis);GO:0009626(plant-type hypersensitive response);GO:0009615(response to virus)	-	-	-	sp|Q9FL92|WRK16_ARATH Probable WRKY transcription factor 16 OS=Arabidopsis thaliana GN=WRKY16 PE=2 SV=1	1.5e-24	gi|321530320|gb|ADW94527.1| putative TIR-NBS-LRR protein [Pinus monticola]	6.6e-102	Q6WE85_PINMO/1-248 Q6WE85.1 PF00931.17;NB-ARC;	1.4e-54	-	-	-	2.12	1.1	1.53	1.17	0.16	0.43	17.36	17.71	29.35
comp18930_c0	2472	WRKY53	-	GO:0009507(chloroplast);GO:0005634(nucleus);GO:0005515(protein binding);GO:0043565(sequence-specific DNA binding);GO:0003700(sequence-specific DNA binding transcription factor activity);GO:0009816(defense response to bacterium, incompatible interaction);GO:0010150(leaf senescence);GO:0045893(positive regulation of transcription, DNA-dependent);GO:0031347(regulation of defense response);GO:0010200…	-	-	-	sp|Q9SUP6|WRK53_ARATH Probable WRKY transcription factor 53 OS=Arabidopsis thaliana GN=WRKY53 PE=1 SV=1	8.3e-27	gi|359490533|ref|XP_002267793.2| PREDICTED: probable WRKY transcription factor 53-like [Vitis vinifera]	7.9e-37	B3U399_MEDTR/132-194 B3U399.1 PF03106.10;WRKY;	4.9e-26	-	-	-	4.73	5.19	3.66	2.03	0	0	31.71	29.28	49.2
comp18998_c0	699	WRKY28	-	GO:0005634(nucleus);GO:0043565(sequence-specific DNA binding);GO:0003700(sequence-specific DNA binding transcription factor activity)	-	-	-	sp|Q8VWJ2|WRK28_ARATH Probable WRKY transcription factor 28 OS=Arabidopsis thaliana GN=WRKY28 PE=2 SV=1	1.5e-22	gi|604316623|gb|EYU28815.1| hypothetical protein MIMGU_mgv1a004979mg [Erythranthe guttata]	1.2e-24	WRK48_ARATH/220-279 Q9FGZ4.1 PF03106.10;WRKY;	4.2e-19	-	-	-	5.79	4.66	4.4	0.26	0.47	0.15	81.18	90.22	149.85
comp19238_c0	1747	WRKY19	-	GO:0009941(chloroplast envelope);GO:0031224(intrinsic to membrane);GO:0005634(nucleus);GO:0005524(ATP binding);GO:0017111(nucleoside-triphosphatase activity);GO:0005515(protein binding);GO:0004674(protein serine/threonine kinase activity);GO:0043565(sequence-specific DNA binding);GO:0003700(sequence-specific DNA binding transcription factor activity);GO:0004888(transmembrane signaling receptor ac…	-	-	-	sp|Q9SZ67|WRK19_ARATH Probable WRKY transcription factor 19 OS=Arabidopsis thaliana GN=WRKY19 PE=2 SV=1	5.6e-06	gi|629085488|gb|KCW51845.1| hypothetical protein EUGRSUZ_J01296 [Eucalyptus grandis]	7.6e-11	-	-	-	-	-	22.66	15.69	17.2	10.89	21	17.29	4.99	8.79	3.75
comp20139_c0	2029	WRKY48	-	GO:0005634(nucleus);GO:0043565(sequence-specific DNA binding);GO:0003700(sequence-specific DNA binding transcription factor activity);GO:0042742(defense response to bacterium);GO:0045893(positive regulation of transcription, DNA-dependent);GO:0010200(response to chitin)	-	-	-	sp|Q9FGZ4|WRK48_ARATH Probable WRKY transcription factor 48 OS=Arabidopsis thaliana GN=WRKY48 PE=2 SV=1	4.5e-45	gi|586685271|ref|XP_006841629.1| hypothetical protein AMTR_s00003p00229970 [Amborella trichopoda]	1.4e-52	C5XED4_SORBI/212-271 C5XED4.1 PF03106.10;WRKY;	5.8e-27	-	-	-	10.39	8.62	11.41	16.93	14.78	18.07	61.29	52.11	59.41
comp20276_c0	1095	WRKY47	-	GO:0005634(nucleus);GO:0043565(sequence-specific DNA binding);GO:0003700(sequence-specific DNA binding transcription factor activity)	-	-	-	sp|Q9ZSI7|WRK47_ARATH Probable WRKY transcription factor 47 OS=Arabidopsis thaliana GN=WRKY47 PE=2 SV=2	9e-36	gi|674938911|emb|CDX94553.1| BnaC09g22830D [Brassica napus]	1.3e-35	I1JJC3_SOYBN/158-218 I1JJC3.1 PF03106.10;WRKY;	4e-22	-	-	-	7.45	7.32	6.26	2.19	5.25	3.88	27.64	49.72	61.46
comp21355_c0	1115	WRKY59	-	GO:0005634(nucleus);GO:0043565(sequence-specific DNA binding);GO:0003700(sequence-specific DNA binding transcription factor activity)	-	-	-	sp|Q9SJ09|WRK59_ARATH Probable WRKY transcription factor 59 OS=Arabidopsis thaliana GN=WRKY59 PE=2 SV=2	3e-29	gi|659116106|ref|XP_008457906.1| PREDICTED: probable WRKY transcription factor 51 [Cucumis melo]	1.8e-31	C0SVQ6_ARATH/112-171 C0SVQ6.1 PF03106.10;WRKY;	9.5e-23	-	-	-	8.87	12.77	14.2	1.14	0.79	1.17	64.78	49.45	207.95
comp21480_c0	2617	WRKY57	-	GO:0005634(nucleus);GO:0043565(sequence-specific DNA binding);GO:0003700(sequence-specific DNA binding transcription factor activity)	-	-	-	sp|Q9C983|WRK57_ARATH Probable WRKY transcription factor 57 OS=Arabidopsis thaliana GN=WRKY57 PE=2 SV=1	1.8e-44	gi|226499378|ref|NP_001147623.1| WRKY11 - superfamily of TFs having WRKY and zinc finger domains [Zea mays]	3.3e-50	I1JEC8_SOYBN/140-199 I1JEC8.1 PF03106.10;WRKY;	2.6e-27	-	-	-	9.32	6.61	8.17	2.21	3.42	2.38	93.79	110.39	116.42
comp21555_c0	263	WRKY16	-	GO:0005634(nucleus);GO:0005774(vacuolar membrane);GO:0005524(ATP binding);GO:0005515(protein binding);GO:0043565(sequence-specific DNA binding);GO:0003700(sequence-specific DNA binding transcription factor activity);GO:0006915(apoptosis);GO:0009626(plant-type hypersensitive response);GO:0009615(response to virus)	-	-	-	sp|Q9FL92|WRK16_ARATH Probable WRKY transcription factor 16 OS=Arabidopsis thaliana GN=WRKY16 PE=2 SV=1	2e-06	gi|629093153|gb|KCW59148.1| hypothetical protein EUGRSUZ_H017792, partial [Eucalyptus grandis]	1.2e-15	G7JSB9_MEDTR/723-999 G7JSB9.1 PF00931.17;NB-ARC;	6.5e-12	-	-	-	6.88	4.6	6.51	8.08	6.79	6.4	1.39	4.78	1.99
comp22555_c0	3007	WRKY19	-	GO:0009941(chloroplast envelope);GO:0031224(intrinsic to membrane);GO:0005634(nucleus);GO:0005524(ATP binding);GO:0017111(nucleoside-triphosphatase activity);GO:0005515(protein binding);GO:0004674(protein serine/threonine kinase activity);GO:0043565(sequence-specific DNA binding);GO:0003700(sequence-specific DNA binding transcription factor activity);GO:0004888(transmembrane signaling receptor ac…	-	K00924	-	sp|Q9SZ67|WRK19_ARATH Probable WRKY transcription factor 19 OS=Arabidopsis thaliana GN=WRKY19 PE=2 SV=1	7.6e-18	gi|168044488|ref|XP_001774713.1| predicted protein [Physcomitrella patens]	5.7e-58	C0PQE2_PICSI/877-936 C0PQE2.1 PF13855.1;LRR_8;	7.2e-10	ath:AT1G75820	1.3e-10	-	23.1	6.38	7.09	6.71	2.02	1.8	0.69	0.3	6.15
comp23120_c0	2221	WRKY4	-	GO:0005634(nucleus);GO:0043565(sequence-specific DNA binding);GO:0003700(sequence-specific DNA binding transcription factor activity)	-	-	-	sp|Q9XI90|WRKY4_ARATH Probable WRKY transcription factor 4 OS=Arabidopsis thaliana GN=WRKY4 PE=1 SV=2	2.3e-86	gi|183979104|emb|CAP08301.1| DNA-binding protein [Vitis thunbergii]	3.9e-114	B9RM83_RICCO/139-197 B9RM83.1 PF03106.10;WRKY;	1.2e-26	-	-	-	17.67	16.1	14.88	4.53	4.14	5.05	13.26	20.98	19
comp23380_c0	973	WRKY4	-	GO:0005634(nucleus);GO:0043565(sequence-specific DNA binding);GO:0003700(sequence-specific DNA binding transcription factor activity)	-	-	-	sp|Q9XI90|WRKY4_ARATH Probable WRKY transcription factor 4 OS=Arabidopsis thaliana GN=WRKY4 PE=1 SV=2	2.3e-24	gi|148906002|gb|ABR16161.1| unknown [Picea sitchensis]	1.6e-41	B9IIY4_POPTR/125-184 B9IIY4.1 PF03106.10;WRKY;	2.2e-23	-	-	-	21.9	18.4	22.06	22.48	19.86	16.26	21.54	20.7	13.79
comp23380_c1	1441	WRKY4	-	GO:0005634(nucleus);GO:0043565(sequence-specific DNA binding);GO:0003700(sequence-specific DNA binding transcription factor activity)	-	-	-	sp|Q9XI90|WRKY4_ARATH Probable WRKY transcription factor 4 OS=Arabidopsis thaliana GN=WRKY4 PE=1 SV=2	4.4e-55	gi|148906002|gb|ABR16161.1| unknown [Picea sitchensis]	2.8e-129	I1NA43_SOYBN/193-251 I1NA43.1 PF03106.10;WRKY;	2.3e-28	-	-	-	25.04	16.5	17.7	21.22	16.22	21.81	19.7	17.3	13.21
comp2364_c0	985	WRKY53	-	GO:0009507(chloroplast);GO:0005634(nucleus);GO:0005515(protein binding);GO:0043565(sequence-specific DNA binding);GO:0003700(sequence-specific DNA binding transcription factor activity);GO:0009816(defense response to bacterium, incompatible interaction);GO:0010150(leaf senescence);GO:0045893(positive regulation of transcription, DNA-dependent);GO:0031347(regulation of defense response);GO:0010200…	-	-	-	sp|Q9SUP6|WRK53_ARATH Probable WRKY transcription factor 53 OS=Arabidopsis thaliana GN=WRKY53 PE=1 SV=1	4.2e-26	gi|359490533|ref|XP_002267793.2| PREDICTED: probable WRKY transcription factor 53-like [Vitis vinifera]	2.1e-35	B3U399_MEDTR/132-194 B3U399.1 PF03106.10;WRKY;	3.8e-27	-	-	-	15.5	9.99	8.54	2.51	0.8	1.6	107.05	129.96	174.82
comp23911_c0	1334	WRKY21	-	GO:0005634(nucleus);GO:0005516(calmodulin binding);GO:0043565(sequence-specific DNA binding);GO:0003700(sequence-specific DNA binding transcription factor activity)	-	-	-	sp|O04336|WRK21_ARATH Probable WRKY transcription factor 21 OS=Arabidopsis thaliana GN=WRKY21 PE=2 SV=1	1.6e-42	gi|294464132|gb|ADE77584.1| unknown [Picea sitchensis]	4.7e-124	D5ADG5_PICSI/246-290 D5ADG5.1 PF10533.4;Plant_zn_clust;	9.6e-18	-	-	-	36.28	27.82	28.66	22.46	24.06	19.89	43.02	44	50.83
comp24390_c0	1192	WRKY33	-	GO:0005634(nucleus);GO:0005515(protein binding);GO:0043565(sequence-specific DNA binding);GO:0003700(sequence-specific DNA binding transcription factor activity);GO:0010120(camalexin biosynthetic process);GO:0070370(cellular heat acclimation);GO:0042742(defense response to bacterium);GO:0050832(defense response to fungus);GO:0010508(positive regulation of autophagy);GO:0010200(response to chitin)…	-	-	-	sp|Q8S8P5|WRK33_ARATH Probable WRKY transcription factor 33 OS=Arabidopsis thaliana GN=WRKY33 PE=1 SV=2	8.2e-17	gi|657385963|gb|KEH28445.1| WRKY family transcription factor [Medicago truncatula]	3.1e-21	E0D7I5_PAPSO/1-39 E0D7I5.1 PF03106.10;WRKY;	1.6e-14	-	-	-	20	20.34	21	25.28	21.58	21.37	18.48	17.49	11.39
comp24390_c1	1579	WRKY20	-	GO:0005634(nucleus);GO:0043565(sequence-specific DNA binding);GO:0003700(sequence-specific DNA binding transcription factor activity);GO:0045893(positive regulation of transcription, DNA-dependent);GO:0009961(response to 1-aminocyclopropane-1-carboxylic acid);GO:0009611(response to wounding)	-	-	-	sp|Q93WV0|WRK20_ARATH Probable WRKY transcription factor 20 OS=Arabidopsis thaliana GN=WRKY20 PE=2 SV=1	1.3e-67	gi|166831881|gb|ABY89959.1| WRKY transcription factor PmWRKY115 [Pinus monticola]	1.4e-87	D9ZJG2_MALDO/284-342 D9ZJG2.1 PF03106.10;WRKY;	1.6e-27	-	-	-	17.66	17.64	19.76	18.82	17.68	17.2	22	15.53	13.31
comp25024_c0	2458	WRKY10	-	GO:0005634(nucleus);GO:0043565(sequence-specific DNA binding);GO:0003700(sequence-specific DNA binding transcription factor activity);GO:0009960(endosperm development)	-	-	-	sp|Q9LG05|WRK10_ARATH Probable WRKY transcription factor 10 OS=Arabidopsis thaliana GN=WRKY10 PE=1 SV=2	7.5e-06	gi|674252215|gb|KFK44980.1| hypothetical protein AALP_AA1G328500 [Arabis alpina]	2.7e-63	F6HE61_VITVI/35-143 F6HE61.1 PF00651.26;BTB;	3.8e-23	-	-	-	6.71	6.56	5.78	9.7	7.4	9.48	12.4	11.26	9
comp25484_c0	1360	WRKY17	-	GO:0005634(nucleus);GO:0005516(calmodulin binding);GO:0043565(sequence-specific DNA binding);GO:0003700(sequence-specific DNA binding transcription factor activity);GO:0042742(defense response to bacterium);GO:0010200(response to chitin)	-	-	-	sp|Q9SJA8|WRK17_ARATH Probable WRKY transcription factor 17 OS=Arabidopsis thaliana GN=WRKY17 PE=2 SV=2	3e-45	gi|294463948|gb|ADE77495.1| unknown [Picea sitchensis]	1.4e-88	D9ZJF6_MALDO/203-263 D9ZJF6.1 PF03106.10;WRKY;	2e-28	-	-	-	44.47	37.65	39.73	12.55	19.87	20.72	51.48	39.58	62.73
comp26394_c0	2712	WRKY20	-	GO:0005634(nucleus);GO:0043565(sequence-specific DNA binding);GO:0003700(sequence-specific DNA binding transcription factor activity);GO:0045893(positive regulation of transcription, DNA-dependent);GO:0009961(response to 1-aminocyclopropane-1-carboxylic acid);GO:0009611(response to wounding)	-	-	-	sp|Q93WV0|WRK20_ARATH Probable WRKY transcription factor 20 OS=Arabidopsis thaliana GN=WRKY20 PE=2 SV=1	3.2e-103	gi|147798890|emb|CAN72657.1| hypothetical protein VITISV_039673 [Vitis vinifera]	1.6e-115	F6HRV5_VITVI/255-313 F6HRV5.1 PF03106.10;WRKY;	2.6e-28	-	-	-	34.85	32.71	33.95	21.17	16.52	15.04	154.42	186.31	176.15
comp26678_c0	1982	WRKY21	-	GO:0005634(nucleus);GO:0005516(calmodulin binding);GO:0043565(sequence-specific DNA binding);GO:0003700(sequence-specific DNA binding transcription factor activity)	-	-	-	sp|O04336|WRK21_ARATH Probable WRKY transcription factor 21 OS=Arabidopsis thaliana GN=WRKY21 PE=2 SV=1	1.3e-69	gi|590716349|ref|XP_007050397.1| WRKY DNA-binding protein 21 [Theobroma cacao]	2e-82	A7LHG1_SOYBN/21-81 A7LHG1.1 PF03106.10;WRKY;	4.4e-30	-	-	-	5.83	9.97	10.17	7.54	8.7	10.35	12.15	9.33	9.9
comp26989_c0	935	WRKY51	-	GO:0005634(nucleus);GO:0043565(sequence-specific DNA binding);GO:0003700(sequence-specific DNA binding transcription factor activity);GO:0042742(defense response to bacterium);GO:0050832(defense response to fungus);GO:0009867(jasmonic acid mediated signaling pathway)	-	-	-	sp|Q93WU9|WRK51_ARATH Probable WRKY transcription factor 51 OS=Arabidopsis thaliana GN=WRKY51 PE=2 SV=1	5.8e-28	gi|296082517|emb|CBI21522.3| unnamed protein product [Vitis vinifera]	1.7e-31	A5AQ48_VITVI/103-162 A5AQ48.1 PF03106.10;WRKY;	1.3e-23	-	-	-	185.55	89.82	83.82	152.38	127.27	147.61	67.15	102.29	214.33
comp27264_c0	1596	WRKY35	-	GO:0005634(nucleus);GO:0043565(sequence-specific DNA binding);GO:0003700(sequence-specific DNA binding transcription factor activity);GO:0009793(embryo development ending in seed dormancy);GO:0009555(pollen development)	-	-	-	sp|O64747|WRK35_ARATH Probable WRKY transcription factor 35 OS=Arabidopsis thaliana GN=WRKY35 PE=2 SV=1	8.7e-49	gi|567913007|ref|XP_006448817.1| hypothetical protein CICLE_v10014984mg [Citrus clementina]	1.9e-51	C0HI27_MAIZE/211-271 C0HI27.1 PF03106.10;WRKY;	1.3e-29	-	-	-	28.63	18.28	20.78	27.23	27.04	33.76	14.04	11.69	10.86
comp27515_c0	1622	WRKY35	-	GO:0005634(nucleus);GO:0043565(sequence-specific DNA binding);GO:0003700(sequence-specific DNA binding transcription factor activity);GO:0009793(embryo development ending in seed dormancy);GO:0009555(pollen development)	-	-	-	sp|O64747|WRK35_ARATH Probable WRKY transcription factor 35 OS=Arabidopsis thaliana GN=WRKY35 PE=2 SV=1	1.3e-41	gi|565384291|ref|XP_006358112.1| PREDICTED: probable WRKY transcription factor 65 isoform X2 [Solanum tuberosum]	1.4e-47	A2ZAL7_ORYSI/151-211 A2ZAL7.1 PF03106.10;WRKY;	3.3e-29	-	-	-	13.38	12.58	13.41	9.15	8.34	8.29	82.95	111.04	117.78
comp28606_c0	3683	WRKY19	-	GO:0009941(chloroplast envelope);GO:0031224(intrinsic to membrane);GO:0005634(nucleus);GO:0005524(ATP binding);GO:0017111(nucleoside-triphosphatase activity);GO:0005515(protein binding);GO:0004674(protein serine/threonine kinase activity);GO:0043565(sequence-specific DNA binding);GO:0003700(sequence-specific DNA binding transcription factor activity);GO:0004888(transmembrane signaling receptor ac…	-	-	-	sp|Q9SZ67|WRK19_ARATH Probable WRKY transcription factor 19 OS=Arabidopsis thaliana GN=WRKY19 PE=2 SV=1	6.4e-63	gi|168038094|ref|XP_001771537.1| predicted protein [Physcomitrella patens]	6.9e-149	-	-	-	-	-	48.39	50.24	47.3	39.97	40.12	40.56	25.1	21.26	26.34
comp2879_c0	1035	WRKY59	-	GO:0005634(nucleus);GO:0043565(sequence-specific DNA binding);GO:0003700(sequence-specific DNA binding transcription factor activity)	-	-	-	sp|Q9SJ09|WRK59_ARATH Probable WRKY transcription factor 59 OS=Arabidopsis thaliana GN=WRKY59 PE=2 SV=2	3.6e-29	gi|659116106|ref|XP_008457906.1| PREDICTED: probable WRKY transcription factor 51 [Cucumis melo]	1.8e-31	C0SVQ6_ARATH/112-171 C0SVQ6.1 PF03106.10;WRKY;	1.1e-22	-	-	-	24.7	6.66	9.06	0	0	0	125.58	91.62	420.63
comp29580_c0	2485	WRKY42	-	GO:0005634(nucleus);GO:0043565(sequence-specific DNA binding);GO:0003700(sequence-specific DNA binding transcription factor activity);GO:0045892(negative regulation of transcription, DNA-dependent)	-	-	-	sp|Q9XEC3|WRK42_ARATH Probable WRKY transcription factor 42 OS=Arabidopsis thaliana GN=WRKY42 PE=2 SV=1	8.5e-65	gi|406856226|gb|AFS64077.1| WRKY transcription factor 12 [Tamarix hispida]	7.9e-71	G3FFC0_9ROSI/26-86 G3FFC0.1 PF03106.10;WRKY;	1.6e-29	-	-	-	26.96	17.94	22.52	4.63	2.95	2.37	200.76	259.69	248.35
comp29903_c0	2412	WRKY2	-	GO:0005634(nucleus);GO:0043565(sequence-specific DNA binding);GO:0003700(sequence-specific DNA binding transcription factor activity);GO:0030010(establishment of cell polarity);GO:0009942(longitudinal axis specification)	-	-	-	sp|Q9FG77|WRKY2_ARATH Probable WRKY transcription factor 2 OS=Arabidopsis thaliana GN=WRKY2 PE=2 SV=1	4.3e-71	gi|586679042|ref|XP_006840193.1| hypothetical protein AMTR_s00089p00116340 [Amborella trichopoda]	3e-80	D9ZJG2_MALDO/284-342 D9ZJG2.1 PF03106.10;WRKY;	3.3e-25	-	-	-	24.19	27.92	28.09	33.82	28.79	30.14	43.33	44.56	56.24
comp29903_c1	1052	WRKY2	-	GO:0005634(nucleus);GO:0043565(sequence-specific DNA binding);GO:0003700(sequence-specific DNA binding transcription factor activity);GO:0030010(establishment of cell polarity);GO:0009942(longitudinal axis specification)	-	-	-	sp|Q9FG77|WRKY2_ARATH Probable WRKY transcription factor 2 OS=Arabidopsis thaliana GN=WRKY2 PE=2 SV=1	6.5e-38	gi|294463034|gb|ADE77055.1| unknown [Picea sitchensis]	5.7e-92	I1L760_SOYBN/349-408 I1L760.1 PF03106.10;WRKY;	6.4e-27	-	-	-	24.34	30.84	25.88	45.37	39.59	33.25	50.46	60.33	64.42
comp30158_c0	1874	WRKY21	-	GO:0005634(nucleus);GO:0005516(calmodulin binding);GO:0043565(sequence-specific DNA binding);GO:0003700(sequence-specific DNA binding transcription factor activity)	-	-	-	sp|O04336|WRK21_ARATH Probable WRKY transcription factor 21 OS=Arabidopsis thaliana GN=WRKY21 PE=2 SV=1	2e-55	gi|406856210|gb|AFS64069.1| WRKY transcription factor 4 [Tamarix hispida]	4.2e-83	C5H8V9_BRANA/238-298 C5H8V9.1 PF03106.10;WRKY;	1.1e-29	-	-	-	68.88	66.44	64.64	33.02	28.97	28.38	61.03	62.06	74.36
comp30240_c0	1558	WRKY52	-	GO:0005634(nucleus);GO:0005524(ATP binding);GO:0043565(sequence-specific DNA binding);GO:0003700(sequence-specific DNA binding transcription factor activity);GO:0006915(apoptosis);GO:0009816(defense response to bacterium, incompatible interaction)	-	-	-	sp|Q9FH83|WRK52_ARATH Probable WRKY transcription factor 52 OS=Arabidopsis thaliana GN=WRKY52 PE=2 SV=3	7.4e-32	gi|21655205|gb|AAM28917.1| putative TIR/NBS/LRR disease resistance protein [Pinus taeda]	2e-92	C0PQE2_PICSI/230-503 C0PQE2.1 PF00931.17;NB-ARC;	1.6e-55	-	-	-	56.02	65.87	75.81	77.18	41.93	37.06	123.77	100.11	160.65
comp30456_c1	1634	WRKY52	-	GO:0005634(nucleus);GO:0005524(ATP binding);GO:0043565(sequence-specific DNA binding);GO:0003700(sequence-specific DNA binding transcription factor activity);GO:0006915(apoptosis);GO:0009816(defense response to bacterium, incompatible interaction)	-	-	-	sp|Q9FH83|WRK52_ARATH Probable WRKY transcription factor 52 OS=Arabidopsis thaliana GN=WRKY52 PE=2 SV=3	6.5e-28	gi|224284598|gb|ACN40032.1| unknown [Picea sitchensis]	3.5e-80	E9NZS6_PINMO/202-482 E9NZS6.1 PF00931.17;NB-ARC;	4.8e-60	-	-	-	75.96	42.57	44.32	17.02	8.21	8.17	241	211.61	427.36
comp30566_c0	3680	WRKY19	-	GO:0009941(chloroplast envelope);GO:0031224(intrinsic to membrane);GO:0005634(nucleus);GO:0005524(ATP binding);GO:0017111(nucleoside-triphosphatase activity);GO:0005515(protein binding);GO:0004674(protein serine/threonine kinase activity);GO:0043565(sequence-specific DNA binding);GO:0003700(sequence-specific DNA binding transcription factor activity);GO:0004888(transmembrane signaling receptor ac…	[R] General function prediction only	K00924	-	sp|Q9SZ67|WRK19_ARATH Probable WRKY transcription factor 19 OS=Arabidopsis thaliana GN=WRKY19 PE=2 SV=1	5.3e-08	gi|28555894|emb|CAD45029.1| NBS-LRR disease resistance protein homologue [Hordeum vulgare]	2.7e-41	G7KIF8_MEDTR/199-467 G7KIF8.1 PF00931.17;NB-ARC;	9.1e-06	ath:AT1G28440	3.9e-06	-	140.99	112.29	115.27	78.39	70.54	56.68	36.52	39.5	42.66
comp30568_c0	4923	WRKY19	-	GO:0009941(chloroplast envelope);GO:0031224(intrinsic to membrane);GO:0005634(nucleus);GO:0005524(ATP binding);GO:0017111(nucleoside-triphosphatase activity);GO:0005515(protein binding);GO:0004674(protein serine/threonine kinase activity);GO:0043565(sequence-specific DNA binding);GO:0003700(sequence-specific DNA binding transcription factor activity);GO:0004888(transmembrane signaling receptor ac…	-	K00924	-	sp|Q9SZ67|WRK19_ARATH Probable WRKY transcription factor 19 OS=Arabidopsis thaliana GN=WRKY19 PE=2 SV=1	5.1e-18	gi|586671127|ref|XP_006837096.1| hypothetical protein AMTR_s00110p00115240 [Amborella trichopoda]	3.7e-56	G7KK77_MEDTR/201-476 G7KK77.1 PF00931.17;NB-ARC;	1.8e-12	ath:AT1G28440	1.6e-09	-	81.74	81.84	87.55	23.36	31.46	28.24	64.37	65.16	116.52
comp41_c0	375	WRKY13	-	GO:0005634(nucleus);GO:0043565(sequence-specific DNA binding);GO:0003700(sequence-specific DNA binding transcription factor activity)	-	-	-	sp|Q9SVB7|WRK13_ARATH Probable WRKY transcription factor 13 OS=Arabidopsis thaliana GN=WRKY13 PE=2 SV=1	2.2e-35	gi|294464637|gb|ADE77827.1| unknown [Picea sitchensis]	1e-44	I0AVQ1_9ROSI/149-208 I0AVQ1.1 PF03106.10;WRKY;	2.2e-29	-	-	-	0	0.17	2.61	0	0	0	20.12	18	8.41
comp57763_c0	699	WRKY31	-	GO:0005634(nucleus);GO:0043565(sequence-specific DNA binding);GO:0003700(sequence-specific DNA binding transcription factor activity)	-	-	-	sp|Q93WT0|WRK31_ARATH Probable WRKY transcription factor 31 OS=Arabidopsis thaliana GN=WRKY31 PE=2 SV=1	1.4e-23	gi|645236468|ref|XP_008224752.1| PREDICTED: probable WRKY transcription factor 31 [Prunus mume]	9e-33	-	-	-	-	-	0.98	0	0	0	0	0	12.37	23.09	14.01
comp5776_c0	219	WRKY52	-	GO:0005634(nucleus);GO:0005524(ATP binding);GO:0043565(sequence-specific DNA binding);GO:0003700(sequence-specific DNA binding transcription factor activity);GO:0006915(apoptosis);GO:0009816(defense response to bacterium, incompatible interaction)	-	-	-	sp|Q9FH83|WRK52_ARATH Probable WRKY transcription factor 52 OS=Arabidopsis thaliana GN=WRKY52 PE=2 SV=3	2e-06	gi|113128460|gb|ABI30313.1| NBS-containing resistance-like protein [Prunus cerasus var. caproniana]	9.5e-12	Q0GE45_9ROSA/1-157 Q0GE45.1 PF00931.17;NB-ARC;	5.1e-12	-	-	-	16.78	6.3	0	0	0	13.4	118.88	132.7	103.69
comp6228_c0	360	WRKY19	-	GO:0009941(chloroplast envelope);GO:0031224(intrinsic to membrane);GO:0005634(nucleus);GO:0005524(ATP binding);GO:0017111(nucleoside-triphosphatase activity);GO:0005515(protein binding);GO:0004674(protein serine/threonine kinase activity);GO:0043565(sequence-specific DNA binding);GO:0003700(sequence-specific DNA binding transcription factor activity);GO:0004888(transmembrane signaling receptor ac…	[R] General function prediction only	-	-	sp|Q9SZ67|WRK19_ARATH Probable WRKY transcription factor 19 OS=Arabidopsis thaliana GN=WRKY19 PE=2 SV=1	4.4e-07	gi|321530320|gb|ADW94527.1| putative TIR-NBS-LRR protein [Pinus monticola]	3.6e-18	-	-	-	-	-	0	0	0	0	9.37	8.87	0	0	0
comp62851_c0	293	WRKY69	-	GO:0005634(nucleus);GO:0043565(sequence-specific DNA binding);GO:0003700(sequence-specific DNA binding transcription factor activity)	-	-	-	sp|Q93WV5|WRK69_ARATH Probable WRKY transcription factor 69 OS=Arabidopsis thaliana GN=WRKY69 PE=2 SV=1	4.3e-12	gi|351721583|ref|NP_001237726.1| WRKY52 protein [Glycine max]	3.3e-14	-	-	-	-	-	0	7.73	0.08	6.97	5.5	2.1	126.19	144.03	191.95
comp74335_c0	768	WRKY57	-	GO:0005634(nucleus);GO:0043565(sequence-specific DNA binding);GO:0003700(sequence-specific DNA binding transcription factor activity)	-	-	-	sp|Q9C983|WRK57_ARATH Probable WRKY transcription factor 57 OS=Arabidopsis thaliana GN=WRKY57 PE=2 SV=1	3.6e-46	gi|226499378|ref|NP_001147623.1| WRKY11 - superfamily of TFs having WRKY and zinc finger domains [Zea mays]	3.1e-50	I1JEC8_SOYBN/140-199 I1JEC8.1 PF03106.10;WRKY;	2.1e-28	-	-	-	8.07	2.33	4.34	3.1	0.42	3.22	102.01	117.07	127.25
comp7728_c0	387	WRKY42	-	GO:0005634(nucleus);GO:0043565(sequence-specific DNA binding);GO:0003700(sequence-specific DNA binding transcription factor activity);GO:0045892(negative regulation of transcription, DNA-dependent)	-	-	-	sp|Q9XEC3|WRK42_ARATH Probable WRKY transcription factor 42 OS=Arabidopsis thaliana GN=WRKY42 PE=2 SV=1	1.4e-23	gi|365776087|gb|AEW91476.1| transcription factor WRKY [Taxus wallichiana var. chinensis]	4.4e-62	I1KYB7_SOYBN/40-100 I1KYB7.1 PF03106.10;WRKY;	1.4e-20	-	-	-	0	0	0	0	0	0	20.55	63.88	43.15
comp9671_c0	204	WRKY52	-	GO:0005634(nucleus);GO:0005524(ATP binding);GO:0043565(sequence-specific DNA binding);GO:0003700(sequence-specific DNA binding transcription factor activity);GO:0006915(apoptosis);GO:0009816(defense response to bacterium, incompatible interaction)	-	-	-	sp|Q9FH83|WRK52_ARATH Probable WRKY transcription factor 52 OS=Arabidopsis thaliana GN=WRKY52 PE=2 SV=3	7.3e-10	gi|34099658|gb|AAQ57133.1| putative NBS-LRR protein G9044 [Pinus monticola]	1.4e-21	Q6WE85_PINMO/1-248 Q6WE85.1 PF00931.17;NB-ARC;	3e-11	-	-	-	38.77	35.96	29.6	26.97	15.56	1.98	49.75	44.36	45.3
comp968_c0	345	WRKY50	-	GO:0005634(nucleus);GO:0043565(sequence-specific DNA binding);GO:0003700(sequence-specific DNA binding transcription factor activity);GO:0050832(defense response to fungus);GO:0009867(jasmonic acid mediated signaling pathway)	-	-	-	sp|Q8VWQ5|WRK50_ARATH Probable WRKY transcription factor 50 OS=Arabidopsis thaliana GN=WRKY50 PE=2 SV=1	8.3e-27	gi|449461443|ref|XP_004148451.1| PREDICTED: probable WRKY transcription factor 51-like [Cucumis sativus]	1.9e-27	A5AQ48_VITVI/103-162 A5AQ48.1 PF03106.10;WRKY;	6.6e-23	-	-	-	7.6	3.5	4.35	0	0	0	32.43	57.42	117.38
comp9562_c0	569	-	-	-	-	-	-	-	-	gi|365776087|gb|AEW91476.1| transcription factor WRKY [Taxus wallichiana var. chinensis]	1.4e-75	-	-	-	-	-	0.39	0.08	0	0	0	0	17.78	53.36	31.64
ARF
comp10115_c0	750	ARF19	-	GO:0005634(nucleus);GO:0003677(DNA binding);GO:0046983(protein dimerization activity);GO:0009734(auxin mediated signaling pathway);GO:0010386(lateral root primordium development);GO:0048366(leaf development);GO:0006355(regulation of transcription, DNA-dependent);GO:0009723(response to ethylene stimulus);GO:0006351(transcription, DNA-dependent)	-	-	-	sp|Q8RYC8|ARFS_ARATH Auxin response factor 19 OS=Arabidopsis thaliana GN=ARF19 PE=1 SV=2	1.2e-62	gi|567921708|ref|XP_006452860.1| hypothetical protein CICLE_v10007286mg [Citrus clementina]	3.3e-64	A7L5C4_SOLLC/127-229 A7L5C4.1 PF02362.16;B3;	4.5e-12	-	-	-	12.86	8.25	11.41	1.02	3.55	2.31	8.77	7.76	2.64
comp10945_c0	779	ARF23	-	GO:0005634(nucleus);GO:0003677(DNA binding);GO:0046983(protein dimerization activity);GO:0009734(auxin mediated signaling pathway);GO:0006355(regulation of transcription, DNA-dependent);GO:0006351(transcription, DNA-dependent)	-	-	-	sp|Q2R3F5|ARFW_ORYSJ Auxin response factor 23 OS=Oryza sativa subsp. japonica GN=ARF23 PE=1 SV=2	1.9e-73	gi|225425242|ref|XP_002268849.1| PREDICTED: auxin response factor 2-like [Vitis vinifera]	2.7e-76	C0PDF9_MAIZE/139-241 C0PDF9.1 PF02362.16;B3;	3e-31	-	-	-	5.47	3.58	12.44	10.39	3.92	6.46	5.96	3.19	9.42
comp125349_c0	763	Arf79F	Arf/Sar family, other	GO:0005794(Golgi apparatus);GO:0005525(GTP binding);GO:0007155(cell adhesion);GO:0016197(endosome transport);GO:0007269(neurotransmitter secretion);GO:0006892(post-Golgi vesicle-mediated transport);GO:0015031(protein transport);GO:0008360(regulation of cell shape);GO:0010883(regulation of lipid storage);GO:0007264(small GTPase mediated signal transduction);GO:0048488(synaptic vesicle endocytosis)	[U] Intracellular trafficking, secretion, and vesicular transport	K07977	-	sp|P61209|ARF1_DROME ADP-ribosylation factor 1 OS=Drosophila melanogaster GN=Arf79F PE=2 SV=2	7.5e-56	gi|470103130|ref|XP_004287997.1| PREDICTED: ADP-ribosylation factor 1-like [Fragaria vesca subsp. vesca]	9.3e-55	H3HNC0_STRPU/5-177 H3HNC0.1 PF00025.16;Arf;	1.4e-54	cme:CMQ074C	8.6e-56	-	12.01	8.27	9.09	0.27	0.96	0.55	1.59	0.94	1.36
comp131158_c0	794	ARF4	-	GO:0005634(nucleus);GO:0003677(DNA binding);GO:0046983(protein dimerization activity);GO:0010158(abaxial cell fate specification);GO:0009734(auxin mediated signaling pathway);GO:0006355(regulation of transcription, DNA-dependent);GO:0006351(transcription, DNA-dependent);GO:0010050(vegetative phase change)	-	-	-	sp|Q9ZTX9|ARFD_ARATH Auxin response factor 4 OS=Arabidopsis thaliana GN=ARF4 PE=1 SV=1	1e-37	gi|148910654|gb|ABR18397.1| unknown [Picea sitchensis]	5e-73	B8LRW7_PICSI/717-884 B8LRW7.1 PF02309.11;AUX_IAA;	3.4e-57	-	-	-	5.73	6	5.89	3.22	3.97	3.37	3.59	4.08	4.22
comp13225_c0	451	ARF	Arf/Sar family, other	GO:0005794(Golgi apparatus);GO:0005525(GTP binding);GO:0006886(intracellular protein transport);GO:0006471(protein ADP-ribosylation);GO:0007264(small GTPase mediated signal transduction);GO:0016192(vesicle-mediated transport)	[U] Intracellular trafficking, secretion, and vesicular transport	K07977	-	sp|P51823|ARF2_ORYSJ ADP-ribosylation factor 2 OS=Oryza sativa subsp. japonica GN=ARF PE=2 SV=2	1.4e-79	gi|357485863|ref|XP_003613219.1| ADP-ribosylation factor [Medicago truncatula]	3.6e-79	Q6ID97_ARATH/5-177 Q6ID97.1 PF00025.16;Arf;	2.2e-78	ath:AT3G62290	1.3e-80	-	618.72	809.11	891.14	2486	2215.65	2192.43	1.35	0.74	0.78
comp137526_c0	361	ARF7	-	GO:0005634(nucleus);GO:0003677(DNA binding);GO:0046983(protein dimerization activity);GO:0009734(auxin mediated signaling pathway);GO:0006355(regulation of transcription, DNA-dependent);GO:0006351(transcription, DNA-dependent)	-	-	-	sp|Q6YVY0|ARFG_ORYSJ Auxin response factor 7 OS=Oryza sativa subsp. japonica GN=ARF7 PE=2 SV=1	7.3e-49	gi|301793231|emb|CBA12006.1| putative auxin response factor 2/1/9, partial [Cycas rumphii]	1.1e-50	E1UHY0_CYCRU/144-226 E1UHY0.1 PF06507.8;Auxin_resp;	7.4e-19	-	-	-	4.45	8.66	7.49	7.24	2.22	8.95	1.85	1.47	8.48
comp14170_c0	631	ARF10	-	GO:0005634(nucleus);GO:0003677(DNA binding);GO:0046983(protein dimerization activity);GO:0009738(abscisic acid mediated signaling pathway);GO:0009734(auxin mediated signaling pathway);GO:0051301(cell division);GO:0048589(developmental growth);GO:0010154(fruit development);GO:0048366(leaf development);GO:0007389(pattern specification process);GO:0048441(petal development);GO:0031540(regulation of …	-	-	-	sp|Q9SKN5|ARFJ_ARATH Auxin response factor 10 OS=Arabidopsis thaliana GN=ARF10 PE=2 SV=1	9.3e-60	gi|301793233|emb|CBA12007.1| putative auxin response factor 10/16/17, partial [Cycas rumphii]	3.1e-80	E1UHY1_CYCRU/57-140 E1UHY1.1 PF06507.8;Auxin_resp;	7.8e-35	-	-	-	8.28	7.63	10.62	4.61	6.36	7.54	6.97	9.16	5.63
comp14176_c0	511	ARF16	-	GO:0005634(nucleus);GO:0003677(DNA binding);GO:0046983(protein dimerization activity);GO:0009734(auxin mediated signaling pathway);GO:0051301(cell division);GO:0007389(pattern specification process);GO:0006355(regulation of transcription, DNA-dependent);GO:0048829(root cap development);GO:0006351(transcription, DNA-dependent)	-	-	-	sp|Q93YR9|ARFP_ARATH Auxin response factor 16 OS=Arabidopsis thaliana GN=ARF16 PE=2 SV=1	1.8e-59	gi|356550188|ref|XP_003543470.1| PREDICTED: auxin response factor 18-like [Glycine max]	6.5e-62	D8RDP6_SELML/125-227 D8RDP6.1 PF02362.16;B3;	6.4e-31	-	-	-	5.23	3.62	3.98	2.7	3.1	7.94	1.18	5.24	2.8
comp15203_c0	707	ARF1	Arf/Sar family, other	GO:0005768(endosome);GO:0005794(Golgi apparatus);GO:0005525(GTP binding);GO:0016004(phospholipase activator activity);GO:0015031(protein transport);GO:0007264(small GTPase mediated signal transduction);GO:0016192(vesicle-mediated transport)	[U] Intracellular trafficking, secretion, and vesicular transport	K07977	-	sp|P36397|ARF1_ARATH ADP-ribosylation factor 1 OS=Arabidopsis thaliana GN=ARF1 PE=1 SV=2	4.3e-34	gi|473888229|gb|EMS48325.1| ADP-ribosylation factor 1 [Triticum urartu]	3.9e-43	I1K1H7_SOYBN/25-131 I1K1H7.1 PF00025.16;Arf;	8e-37	ath:AT2G47170	8.6e-35	-	66.4	90.86	68.95	72.1	82.67	69.07	41.4	40.72	49.66
comp16189_c0	895	ARF	Arf/Sar family, other	GO:0005794(Golgi apparatus);GO:0005525(GTP binding);GO:0006886(intracellular protein transport);GO:0006471(protein ADP-ribosylation);GO:0007264(small GTPase mediated signal transduction);GO:0016192(vesicle-mediated transport)	[U] Intracellular trafficking, secretion, and vesicular transport	K07977	-	sp|P51823|ARF2_ORYSJ ADP-ribosylation factor 2 OS=Oryza sativa subsp. japonica GN=ARF PE=2 SV=2	7.8e-95	gi|357485863|ref|XP_003613219.1| ADP-ribosylation factor [Medicago truncatula]	2.2e-95	Q6ID97_ARATH/5-177 Q6ID97.1 PF00025.16;Arf;	3.5e-90	osa:4339157	1.5e-95	-	119.78	144.03	141.39	177.61	8.54	7.39	753.07	711.82	771.14
comp16759_c0	928	ARF	Arf/Sar family, other	GO:0005794(Golgi apparatus);GO:0005525(GTP binding);GO:0006886(intracellular protein transport);GO:0006471(protein ADP-ribosylation);GO:0007264(small GTPase mediated signal transduction);GO:0016192(vesicle-mediated transport)	[U] Intracellular trafficking, secretion, and vesicular transport	K07977	-	sp|P51823|ARF2_ORYSJ ADP-ribosylation factor 2 OS=Oryza sativa subsp. japonica GN=ARF PE=2 SV=2	1.5e-94	gi|661882967|emb|CDP13175.1| unnamed protein product [Coffea canephora]	6.2e-95	Q6ID97_ARATH/5-177 Q6ID97.1 PF00025.16;Arf;	9.3e-90	osa:4339157	2.5e-95	-	42.07	52.65	54.67	50.28	28.48	25.71	2265.94	2131.51	2473.38
comp170985_c0	285	ARF3	-	GO:0005634(nucleus);GO:0003677(DNA binding);GO:0003700(sequence-specific DNA binding transcription factor activity);GO:0010158(abaxial cell fate specification);GO:0009734(auxin mediated signaling pathway);GO:0009850(auxin metabolic process);GO:0010050(vegetative phase change)	-	-	-	sp|O23661|ARFC_ARATH Auxin response factor 3 OS=Arabidopsis thaliana GN=ARF3 PE=1 SV=2	1.6e-23	gi|301793235|emb|CBA12008.1| putative auxin response factor 3/4 [Pinus pinaster]	2.7e-35	I1MEN8_SOYBN/292-341 I1MEN8.1 PF06507.8;Auxin_resp;	1.4e-13	-	-	-	10.29	8.48	7.5	4.43	3.91	1.29	1.6	4.28	6.43
comp17832_c0	1127	ARF18	-	GO:0005634(nucleus);GO:0003677(DNA binding);GO:0046983(protein dimerization activity);GO:0009734(auxin mediated signaling pathway);GO:0006355(regulation of transcription, DNA-dependent);GO:0006351(transcription, DNA-dependent)	-	-	-	sp|Q653H7|ARFR_ORYSJ Auxin response factor 18 OS=Oryza sativa subsp. japonica GN=ARF18 PE=2 SV=1	3.6e-31	gi|301793233|emb|CBA12007.1| putative auxin response factor 10/16/17, partial [Cycas rumphii]	5.4e-87	D5AE31_PICSI/7-264 D5AE31.1 PF02309.11;AUX_IAA;	9.7e-83	-	-	-	12.99	10.49	12.91	8.83	7.11	7.77	15.02	15.33	15.6
comp18988_c0	1169	ARF1	ADP-ribosylation factor-like 1	GO:0005794(Golgi apparatus);GO:0005525(GTP binding);GO:0015031(protein transport);GO:0007264(small GTPase mediated signal transduction);GO:0016192(vesicle-mediated transport)	[U] Intracellular trafficking, secretion, and vesicular transport	K07942	-	sp|Q96361|ARF1_BRARP ADP-ribosylation factor 1 OS=Brassica rapa subsp. pekinensis GN=ARF1 PE=2 SV=3	2.8e-88	gi|148907685|gb|ABR16971.1| unknown [Picea sitchensis]	7.2e-92	B9T2D7_RICCO/5-172 B9T2D7.1 PF00025.16;Arf;	1.6e-83	pop:POPTR_837483	6.5e-91	-	34.46	28.37	25.84	25.02	22.42	22.13	26.72	29.88	30.1
comp19043_c0	1174	ARF14	RAV-like factor	GO:0005634(nucleus);GO:0003677(DNA binding);GO:0003700(sequence-specific DNA binding transcription factor activity);GO:0009873(ethylene mediated signaling pathway)	-	K09287	-	sp|Q9LS06|RAVL4_ARATH AP2/ERF and B3 domain-containing transcription factor ARF14 OS=Arabidopsis thaliana GN=ARF14 PE=2 SV=1	2.2e-09	gi|168002367|ref|XP_001753885.1| predicted protein [Physcomitrella patens]	1.4e-30	A9RIK2_PHYPA/1089-1139 A9RIK2.1 PF00847.15;AP2;	2.6e-19	ath:AT3G25730	4.7e-10	-	7.02	6.1	5.28	5.97	2.59	3.39	3.61	3.28	2.57
comp19370_c0	1939	ARF2	-	GO:0005634(nucleus);GO:0046983(protein dimerization activity);GO:0043565(sequence-specific DNA binding);GO:0009734(auxin mediated signaling pathway);GO:0010227(floral organ abscission);GO:0010047(fruit dehiscence);GO:0010150(leaf senescence);GO:0008285(negative regulation of cell proliferation);GO:0045892(negative regulation of transcription, DNA-dependent);GO:0048481(ovule development);GO:000991…	-	-	-	sp|Q94JM3|ARFB_ARATH Auxin response factor 2 OS=Arabidopsis thaliana GN=ARF2 PE=1 SV=2	3.8e-84	gi|224286963|gb|ACN41183.1| unknown [Picea sitchensis]	2.9e-102	C0PTP3_PICSI/231-411 C0PTP3.1 PF02309.11;AUX_IAA;	1e-55	-	-	-	6.57	12.17	15.46	10.44	7.89	9.31	4.77	3.93	5.24
comp19420_c0	2082	ARF4	-	GO:0005634(nucleus);GO:0003677(DNA binding);GO:0046983(protein dimerization activity);GO:0010158(abaxial cell fate specification);GO:0009734(auxin mediated signaling pathway);GO:0006355(regulation of transcription, DNA-dependent);GO:0006351(transcription, DNA-dependent);GO:0010050(vegetative phase change)	-	-	-	sp|Q9ZTX9|ARFD_ARATH Auxin response factor 4 OS=Arabidopsis thaliana GN=ARF4 PE=1 SV=1	8.3e-133	gi|291196881|emb|CAX63133.1| ARF-L1 protein [Ginkgo biloba]	1.2e-199	B8LRW7_PICSI/175-277 B8LRW7.1 PF02362.16;B3;	1e-49	-	-	-	21.15	22.21	22.28	6.9	7.06	7.3	12.32	9.38	15.34
comp20608_c0	983	ARF	Arf/Sar family, other	GO:0005794(Golgi apparatus);GO:0005525(GTP binding);GO:0006886(intracellular protein transport);GO:0006471(protein ADP-ribosylation);GO:0007264(small GTPase mediated signal transduction);GO:0016192(vesicle-mediated transport)	[U] Intracellular trafficking, secretion, and vesicular transport	K07977	-	sp|P51823|ARF2_ORYSJ ADP-ribosylation factor 2 OS=Oryza sativa subsp. japonica GN=ARF PE=2 SV=2	6.1e-95	gi|357485863|ref|XP_003613219.1| ADP-ribosylation factor [Medicago truncatula]	2.4e-95	Q6ID97_ARATH/5-177 Q6ID97.1 PF00025.16;Arf;	3.5e-90	osa:4339157	1.4e-95	-	499.72	491.29	486.04	585.42	784.46	807.64	16.99	14.14	18.2
comp20880_c0	1078	ARF	Arf/Sar family, other	GO:0005794(Golgi apparatus);GO:0005525(GTP binding);GO:0006886(intracellular protein transport);GO:0006471(protein ADP-ribosylation);GO:0007264(small GTPase mediated signal transduction);GO:0016192(vesicle-mediated transport)	[U] Intracellular trafficking, secretion, and vesicular transport	K07977	-	sp|P51823|ARF2_ORYSJ ADP-ribosylation factor 2 OS=Oryza sativa subsp. japonica GN=ARF PE=2 SV=2	6.1e-95	gi|661882967|emb|CDP13175.1| unnamed protein product [Coffea canephora]	2.4e-95	Q6ID97_ARATH/5-177 Q6ID97.1 PF00025.16;Arf;	3.5e-90	osa:4339157	1.4e-95	-	916	1007.98	1051.5	1728.1	1542.7	1507.56	29.17	26.99	32.07
comp235012_c0	320	ARF1	-	GO:0005634(nucleus);GO:0003677(DNA binding);GO:0046983(protein dimerization activity);GO:0009734(auxin mediated signaling pathway);GO:0010150(leaf senescence);GO:0045892(negative regulation of transcription, DNA-dependent);GO:0006351(transcription, DNA-dependent)	-	-	-	sp|Q8L7G0|ARFA_ARATH Auxin response factor 1 OS=Arabidopsis thaliana GN=ARF1 PE=1 SV=2	3e-11	gi|148910654|gb|ABR18397.1| unknown [Picea sitchensis]	1.5e-30	-	-	-	-	-	6.55	4.54	4.24	1.27	5.02	2.77	2.09	1.96	1.53
comp24375_c0	1812	ARF4	-	GO:0005634(nucleus);GO:0003677(DNA binding);GO:0046983(protein dimerization activity);GO:0010158(abaxial cell fate specification);GO:0009734(auxin mediated signaling pathway);GO:0006355(regulation of transcription, DNA-dependent);GO:0006351(transcription, DNA-dependent);GO:0010050(vegetative phase change)	-	-	-	sp|Q9ZTX9|ARFD_ARATH Auxin response factor 4 OS=Arabidopsis thaliana GN=ARF4 PE=1 SV=1	1.1e-41	gi|291196881|emb|CAX63133.1| ARF-L1 protein [Ginkgo biloba]	1.5e-144	E1UHX9_CYCRU/538-762 E1UHX9.1 PF02309.11;AUX_IAA;	7.5e-74	-	-	-	55.15	49.81	50.54	19.03	18.96	17.46	27.06	21.55	30.06
comp25424_c0	1348	ARFRP1	ADP-ribosylation factor related protein 1	GO:0005794(Golgi apparatus);GO:0005525(GTP binding);GO:0007264(small GTPase mediated signal transduction)	[U] Intracellular trafficking, secretion, and vesicular transport	K07952	-	sp|Q32LJ2|ARFRP_BOVIN ADP-ribosylation factor-related protein 1 OS=Bos taurus GN=ARFRP1 PE=2 SV=1	2.1e-43	gi|116790894|gb|ABK25781.1| unknown [Picea sitchensis]	1.2e-100	A9NYS0_PICSI/5-184 A9NYS0.1 PF00025.16;Arf;	2.1e-91	pop:POPTR_728818	3.7e-86	-	48.34	41.6	46.09	33.18	37.48	36.06	31.57	30.57	25.97
comp26208_c0	2312	ARF16	-	GO:0005634(nucleus);GO:0003677(DNA binding);GO:0046983(protein dimerization activity);GO:0009734(auxin mediated signaling pathway);GO:0006355(regulation of transcription, DNA-dependent);GO:0006351(transcription, DNA-dependent)	-	-	-	sp|A2YAA5|ARFP_ORYSI Auxin response factor 16 OS=Oryza sativa subsp. indica GN=ARF16 PE=2 SV=1	3e-08	gi|643733826|gb|KDP40669.1| hypothetical protein JCGZ_24668 [Jatropha curcas]	5.9e-80	-	-	-	-	-	19.49	17.11	20.29	15.06	11.82	13.1	13.24	13.92	10.89
comp27895_c0	2550	ARF6	-	GO:0005634(nucleus);GO:0003677(DNA binding);GO:0046983(protein dimerization activity);GO:0009734(auxin mediated signaling pathway);GO:0009908(flower development);GO:0006355(regulation of transcription, DNA-dependent);GO:0006351(transcription, DNA-dependent)	-	-	-	sp|Q9ZTX8|ARFF_ARATH Auxin response factor 6 OS=Arabidopsis thaliana GN=ARF6 PE=1 SV=2	8.3e-192	gi|301793225|emb|CBA12003.1| putative auxin response factor 6/8 [Ginkgo biloba]	5.3e-246	D8SHF1_SELML/130-232 D8SHF1.1 PF02362.16;B3;	1.1e-46	-	-	-	30.55	27.11	30.32	41.22	42.09	38.03	28.04	18.75	23.54
comp27895_c1	482	ARF8	-	GO:0005634(nucleus);GO:0003677(DNA binding);GO:0046983(protein dimerization activity);GO:0003700(sequence-specific DNA binding transcription factor activity);GO:0009734(auxin mediated signaling pathway);GO:0009908(flower development)	-	-	-	sp|Q9FGV1|ARFH_ARATH Auxin response factor 8 OS=Arabidopsis thaliana GN=ARF8 PE=2 SV=2	4e-36	gi|449462367|ref|XP_004148912.1| PREDICTED: auxin response factor 8-like [Cucumis sativus]	3.1e-38	-	-	-	-	-	5.51	4.96	8.77	6.13	12.17	11.9	7.23	5.22	8.4
comp2867_c0	519	ARF18	-	GO:0005634(nucleus);GO:0003677(DNA binding);GO:0046983(protein dimerization activity);GO:0009734(auxin mediated signaling pathway);GO:0006355(regulation of transcription, DNA-dependent);GO:0006351(transcription, DNA-dependent)	-	-	-	sp|Q653H7|ARFR_ORYSJ Auxin response factor 18 OS=Oryza sativa subsp. japonica GN=ARF18 PE=2 SV=1	2.6e-14	gi|301793233|emb|CBA12007.1| putative auxin response factor 10/16/17, partial [Cycas rumphii]	2e-21	E1UHY1_CYCRU/268-528 E1UHY1.1 PF02309.11;AUX_IAA;	1.9e-22	-	-	-	0	0	0	0	0	0	28.27	39.1	48.91
comp28763_c0	1479	ARF24	-	GO:0005634(nucleus);GO:0003677(DNA binding);GO:0046983(protein dimerization activity);GO:0009734(auxin mediated signaling pathway);GO:0006355(regulation of transcription, DNA-dependent);GO:0006351(transcription, DNA-dependent)	-	-	-	sp|Q2QQX6|ARFX_ORYSJ Auxin response factor 24 OS=Oryza sativa subsp. japonica GN=ARF24 PE=2 SV=1	1e-27	gi|301793229|emb|CBA12005.1| putative auxin response factor 3/4, partial [Cycas rumphii]	5.2e-72	E1UHX9_CYCRU/538-762 E1UHX9.1 PF02309.11;AUX_IAA;	1.1e-52	-	-	-	27.64	33.25	34.38	20.3	21.04	19.32	3.59	4.29	3.69
comp28826_c0	3722	ARF19	-	GO:0005634(nucleus);GO:0003677(DNA binding);GO:0046983(protein dimerization activity);GO:0009734(auxin mediated signaling pathway);GO:0006355(regulation of transcription, DNA-dependent);GO:0006351(transcription, DNA-dependent)	-	-	-	sp|Q0D9R7|ARFS_ORYSJ Auxin response factor 19 OS=Oryza sativa subsp. japonica GN=ARF19 PE=2 SV=2	2.1e-177	gi|596285249|ref|XP_007225425.1| hypothetical protein PRUPE_ppa000479mg [Prunus persica]	1.3e-187	E1UHX8_GNEGN/678-863 E1UHX8.1 PF02309.11;AUX_IAA;	6.6e-70	-	-	-	25.64	19.52	22.99	4.58	5.05	5.43	5.84	4.93	4.77
comp29413_c0	4173	ARF6	-	GO:0005634(nucleus);GO:0003677(DNA binding);GO:0046983(protein dimerization activity);GO:0009734(auxin mediated signaling pathway);GO:0009908(flower development);GO:0006355(regulation of transcription, DNA-dependent);GO:0006351(transcription, DNA-dependent)	-	-	-	sp|Q9ZTX8|ARFF_ARATH Auxin response factor 6 OS=Arabidopsis thaliana GN=ARF6 PE=1 SV=2	3.9e-248	gi|672141296|ref|XP_008794474.1| PREDICTED: auxin response factor 17 [Phoenix dactylifera]	5.2e-301	F6H567_VITVI/761-905 F6H567.1 PF02309.11;AUX_IAA;	2e-54	-	-	-	43.44	48.29	49.28	48.94	47.78	47.35	48.27	35.33	45.97
comp29818_c0	3589	ARF2	-	GO:0005634(nucleus);GO:0046983(protein dimerization activity);GO:0043565(sequence-specific DNA binding);GO:0009734(auxin mediated signaling pathway);GO:0010227(floral organ abscission);GO:0010047(fruit dehiscence);GO:0010150(leaf senescence);GO:0008285(negative regulation of cell proliferation);GO:0045892(negative regulation of transcription, DNA-dependent);GO:0048481(ovule development);GO:000991…	-	-	-	sp|Q94JM3|ARFB_ARATH Auxin response factor 2 OS=Arabidopsis thaliana GN=ARF2 PE=1 SV=2	5.3e-221	gi|672114422|ref|XP_008776920.1| PREDICTED: auxin response factor 4-like [Phoenix dactylifera]	4.7e-221	C0PTP3_PICSI/231-411 C0PTP3.1 PF02309.11;AUX_IAA;	2.1e-60	-	-	-	64.56	61.15	63.37	40.05	42.2	47	33.31	24.5	29.57
comp29818_c1	492	ARF2	-	GO:0005634(nucleus);GO:0046983(protein dimerization activity);GO:0043565(sequence-specific DNA binding);GO:0009734(auxin mediated signaling pathway);GO:0010227(floral organ abscission);GO:0010047(fruit dehiscence);GO:0010150(leaf senescence);GO:0008285(negative regulation of cell proliferation);GO:0045892(negative regulation of transcription, DNA-dependent);GO:0048481(ovule development);GO:000991…	-	-	-	sp|Q94JM3|ARFB_ARATH Auxin response factor 2 OS=Arabidopsis thaliana GN=ARF2 PE=1 SV=2	7.8e-12	gi|224286963|gb|ACN41183.1| unknown [Picea sitchensis]	2.7e-22	C0PTP3_PICSI/231-411 C0PTP3.1 PF02309.11;AUX_IAA;	1.3e-13	-	-	-	28.68	27.07	33.33	21.6	20.97	10.13	20.02	18.47	17.5
comp29895_c0	3810	ARF16	-	GO:0005634(nucleus);GO:0003677(DNA binding);GO:0046983(protein dimerization activity);GO:0009734(auxin mediated signaling pathway);GO:0051301(cell division);GO:0007389(pattern specification process);GO:0006355(regulation of transcription, DNA-dependent);GO:0048829(root cap development);GO:0006351(transcription, DNA-dependent)	-	-	-	sp|Q93YR9|ARFP_ARATH Auxin response factor 16 OS=Arabidopsis thaliana GN=ARF16 PE=2 SV=1	3.3e-178	gi|301793233|emb|CBA12007.1| putative auxin response factor 10/16/17, partial [Cycas rumphii]	1.2e-217	E1UHY1_CYCRU/268-528 E1UHY1.1 PF02309.11;AUX_IAA;	2.9e-100	-	-	-	20	13.73	14.06	5.37	4.98	4.69	47.85	55.19	56.02
comp29972_c0	3352	NARFL	plant G-box-binding factor	GO:0051539(4 iron, 4 sulfur cluster binding);GO:0046872(metal ion binding);GO:0016226(iron-sulfur cluster assembly)	-	K09060	-	sp|Q5RF36|NARFL_PONAB Cytosolic Fe-S cluster assembly factor NARFL OS=Pongo abelii GN=NARFL PE=2 SV=1	4.5e-33	gi|586759695|ref|XP_006854067.1| hypothetical protein AMTR_s00048p00108400 [Amborella trichopoda]	7e-92	D9ZIR0_MALDO/1-175 D9ZIR0.1 PF07777.6;MFMR;	1.5e-53	ath:AT2G46270	7.2e-56	-	84.29	77.41	81.31	70.25	69.47	69.29	85.83	80.21	88.01
comp30395_c0	3956	ARF2	RAV-like factor	ARF	-	K09287	-	sp|Q94JM3|ARFB_ARATH Auxin response factor 2 OS=Arabidopsis thaliana GN=ARF2 PE=1 SV=2	1.2e-215	gi|661876011|emb|CDP19763.1| unnamed protein product [Coffea canephora]	1.1e-212	C0PTP3_PICSI/231-411 C0PTP3.1 PF02309.11;AUX_IAA;	1.1e-58	ath:AT3G25730	7.9e-07	-	29.26	27.12	27.49	26.73	28.01	30.57	35.91	27.32	34.85
comp5366_c0	453	ARF	Arf/Sar family, other	GO:0005794(Golgi apparatus);GO:0005525(GTP binding);GO:0006886(intracellular protein transport);GO:0006471(protein ADP-ribosylation);GO:0007264(small GTPase mediated signal transduction);GO:0016192(vesicle-mediated transport)	[U] Intracellular trafficking, secretion, and vesicular transport	K07977	-	sp|P51823|ARF2_ORYSJ ADP-ribosylation factor 2 OS=Oryza sativa subsp. japonica GN=ARF PE=2 SV=2	4.2e-80	gi|357485863|ref|XP_003613219.1| ADP-ribosylation factor [Medicago truncatula]	7.8e-80	Q6ID97_ARATH/5-177 Q6ID97.1 PF00025.16;Arf;	5e-79	ath:AT3G62290	2.5e-81	-	186.75	176.25	192.29	59.86	53.29	61.8	757.25	674.59	844.33
comp10149_c0	552	SAR1A	Arf/Sar family, other	GO:0005783(endoplasmic reticulum);GO:0005794(Golgi apparatus);GO:0005886(plasma membrane);GO:0005525(GTP binding);GO:0006886(intracellular protein transport);GO:0016192(vesicle-mediated transport)	[U] Intracellular trafficking, secretion, and vesicular transport	K07977	-	sp|O04834|SAR1A_ARATH GTP-binding protein SAR1A OS=Arabidopsis thaliana GN=SAR1A PE=2 SV=1	3.6e-54	gi|116780092|gb|ABK21548.1| unknown [Picea sitchensis]	1.9e-55	A9NLN4_PICSI/7-192 A9NLN4.1 PF00025.16;Arf;	2.3e-54	osa:4327708	5e-56	-	0	0	0	0.1	0	0	130.31	145.09	86.82
comp13480_c0	376	Os01g0813400	Arf/Sar family, other	GO:0005794(Golgi apparatus);GO:0005525(GTP binding);GO:0015031(protein transport);GO:0007264(small GTPase mediated signal transduction);GO:0016192(vesicle-mediated transport)	[U] Intracellular trafficking, secretion, and vesicular transport	K07977	-	sp|Q06396|ARF1_ORYSJ ADP-ribosylation factor 1 OS=Oryza sativa subsp. japonica GN=Os01g0813400 PE=2 SV=3	1.4e-26	gi|357485863|ref|XP_003613219.1| ADP-ribosylation factor [Medicago truncatula]	9.6e-27	Q10CA9_ORYSJ/5-175 Q10CA9.1 PF00025.16;Arf;	9.2e-24	osa:4327591	2.9e-27	-	236.59	202.84	196.61	178.6	209.19	195.88	200.75	175.06	194.39
comp15902_c0	890	AGD3	Arf-GAP with coiled-coil, ANK repeat and PH domain-containing protein	GO:0005829(cytosol);GO:0005886(plasma membrane);GO:0030140(trans-Golgi network transport vesicle);GO:0008060(ARF GTPase activator activity);GO:0035091(phosphatidylinositol binding);GO:0005515(protein binding);GO:0008270(zinc ion binding);GO:0009965(leaf morphogenesis);GO:0010087(phloem or xylem histogenesis);GO:0032312(regulation of ARF GTPase activity);GO:0009733(response to auxin stimulus);GO:0…	[T] Signal transduction mechanisms	K12489	ko04144(Endocytosis)	sp|Q5W7F2|AGD3_ARATH ADP-ribosylation factor GTPase-activating protein AGD3 OS=Arabidopsis thaliana GN=AGD3 PE=1 SV=1	1.8e-49	gi|565352512|ref|XP_006343186.1| PREDICTED: ADP-ribosylation factor GTPase-activating protein AGD3-like isoform X2 [Solanum tuberosum]	1.7e-50	A9TK86_PHYPA/4-226 A9TK86.1 PF03114.13;BAR;	3.3e-48	pop:POPTR_554695	5.6e-50	-	5.28	5.43	5.5	4.39	4.23	4.88	5.76	4.77	5.66
comp16361_c0	803	AGD4	Arf-GAP with coiled-coil, ANK repeat and PH domain-containing protein	GO:0005737(cytoplasm);GO:0008060(ARF GTPase activator activity);GO:0008270(zinc ion binding);GO:0032312(regulation of ARF GTPase activity)	[T] Signal transduction mechanisms	K12489	ko04144(Endocytosis)	sp|Q9SMX5|AGD4_ARATH ADP-ribosylation factor GTPase-activating protein AGD4 OS=Arabidopsis thaliana GN=AGD4 PE=2 SV=2	5.2e-44	gi|586716905|ref|XP_006847923.1| hypothetical protein AMTR_s00029p00121120 [Amborella trichopoda]	4e-47	H9M8R7_PINLA/4-131 H9M8R7.1 PF12796.2;Ank_2;	4.6e-29	vvi:100261572	4e-48	-	19.44	13.94	17.91	10.24	11.16	8.58	15.35	14.3	12.78
comp19145_c0	3268	AKT1	Arf-GAP with coiled-coil, ANK repeat and PH domain-containing protein	GO:0016021(integral to membrane);GO:0005249(voltage-gated potassium channel activity)	[P] Inorganic ion transport and metabolism ;[T] Signal transduction mechanisms	K12489	ko04144(Endocytosis)	sp|P0C550|AKT1_ORYSI Potassium channel AKT1 OS=Oryza sativa subsp. indica GN=AKT1 PE=2 SV=1	7.4e-260	gi|629115283|gb|KCW79958.1| hypothetical protein EUGRSUZ_C01286 [Eucalyptus grandis]	3.5e-270	F6HLR3_VITVI/93-295 F6HLR3.1 PF00520.26;Ion_trans;	3.9e-82	vvi:100254173	2.7e-07	-	3.64	3.84	3.96	8.16	9.16	5.87	12.84	10.61	15.25
comp19177_c0	899	ARL8A	Arf/Sar family, other	GO:0031902(late endosome membrane);GO:0005765(lysosomal membrane);GO:0005525(GTP binding);GO:0051301(cell division);GO:0007059(chromosome segregation);GO:0007067(mitosis);GO:0007264(small GTPase mediated signal transduction)	[R] General function prediction only	K07977	-	sp|Q5ZKQ8|ARL8A_CHICK ADP-ribosylation factor-like protein 8A OS=Gallus gallus GN=ARL8A PE=2 SV=1	3.6e-64	gi|568867167|ref|XP_006486915.1| PREDICTED: ADP-ribosylation factor-like protein 8A-like [Citrus sinensis]	4.2e-85	B9T2F5_RICCO/7-180 B9T2F5.1 PF00025.16;Arf;	5e-81	ath:AT5G67560	2.4e-83	-	16.95	13.9	14.75	7.59	9.39	9.71	24.56	25.73	16.5
comp19242_c0	2002	Adck3	aarF domain-containing kinase	GO:0005739(mitochondrion);GO:0005524(ATP binding);GO:0004674(protein serine/threonine kinase activity)	[R] General function prediction only	K08869	-	sp|Q5BJQ0|ADCK3_RAT Chaperone activity of bc1 complex-like, mitochondrial OS=Rattus norvegicus GN=Adck3 PE=2 SV=1	2e-110	gi|629124200|gb|KCW88625.1| hypothetical protein EUGRSUZ_A00993 [Eucalyptus grandis]	5.7e-207	O65576_ARATH/283-399 O65576.1 PF03109.11;ABC1;	4.2e-48	ath:AT4G01660	6.1e-178	-	5.73	2.96	3.71	3.5	3.32	3.7	17.85	20.48	12.66
comp19471_c0	1117	SAR1A	Arf/Sar family, other	GO:0005783(endoplasmic reticulum);GO:0005794(Golgi apparatus);GO:0005886(plasma membrane);GO:0005525(GTP binding);GO:0006886(intracellular protein transport);GO:0016192(vesicle-mediated transport)	[U] Intracellular trafficking, secretion, and vesicular transport	K07977	-	sp|O04834|SAR1A_ARATH GTP-binding protein SAR1A OS=Arabidopsis thaliana GN=SAR1A PE=2 SV=1	1.8e-93	gi|116780092|gb|ABK21548.1| unknown [Picea sitchensis]	3.8e-97	A9NLN4_PICSI/7-192 A9NLN4.1 PF00025.16;Arf;	3.7e-93	osa:4327708	6.6e-97	-	205.61	177.4	157.52	103.31	130.27	129.49	102.79	101.94	127.43
comp19869_c0	1904	At2g40090	aarF domain-containing kinase	GO:0016772(transferase activity, transferring phosphorus-containing groups)	[R] General function prediction only	K08869	-	sp|O04212|Y2090_ARATH Putative ABC1 protein At2g40090 OS=Arabidopsis thaliana GN=At2g40090 PE=2 SV=2	2.3e-181	gi|586717975|ref|XP_006848217.1| hypothetical protein AMTR_s00029p00244070 [Amborella trichopoda]	1.9e-199	D7T4Q7_VITVI/147-268 D7T4Q7.1 PF03109.11;ABC1;	9.7e-48	ath:AT2G40090	4.5e-182	-	11.08	11.61	9.26	8.46	12.04	10.25	6.25	5.88	5.67
comp20046_c1	481	-	aarF domain-containing kinase	-	[R] General function prediction only	K08869	-	-	-	gi|573941116|ref|XP_006652953.1| PREDICTED: probable serine/threonine-protein kinase abkC-like [Oryza brachyantha]	1.2e-21	-	-	osa:4337281	5.5e-23	-	10.22	12.11	10.52	11.13	4.39	8.39	8.24	4.68	8.53
comp20046_c2	2062	ubiB	aarF domain-containing kinase	GO:0016021(integral to membrane);GO:0005886(plasma membrane);GO:0016772(transferase activity, transferring phosphorus-containing groups);GO:0006744(ubiquinone biosynthetic process)	[R] General function prediction only	K08869	-	sp|Q9K0N0|UBIB_NEIMB Probable ubiquinone biosynthesis protein UbiB OS=Neisseria meningitidis serogroup B (strain MC58) GN=ubiB PE=3 SV=1	1.4e-30	gi|148906359|gb|ABR16334.1| unknown [Picea sitchensis]	5.3e-258	B8LL04_PICSI/301-427 B8LL04.1 PF03109.11;ABC1;	1.4e-59	osa:4337281	4.1e-181	-	8.57	7.99	7.43	7.59	7.01	5.26	5.6	5.62	6.89
comp206173_c0	242	-	aarF domain-containing kinase	-	[R] General function prediction only	K08869	-	-	-	gi|297812703|ref|XP_002874235.1| ABC1 family protein [Arabidopsis lyrata subsp. lyrata]	2.4e-20	-	-	ath:AT5G24970	2e-21	-	4.39	8.68	9.32	11.41	11.89	6.35	0.93	3.75	7.52
comp21254_c0	1143	arl5	Arf/Sar family, other	GO:0005622(intracellular);GO:0005525(GTP binding);GO:0007264(small GTPase mediated signal transduction)	[U] Intracellular trafficking, secretion, and vesicular transport	K07977	-	sp|Q55AD9|ARL5_DICDI ADP-ribosylation factor-like protein 5 OS=Dictyostelium discoideum GN=arl5 PE=3 SV=1	9.3e-59	gi|587929621|gb|EXC16772.1| ADP-ribosylation factor-like protein 5 [Morus notabilis]	6.7e-87	D8R3K8_SELML/5-177 D8R3K8.1 PF00025.16;Arf;	4.8e-83	ath:AT3G22950	3.5e-84	-	33.65	30.66	26.95	17.11	17.84	21.13	22.58	26.28	18.7
comp21510_c0	1965	AGD3	Arf-GAP with coiled-coil, ANK repeat and PH domain-containing protein	GO:0005829(cytosol);GO:0005886(plasma membrane);GO:0030140(trans-Golgi network transport vesicle);GO:0008060(ARF GTPase activator activity);GO:0035091(phosphatidylinositol binding);GO:0005515(protein binding);GO:0008270(zinc ion binding);GO:0009965(leaf morphogenesis);GO:0010087(phloem or xylem histogenesis);GO:0032312(regulation of ARF GTPase activity);GO:0009733(response to auxin stimulus);GO:0…	[T] Signal transduction mechanisms	K12489	ko04144(Endocytosis)	sp|Q5W7F2|AGD3_ARATH ADP-ribosylation factor GTPase-activating protein AGD3 OS=Arabidopsis thaliana GN=AGD3 PE=1 SV=1	3.8e-225	gi|661877116|emb|CDP18978.1| unnamed protein product [Coffea canephora]	4.3e-231	A9TK86_PHYPA/4-226 A9TK86.1 PF03114.13;BAR;	1.8e-97	pop:POPTR_554695	3.3e-229	-	8.06	6.82	8.51	5.36	4.84	5.85	4.53	5.72	5.94
comp22403_c0	1347	-	Arf/Sar family, other	GO:0005794(Golgi apparatus);GO:0005525(GTP binding);GO:0015031(protein transport);GO:0007264(small GTPase mediated signal transduction);GO:0016192(vesicle-mediated transport)	[U] Intracellular trafficking, secretion, and vesicular transport	K07977	-	sp|P91924|ARF_DUGJA ADP-ribosylation factor OS=Dugesia japonica PE=2 SV=3	4e-65	gi|116781812|gb|ABK22249.1| unknown [Picea sitchensis]	2.3e-92	A9NV98_PICSI/1-177 A9NV98.1 PF00025.16;Arf;	8.2e-87	osa:4349518	3.2e-87	-	24.7	21.07	21.13	21.25	17.86	16.27	23.06	20.92	23.32
comp24657_c0	2829	AGD1	Arf-GAP with coiled-coil, ANK repeat and PH domain-containing protein	GO:0030139(endocytic vesicle);GO:0005768(endosome);GO:0008060(ARF GTPase activator activity);GO:0008270(zinc ion binding);GO:0007010(cytoskeleton organization);GO:0032312(regulation of ARF GTPase activity);GO:0006810(transport)	[T] Signal transduction mechanisms	K12489	ko04144(Endocytosis)	sp|Q9FIT8|AGD1_ARATH ADP-ribosylation factor GTPase-activating protein AGD1 OS=Arabidopsis thaliana GN=AGD1 PE=2 SV=2	1.7e-205	gi|672134094|ref|XP_008790691.1| PREDICTED: ADP-ribosylation factor GTPase-activating protein AGD3-like isoform X1 [Phoenix dactylifera]	2.7e-247	A5BG92_VITVI/330-460 A5BG92.1 PF00169.24;PH;	3.9e-50	pop:POPTR_554695	3.3e-238	-	12.78	11.84	13.31	9.52	7.97	9.97	7.21	6.89	7.36
comp25791_c0	1357	ARL8B	Arf/Sar family, other	GO:0031902(late endosome membrane);GO:0005765(lysosomal membrane);GO:0030496(midbody);GO:0051233(spindle midzone);GO:0043014(alpha-tubulin binding);GO:0048487(beta-tubulin binding);GO:0019003(GDP binding);GO:0005525(GTP binding);GO:0003924(GTPase activity);GO:0007049(cell cycle);GO:0051301(cell division);GO:0007059(chromosome segregation);GO:0007264(small GTPase mediated signal transduction)	[R] General function prediction only	K07977	-	sp|Q9NVJ2|ARL8B_HUMAN ADP-ribosylation factor-like protein 8B OS=Homo sapiens GN=ARL8B PE=1 SV=1	2.2e-67	gi|359807425|ref|NP_001241133.1| uncharacterized protein LOC100776101 [Glycine max]	2.1e-90	B9T2F5_RICCO/7-180 B9T2F5.1 PF00025.16;Arf;	1.4e-83	ath:AT3G49870	2.4e-87	-	45.47	54.92	51.58	57.2	50.85	51.06	54.82	55.38	55.85
comp25875_c0	1112	SAR1A	Arf/Sar family, other	GO:0005783(endoplasmic reticulum);GO:0005794(Golgi apparatus);GO:0005886(plasma membrane);GO:0005525(GTP binding);GO:0006886(intracellular protein transport);GO:0016192(vesicle-mediated transport)	[U] Intracellular trafficking, secretion, and vesicular transport	K07977	-	sp|O04834|SAR1A_ARATH GTP-binding protein SAR1A OS=Arabidopsis thaliana GN=SAR1A PE=2 SV=1	9.1e-97	gi|116780092|gb|ABK21548.1| unknown [Picea sitchensis]	4.4e-99	A9NLN4_PICSI/7-192 A9NLN4.1 PF00025.16;Arf;	5.6e-93	osa:4327708	3.2e-99	-	70.32	53.7	59.79	75.76	79.75	70.01	97.5	140.07	86.98
comp26640_c0	1120	-	Arf/Sar family, other	GO:0005794(Golgi apparatus);GO:0005525(GTP binding);GO:0015031(protein transport);GO:0007264(small GTPase mediated signal transduction);GO:0016192(vesicle-mediated transport)	[U] Intracellular trafficking, secretion, and vesicular transport	K07977	-	sp|P91924|ARF_DUGJA ADP-ribosylation factor OS=Dugesia japonica PE=2 SV=3	3.1e-65	gi|116781812|gb|ABK22249.1| unknown [Picea sitchensis]	3e-95	A9NV98_PICSI/1-177 A9NV98.1 PF00025.16;Arf;	1.6e-84	osa:4349518	1.5e-87	-	83.49	50.61	52.95	49.27	45.29	39.31	87.3	92.4	96.03
comp4150_c0	219	Os01g0813400	Arf/Sar family, other	GO:0005794(Golgi apparatus);GO:0005525(GTP binding);GO:0015031(protein transport);GO:0007264(small GTPase mediated signal transduction);GO:0016192(vesicle-mediated transport)	[U] Intracellular trafficking, secretion, and vesicular transport	K07977	-	sp|Q06396|ARF1_ORYSJ ADP-ribosylation factor 1 OS=Oryza sativa subsp. japonica GN=Os01g0813400 PE=2 SV=3	2.3e-14	gi|475592749|gb|EMT22177.1| ADP-ribosylation factor [Aegilops tauschii]	9.3e-15	Q10CA9_ORYSJ/5-175 Q10CA9.1 PF00025.16;Arf;	1e-11	osa:4327591	4.6e-15	-	1927.44	1586.86	1709.85	3758.91	3921.47	4160.55	2493.79	1944.2	2455.63
comp66619_c0	589	SAR1A	Arf/Sar family, other	GO:0005783(endoplasmic reticulum);GO:0005794(Golgi apparatus);GO:0005886(plasma membrane);GO:0005525(GTP binding);GO:0006886(intracellular protein transport);GO:0016192(vesicle-mediated transport)	[U] Intracellular trafficking, secretion, and vesicular transport	K07977	-	sp|O04834|SAR1A_ARATH GTP-binding protein SAR1A OS=Arabidopsis thaliana GN=SAR1A PE=2 SV=1	3.3e-92	gi|116780092|gb|ABK21548.1| unknown [Picea sitchensis]	5e-96	A9NLN4_PICSI/7-192 A9NLN4.1 PF00025.16;Arf;	3.9e-93	osa:4327708	9.5e-96	-	0	0	10.69	18.84	0	0	40.05	59.24	61.35
comp69041_c0	395	-	Arf/Sar family, other	GO:0005794(Golgi apparatus);GO:0005525(GTP binding);GO:0015031(protein transport);GO:0007264(small GTPase mediated signal transduction);GO:0016192(vesicle-mediated transport)	[U] Intracellular trafficking, secretion, and vesicular transport	K07977	-	sp|P91924|ARF_DUGJA ADP-ribosylation factor OS=Dugesia japonica PE=2 SV=3	2.8e-46	gi|116781812|gb|ABK22249.1| unknown [Picea sitchensis]	4.1e-64	A9NV98_PICSI/1-177 A9NV98.1 PF00025.16;Arf;	1.1e-61	osa:4349518	6.5e-61	-	23.6	21.51	20.57	0	3.05	0	23.14	11.02	5.67
comp8738_c0	445	SAR1B	Arf/Sar family, other	GO:0005829(cytosol);GO:0005783(endoplasmic reticulum);GO:0005794(Golgi apparatus);GO:0000300(peripheral to membrane of membrane fraction);GO:0005886(plasma membrane);GO:0005525(GTP binding);GO:0006888(ER to Golgi vesicle-mediated transport);GO:0006886(intracellular protein transport)	[U] Intracellular trafficking, secretion, and vesicular transport	K07977	-	sp|Q01474|SAR1B_ARATH GTP-binding protein SAR1B OS=Arabidopsis thaliana GN=SAR1B PE=2 SV=1	2.4e-32	gi|388492284|gb|AFK34208.1| unknown [Lotus japonicus]	3.4e-32	F6I4S0_VITVI/7-97 F6I4S0.1 PF00025.16;Arf;	2.7e-28	ath:AT1G56330	3.8e-33	-	174.72	170.72	164.1	189.99	203.14	209.13	175.53	144.35	113.78
comp9477_c0	246	-	Arf/Sar family, other	-	[U] Intracellular trafficking, secretion, and vesicular transport	K07977	-	-	-	gi|168029393|ref|XP_001767210.1| Arf6/ArfB-family small GTPase [Physcomitrella patens]	6e-11	I1I360_BRADI/2-177 I1I360.1 PF00025.16;Arf;	2.3e-10	osa:4349518	4.9e-12	-	0	0	0.55	0	0	0	0.2	0	0
comp10413_c0	1348	AGD11	-	GO:0008060(ARF GTPase activator activity);GO:0008270(zinc ion binding);GO:0032312(regulation of ARF GTPase activity)	[R] General function prediction only	-	-	sp|Q8L7A4|AGD11_ARATH Probable ADP-ribosylation factor GTPase-activating protein AGD11 OS=Arabidopsis thaliana GN=AGD11 PE=2 SV=1	5.4e-33	gi|116787519|gb|ABK24539.1| unknown [Picea sitchensis]	1.3e-42	B8LQM3_PICSI/8-87 B8LQM3.1 PF00168.25;C2;	8.9e-27	-	-	-	0.14	0.19	0.32	0	0.28	0	36.48	44.17	53.45
comp11422_c0	245	AGD13	-	GO:0008060(ARF GTPase activator activity);GO:0008270(zinc ion binding);GO:0032312(regulation of ARF GTPase activity)	[R] General function prediction only	-	-	sp|Q8LFN9|AGD13_ARATH Probable ADP-ribosylation factor GTPase-activating protein AGD13 OS=Arabidopsis thaliana GN=AGD13 PE=2 SV=1	7.6e-14	gi|657967242|ref|XP_008375312.1| PREDICTED: probable ADP-ribosylation factor GTPase-activating protein AGD11 [Malus domestica]	9.5e-15	I1JWF7_SOYBN/132-211 I1JWF7.1 PF00168.25;C2;	6.1e-15	-	-	-	3.26	1.78	0	0.99	14.86	19.92	30.36	15.88	26.68
comp121984_c0	681	GN	-	GO:0005737(cytoplasm);GO:0005086(ARF guanyl-nucleotide exchange factor activity);GO:0010292(GTP:GDP antiporter activity);GO:0042803(protein homodimerization activity);GO:0010540(basipetal auxin transport);GO:0007155(cell adhesion);GO:0007047(cellular cell wall organization);GO:0000911(cytokinesis by cell plate formation);GO:0010386(lateral root primordium development);GO:0009942(longitudinal axis…	[U] Intracellular trafficking, secretion, and vesicular transport	-	-	sp|Q42510|GNOM_ARATH ARF guanine-nucleotide exchange factor GNOM OS=Arabidopsis thaliana GN=GN PE=1 SV=1	2.2e-94	gi|567892469|ref|XP_006438755.1| hypothetical protein CICLE_v10030502mg [Citrus clementina]	1.7e-98	F6HT63_VITVI/314-481 F6HT63.1 PF12783.2;Sec7_N;	9.9e-50	-	-	-	7.72	5.82	7.05	5.72	5.93	5	7.4	5.59	7.13
comp1221_c0	306	GN	-	GO:0005737(cytoplasm);GO:0005086(ARF guanyl-nucleotide exchange factor activity);GO:0010292(GTP:GDP antiporter activity);GO:0042803(protein homodimerization activity);GO:0010540(basipetal auxin transport);GO:0007155(cell adhesion);GO:0007047(cellular cell wall organization);GO:0000911(cytokinesis by cell plate formation);GO:0010386(lateral root primordium development);GO:0009942(longitudinal axis…	[U] Intracellular trafficking, secretion, and vesicular transport	-	-	sp|Q42510|GNOM_ARATH ARF guanine-nucleotide exchange factor GNOM OS=Arabidopsis thaliana GN=GN PE=1 SV=1	1.5e-30	gi|586677357|ref|XP_006838906.1| hypothetical protein AMTR_s00002p00269600 [Amborella trichopoda]	1.2e-32	-	-	-	-	-	9.87	4.28	6.05	4.53	6.52	4.59	13.76	14.8	16.55
comp1249_c0	437	AGD8	ADP-ribosylation factor GTPase-activating protein 2/3	GO:0005829(cytosol);GO:0008060(ARF GTPase activator activity);GO:0008270(zinc ion binding);GO:0032312(regulation of ARF GTPase activity)	[T] Signal transduction mechanisms	K12493	ko04144(Endocytosis)	sp|Q8H100|AGD8_ARATH Probable ADP-ribosylation factor GTPase-activating protein AGD8 OS=Arabidopsis thaliana GN=AGD8 PE=1 SV=1	1.1e-33	gi|672125812|ref|XP_008786333.1| PREDICTED: probable ADP-ribosylation factor GTPase-activating protein AGD8 [Phoenix dactylifera]	3e-35	-	-	pop:POPTR_836924	4.4e-33	-	2.42	3.84	6.23	6	6.15	4.12	8.12	9.09	8.44
comp13266_c0	351	AGD11	-	GO:0008060(ARF GTPase activator activity);GO:0008270(zinc ion binding);GO:0032312(regulation of ARF GTPase activity)	[R] General function prediction only	-	-	sp|Q8L7A4|AGD11_ARATH Probable ADP-ribosylation factor GTPase-activating protein AGD11 OS=Arabidopsis thaliana GN=AGD11 PE=2 SV=1	1.1e-27	gi|148909724|gb|ABR17953.1| unknown [Picea sitchensis]	2.3e-32	B8LQM3_PICSI/8-87 B8LQM3.1 PF00168.25;C2;	4.1e-29	-	-	-	29.94	21.19	22.59	11	55.53	55.45	303.55	217.89	385.98
comp13784_c0	581	AGD8	ADP-ribosylation factor GTPase-activating protein 2/3	GO:0005829(cytosol);GO:0008060(ARF GTPase activator activity);GO:0008270(zinc ion binding);GO:0032312(regulation of ARF GTPase activity)	[T] Signal transduction mechanisms	K12493	ko04144(Endocytosis)	sp|Q8H100|AGD8_ARATH Probable ADP-ribosylation factor GTPase-activating protein AGD8 OS=Arabidopsis thaliana GN=AGD8 PE=1 SV=1	1.9e-43	gi|294461464|gb|ADE76293.1| unknown [Picea sitchensis]	6.2e-68	D5A9S4_PICSI/10-123 D5A9S4.1 PF01412.13;ArfGap;	5.1e-28	osa:4334823	6.8e-53	-	6.66	2.48	5.3	1.54	2.95	3.97	14.15	13.82	15.29
comp13784_c1	307	AGD10	ADP-ribosylation factor GTPase-activating protein 2/3	GO:0005794(Golgi apparatus);GO:0008060(ARF GTPase activator activity);GO:0008270(zinc ion binding);GO:0009793(embryo development ending in seed dormancy);GO:0009555(pollen development);GO:0032312(regulation of ARF GTPase activity)	[T] Signal transduction mechanisms	K12493	ko04144(Endocytosis)	sp|O82171|AGD10_ARATH ADP-ribosylation factor GTPase-activating protein AGD10 OS=Arabidopsis thaliana GN=AGD10 PE=2 SV=1	1.4e-27	gi|590675592|ref|XP_007039491.1| ADP-ribosylation factor GTPase-activating protein AGD8 [Theobroma cacao]	2e-29	D7TTW7_VITVI/10-124 D7TTW7.1 PF01412.13;ArfGap;	3.1e-27	vvi:100252326	3.2e-29	-	10.67	6.21	8.99	4.72	8.13	9.3	17.89	17.35	27.89
comp14769_c0	857	GN	-	GO:0005737(cytoplasm);GO:0005086(ARF guanyl-nucleotide exchange factor activity);GO:0010292(GTP:GDP antiporter activity);GO:0042803(protein homodimerization activity);GO:0010540(basipetal auxin transport);GO:0007155(cell adhesion);GO:0007047(cellular cell wall organization);GO:0000911(cytokinesis by cell plate formation);GO:0010386(lateral root primordium development);GO:0009942(longitudinal axis…	[U] Intracellular trafficking, secretion, and vesicular transport	-	-	sp|Q42510|GNOM_ARATH ARF guanine-nucleotide exchange factor GNOM OS=Arabidopsis thaliana GN=GN PE=1 SV=1	8.1e-93	gi|586677357|ref|XP_006838906.1| hypothetical protein AMTR_s00002p00269600 [Amborella trichopoda]	3.2e-101	-	-	-	-	-	5.02	10.01	7.21	4.17	4.74	8.25	4.89	3.58	3.35
comp18383_c0	581	AGD12	-	GO:0005794(Golgi apparatus);GO:0005886(plasma membrane);GO:0005773(vacuole);GO:0008060(ARF GTPase activator activity);GO:0005543(phospholipid binding);GO:0008270(zinc ion binding);GO:0006886(intracellular protein transport);GO:0032312(regulation of ARF GTPase activity)	[R] General function prediction only	-	-	sp|Q9FVJ3|AGD12_ARATH ADP-ribosylation factor GTPase-activating protein AGD12 OS=Arabidopsis thaliana GN=AGD12 PE=1 SV=1	9e-27	gi|148909724|gb|ABR17953.1| unknown [Picea sitchensis]	7.5e-29	F6I5T3_VITVI/242-321 F6I5T3.1 PF00168.25;C2;	2e-16	-	-	-	2.14	1.92	2.61	0.67	27.34	18.75	2.89	3.32	0.28
comp19206_c0	691	AGD12	-	GO:0005794(Golgi apparatus);GO:0005886(plasma membrane);GO:0005773(vacuole);GO:0008060(ARF GTPase activator activity);GO:0005543(phospholipid binding);GO:0008270(zinc ion binding);GO:0006886(intracellular protein transport);GO:0032312(regulation of ARF GTPase activity)	[R] General function prediction only	-	-	sp|Q9FVJ3|AGD12_ARATH ADP-ribosylation factor GTPase-activating protein AGD12 OS=Arabidopsis thaliana GN=AGD12 PE=1 SV=1	1.2e-28	gi|116784389|gb|ABK23324.1| unknown [Picea sitchensis]	1.7e-40	A9NRR3_PICSI/9-90 A9NRR3.1 PF00168.25;C2;	7.6e-26	-	-	-	175.5	189.16	167.51	36.04	44.24	26.12	22.02	14.86	26.96
comp19719_c0	809	GN	-	GO:0005737(cytoplasm);GO:0005086(ARF guanyl-nucleotide exchange factor activity);GO:0010292(GTP:GDP antiporter activity);GO:0042803(protein homodimerization activity);GO:0010540(basipetal auxin transport);GO:0007155(cell adhesion);GO:0007047(cellular cell wall organization);GO:0000911(cytokinesis by cell plate formation);GO:0010386(lateral root primordium development);GO:0009942(longitudinal axis…	[U] Intracellular trafficking, secretion, and vesicular transport	-	-	sp|Q42510|GNOM_ARATH ARF guanine-nucleotide exchange factor GNOM OS=Arabidopsis thaliana GN=GN PE=1 SV=1	1.1e-37	gi|356569278|ref|XP_003552830.1| PREDICTED: ARF guanine-nucleotide exchange factor GNOM-like isoform X1 [Glycine max]	1.4e-41	-	-	-	-	-	8.15	4.95	5.4	6.61	5.13	3.55	10.37	13.28	9.92
comp19719_c1	692	GN	-	GO:0005737(cytoplasm);GO:0005086(ARF guanyl-nucleotide exchange factor activity);GO:0010292(GTP:GDP antiporter activity);GO:0042803(protein homodimerization activity);GO:0010540(basipetal auxin transport);GO:0007155(cell adhesion);GO:0007047(cellular cell wall organization);GO:0000911(cytokinesis by cell plate formation);GO:0010386(lateral root primordium development);GO:0009942(longitudinal axis…	[U] Intracellular trafficking, secretion, and vesicular transport	-	-	sp|Q42510|GNOM_ARATH ARF guanine-nucleotide exchange factor GNOM OS=Arabidopsis thaliana GN=GN PE=1 SV=1	7.1e-73	gi|586677357|ref|XP_006838906.1| hypothetical protein AMTR_s00002p00269600 [Amborella trichopoda]	7.2e-80	-	-	-	-	-	4.14	6.06	7.55	5.64	4.66	4.62	4.67	4.6	6
comp22906_c0	2708	GN	-	GO:0005737(cytoplasm);GO:0005086(ARF guanyl-nucleotide exchange factor activity);GO:0010292(GTP:GDP antiporter activity);GO:0042803(protein homodimerization activity);GO:0010540(basipetal auxin transport);GO:0007155(cell adhesion);GO:0007047(cellular cell wall organization);GO:0000911(cytokinesis by cell plate formation);GO:0010386(lateral root primordium development);GO:0009942(longitudinal axis…	[U] Intracellular trafficking, secretion, and vesicular transport	-	-	sp|Q42510|GNOM_ARATH ARF guanine-nucleotide exchange factor GNOM OS=Arabidopsis thaliana GN=GN PE=1 SV=1	4e-306	gi|586677357|ref|XP_006838906.1| hypothetical protein AMTR_s00002p00269600 [Amborella trichopoda]	0	EMB30_ARATH/557-745 Q42510.1 PF01369.15;Sec7;	7e-17	-	-	-	17.88	19.85	19.5	18.55	18.25	17.11	10.37	9.77	11.58
comp22943_c0	898	AGD13	-	GO:0008060(ARF GTPase activator activity);GO:0008270(zinc ion binding);GO:0032312(regulation of ARF GTPase activity)	[T] Signal transduction mechanisms	-	-	sp|Q8LFN9|AGD13_ARATH Probable ADP-ribosylation factor GTPase-activating protein AGD13 OS=Arabidopsis thaliana GN=AGD13 PE=2 SV=1	9.2e-24	gi|383173177|gb|AFG69967.1| hypothetical protein 0_8674_02, partial [Pinus taeda]	1.1e-45	H9X6S6_PINTA/23-126 H9X6S6.1 PF01412.13;ArfGap;	4.4e-44	-	-	-	10.96	11.83	15.17	11.9	12.08	11.62	15.13	14.08	19.28
comp23408_c0	532	AGD11	-	GO:0008060(ARF GTPase activator activity);GO:0008270(zinc ion binding);GO:0032312(regulation of ARF GTPase activity)	[R] General function prediction only	-	-	sp|Q8L7A4|AGD11_ARATH Probable ADP-ribosylation factor GTPase-activating protein AGD11 OS=Arabidopsis thaliana GN=AGD11 PE=2 SV=1	2e-29	gi|116787519|gb|ABK24539.1| unknown [Picea sitchensis]	3.5e-33	A9NV78_PICSI/14-94 A9NV78.1 PF00168.25;C2;	8.9e-22	-	-	-	28.34	46.63	32.4	55.55	22.78	12.06	3.38	3.09	6.19
comp23409_c1	784	AGD11	-	GO:0008060(ARF GTPase activator activity);GO:0008270(zinc ion binding);GO:0032312(regulation of ARF GTPase activity)	[R] General function prediction only	-	-	sp|Q8L7A4|AGD11_ARATH Probable ADP-ribosylation factor GTPase-activating protein AGD11 OS=Arabidopsis thaliana GN=AGD11 PE=2 SV=1	1.1e-36	gi|116787519|gb|ABK24539.1| unknown [Picea sitchensis]	3.2e-68	A9NV78_PICSI/14-94 A9NV78.1 PF00168.25;C2;	2e-32	-	-	-	107.54	96.88	87.52	64.64	92.5	78.37	50.16	53.01	43.82
comp24566_c0	2955	MON2	-	GO:0005737(cytoplasm);GO:0005086(ARF guanyl-nucleotide exchange factor activity);GO:0005488(binding);GO:0006895(Golgi to endosome transport);GO:0015031(protein transport)	[S] Function unknown	-	-	sp|Q7Z3U7|MON2_HUMAN Protein MON2 homolog OS=Homo sapiens GN=MON2 PE=1 SV=2	3e-52	gi|586642323|ref|XP_006826268.1| hypothetical protein AMTR_s00004p00038450 [Amborella trichopoda]	9.9e-248	B9REU1_RICCO/739-823 B9REU1.1 PF09324.5;DUF1981;	1.1e-18	-	-	-	14.28	13.18	14.08	10.68	9.46	7.75	5.91	6.41	6.28
comp25461_c0	1888	AGD8	ADP-ribosylation factor GTPase-activating protein 2/3	GO:0005829(cytosol);GO:0008060(ARF GTPase activator activity);GO:0008270(zinc ion binding);GO:0032312(regulation of ARF GTPase activity)	[T] Signal transduction mechanisms	K12493	ko04144(Endocytosis)	sp|Q8H100|AGD8_ARATH Probable ADP-ribosylation factor GTPase-activating protein AGD8 OS=Arabidopsis thaliana GN=AGD8 PE=1 SV=1	1.5e-102	gi|645265642|ref|XP_008238246.1| PREDICTED: probable ADP-ribosylation factor GTPase-activating protein AGD8 [Prunus mume]	9.6e-112	I1J6C5_SOYBN/10-125 I1J6C5.1 PF01412.13;ArfGap;	2.6e-53	vvi:100252326	7.3e-109	-	43	40.26	39.04	37.97	43.24	41.03	59.07	53.45	58.24
comp25816_c0	1874	AGD11	stromal membrane-associated protein	GO:0008060(ARF GTPase activator activity);GO:0008270(zinc ion binding);GO:0032312(regulation of ARF GTPase activity)	[R] General function prediction only	K12486	ko04144(Endocytosis)	sp|Q8L7A4|AGD11_ARATH Probable ADP-ribosylation factor GTPase-activating protein AGD11 OS=Arabidopsis thaliana GN=AGD11 PE=2 SV=1	2.7e-105	gi|148906761|gb|ABR16527.1| unknown [Picea sitchensis]	2.5e-153	B8LLJ7_PICSI/20-138 B8LLJ7.1 PF01412.13;ArfGap;	2.2e-52	ppp:PHYPADRAFT_235231	2.3e-26	-	19.15	21.98	23.32	5.56	6.67	8.51	21.77	23.05	23.3
comp26748_c0	1576	AGD13	stromal membrane-associated protein	GO:0008060(ARF GTPase activator activity);GO:0008270(zinc ion binding);GO:0032312(regulation of ARF GTPase activity)	[R] General function prediction only	K12486	ko04144(Endocytosis)	sp|Q8LFN9|AGD13_ARATH Probable ADP-ribosylation factor GTPase-activating protein AGD13 OS=Arabidopsis thaliana GN=AGD13 PE=2 SV=1	2.2e-110	gi|586706687|ref|XP_006846006.1| hypothetical protein AMTR_s00155p00064070 [Amborella trichopoda]	4.8e-117	B8LLJ7_PICSI/20-138 B8LLJ7.1 PF01412.13;ArfGap;	4.5e-51	ath:AT5G54310	1.8e-26	-	23	27.09	30.7	21.68	24.98	18.42	18.89	17.86	20.3
comp26821_c0	2017	AGD7	ADP-ribosylation factor GTPase-activating protein 1	GO:0005829(cytosol);GO:0005794(Golgi apparatus);GO:0005634(nucleus);GO:0008060(ARF GTPase activator activity);GO:0008270(zinc ion binding);GO:0032312(regulation of ARF GTPase activity);GO:0016192(vesicle-mediated transport)	[T] Signal transduction mechanisms ;[U] Intracellular trafficking, secretion, and vesicular transport ;[Z] Cytoskeleton	K12492	ko04144(Endocytosis)	sp|O80925|AGD7_ARATH ADP-ribosylation factor GTPase-activating protein AGD7 OS=Arabidopsis thaliana GN=AGD7 PE=1 SV=1	2.2e-103	gi|225440296|ref|XP_002262606.1| PREDICTED: probable ADP-ribosylation factor GTPase-activating protein AGD6 [Vitis vinifera]	2.5e-139	Q2HVU4_MEDTR/4-120 Q2HVU4.1 PF01412.13;ArfGap;	2.4e-51	vvi:100251169	1.1e-140	-	50.73	52.87	57.43	59.81	52.97	56.03	97.1	92.87	82.68
comp2686_c0	993	AGD11	-	GO:0008060(ARF GTPase activator activity);GO:0008270(zinc ion binding);GO:0032312(regulation of ARF GTPase activity)	[R] General function prediction only	-	-	sp|Q8L7A4|AGD11_ARATH Probable ADP-ribosylation factor GTPase-activating protein AGD11 OS=Arabidopsis thaliana GN=AGD11 PE=2 SV=1	3.5e-33	gi|116787519|gb|ABK24539.1| unknown [Picea sitchensis]	1.3e-42	B8LQM3_PICSI/8-87 B8LQM3.1 PF00168.25;C2;	5.2e-27	-	-	-	4.88	1.76	2.66	2.8	0.78	2.36	95.45	104.75	179.93
comp27870_c0	1022	AGD11	-	GO:0008060(ARF GTPase activator activity);GO:0008270(zinc ion binding);GO:0032312(regulation of ARF GTPase activity)	[R] General function prediction only	-	-	sp|Q8L7A4|AGD11_ARATH Probable ADP-ribosylation factor GTPase-activating protein AGD11 OS=Arabidopsis thaliana GN=AGD11 PE=2 SV=1	4.1e-38	gi|148909724|gb|ABR17953.1| unknown [Picea sitchensis]	7e-44	B8LQM3_PICSI/8-87 B8LQM3.1 PF00168.25;C2;	5.4e-28	-	-	-	388.16	241.64	258.12	163.17	178.2	175.32	116.99	108.65	127.28
comp27879_c0	2087	AGD5	stromal membrane-associated protein	GO:0005829(cytosol);GO:0005768(endosome);GO:0005802(trans-Golgi network);GO:0008060(ARF GTPase activator activity);GO:0008270(zinc ion binding);GO:0032857(activation of ARF GTPase activity);GO:0010227(floral organ abscission)	[T] Signal transduction mechanisms	K12486	ko04144(Endocytosis)	sp|Q9FL69|AGD5_ARATH Probable ADP-ribosylation factor GTPase-activating protein AGD5 OS=Arabidopsis thaliana GN=AGD5 PE=1 SV=1	3.6e-77	gi|590625020|ref|XP_007025767.1| ARF-GAP domain 5, putative isoform 1 [Theobroma cacao]	2.4e-65	Q69QY4_ORYSJ/16-126 Q69QY4.1 PF01412.13;ArfGap;	7.8e-48	osa:4343612	3.4e-75	-	26.17	22.35	20.39	13.06	12.98	14.17	15.39	18.59	21.11
comp2843_c0	613	AGD6	ADP-ribosylation factor GTPase-activating protein 1	GO:0005829(cytosol);GO:0005634(nucleus);GO:0008060(ARF GTPase activator activity);GO:0008270(zinc ion binding);GO:0032312(regulation of ARF GTPase activity)	[T] Signal transduction mechanisms ;[U] Intracellular trafficking, secretion, and vesicular transport ;[Z] Cytoskeleton	K12492	ko04144(Endocytosis)	sp|Q9M354|AGD6_ARATH Probable ADP-ribosylation factor GTPase-activating protein AGD6 OS=Arabidopsis thaliana GN=AGD6 PE=1 SV=1	4.3e-21	gi|502114640|ref|XP_004495006.1| PREDICTED: ADP-ribosylation factor GTPase-activating protein AGD7-like isoform X1 [Cicer arietinum]	5.6e-29	-	-	osa:4332427	8.1e-25	-	125.75	48.36	62.9	34.7	32.44	5.75	222.69	228.36	184.19
comp29690_c0	2317	AGD5	stromal membrane-associated protein	GO:0005829(cytosol);GO:0005768(endosome);GO:0005802(trans-Golgi network);GO:0008060(ARF GTPase activator activity);GO:0008270(zinc ion binding);GO:0032857(activation of ARF GTPase activity);GO:0010227(floral organ abscission)	[T] Signal transduction mechanisms	K12486	ko04144(Endocytosis)	sp|Q9FL69|AGD5_ARATH Probable ADP-ribosylation factor GTPase-activating protein AGD5 OS=Arabidopsis thaliana GN=AGD5 PE=1 SV=1	1.6e-73	gi|566195144|ref|XP_002316931.2| hypothetical protein POPTR_0011s12650g [Populus trichocarpa]	1.6e-82	Q69QY4_ORYSJ/16-126 Q69QY4.1 PF01412.13;ArfGap;	1.1e-55	pop:POPTR_726954	2.5e-78	-	55.77	45.62	49.04	30.76	26.79	27.3	39.08	38.29	38.36
comp30070_c0	3420	AGD14	-	GO:0005886(plasma membrane);GO:0008060(ARF GTPase activator activity);GO:0004674(protein serine/threonine kinase activity);GO:0008270(zinc ion binding);GO:0046777(protein autophosphorylation);GO:0032312(regulation of ARF GTPase activity)	[T] Signal transduction mechanisms	-	-	sp|Q8RXE7|AGD14_ARATH Probable ADP-ribosylation factor GTPase-activating protein AGD14 OS=Arabidopsis thaliana GN=AGD14 PE=1 SV=2	1.2e-57	gi|586698232|ref|XP_006844366.1| hypothetical protein AMTR_s00142p00058560 [Amborella trichopoda]	1.2e-120	I1K5T7_SOYBN/12-126 I1K5T7.1 PF01412.13;ArfGap;	1.3e-52	-	-	-	99.44	117.72	117.58	50.42	49.06	46.4	49.33	46.24	41.43
comp90011_c0	230	AGD7	ADP-ribosylation factor GTPase-activating protein 1	GO:0005829(cytosol);GO:0005794(Golgi apparatus);GO:0005634(nucleus);GO:0008060(ARF GTPase activator activity);GO:0008270(zinc ion binding);GO:0032312(regulation of ARF GTPase activity);GO:0016192(vesicle-mediated transport)	[T] Signal transduction mechanisms ;[U] Intracellular trafficking, secretion, and vesicular transport ;[Z] Cytoskeleton	K12492	ko04144(Endocytosis)	sp|O80925|AGD7_ARATH ADP-ribosylation factor GTPase-activating protein AGD7 OS=Arabidopsis thaliana GN=AGD7 PE=1 SV=1	6e-19	gi|565466366|ref|XP_006291063.1| hypothetical protein CARUB_v10017178mg [Capsella rubella]	6e-19	-	-	ath:AT3G53710	3.1e-18	-	73.26	20.53	33.04	37.37	2.15	25.71	210.62	140.95	128.36
comp13442_c0	849	At2g18390	ADP-ribosylation factor-like 2	GO:0005794(Golgi apparatus);GO:0005525(GTP binding);GO:0009793(embryo development ending in seed dormancy);GO:0009558(embryo sac cellularization);GO:0009960(endosperm development);GO:0015031(protein transport);GO:0007264(small GTPase mediated signal transduction);GO:0016192(vesicle-mediated transport)	[U] Intracellular trafficking, secretion, and vesicular transport ;[Z] Cytoskeleton	K07943	-	sp|Q9ZPX1|ARF5_ARATH Probable ADP-ribosylation factor At2g18390 OS=Arabidopsis thaliana GN=At2g18390 PE=2 SV=1	8.4e-85	gi|116790535|gb|ABK25650.1| unknown [Picea sitchensis]	4.5e-94	A9NYD9_PICSI/3-177 A9NYD9.1 PF00025.16;Arf;	3.1e-89	osa:4329193	5.7e-86	-	14.89	11.59	13.53	19.23	25.18	25.09	12.31	10.52	13.17
comp22199_c0	1994	purH	phosphoribosylaminoimidazolecarboxamide formyltransferase / IMP cyclohydrolase	GO:0003937(IMP cyclohydrolase activity);GO:0004643(phosphoribosylaminoimidazolecarboxamide formyltransferase activity);GO:0006164(purine nucleotide biosynthetic process)	[F] Nucleotide transport and metabolism	K00602	ko00230(Purine metabolism);ko00670(One carbon pool by folate)	sp|Q9F1T4|PUR9_STRSU Bifunctional purine biosynthesis protein PurH OS=Streptococcus suis GN=purH PE=3 SV=1	1.1e-126	gi|255579743|ref|XP_002530710.1| bifunctional purine biosynthesis protein, putative [Ricinus communis]	5.7e-243	D7T9M8_VITVI/213-537 D7T9M8.1 PF01808.13;AICARFT_IMPCHas;	8.1e-144	ath:AT2G35040	1.3e-236	EC:2.1.2.3 3.5.4.10	6.55	7.07	5.73	12.49	18.97	19.56	9.75	12.59	7.77
MYB
comp100950_c0	513	MYB48	myb proto-oncogene protein, plant	GO:0005634(nucleus);GO:0003677(DNA binding);GO:0006355(regulation of transcription, DNA-dependent);GO:0009751(response to salicylic acid stimulus);GO:0006351(transcription, DNA-dependent)	[K] Transcription	K09422	-	sp|Q9LX82|MYB48_ARATH Transcription factor MYB48 OS=Arabidopsis thaliana GN=MYB48 PE=2 SV=1	8.8e-32	gi|308081941|ref|NP_001182983.1| putative MYB DNA-binding domain superfamily protein [Zea mays]	8.1e-34	I1HBM1_BRADI/67-112 I1HBM1.1 PF00249.26;Myb_DNA-binding;	3.7e-16	ath:AT5G49620	2.7e-33	-	0	0	0	0	0	0	20.22	22.44	1.43
comp10188_c0	282	MYB308	myb proto-oncogene protein, plant	GO:0005634(nucleus);GO:0003677(DNA binding);GO:0006355(regulation of transcription, DNA-dependent);GO:0006351(transcription, DNA-dependent)	[K] Transcription	K09422	-	sp|P81393|MYB08_ANTMA Myb-related protein 308 OS=Antirrhinum majus GN=MYB308 PE=2 SV=1	3.6e-37	gi|147744710|gb|ABQ51221.1| R2R3-MYB transcription factor MYB5 [Picea glauca]	6.3e-37	E1U5T5_SOYBN/17-78 E1U5T5.1 PF13921.1;Myb_DNA-bind_6;	2.1e-26	ath:AT4G38620	5.4e-37	-	88.99	118.75	85.05	47.18	60.44	56.13	34.71	29.4	31.97
comp1154_c1	221	MYB4	myb proto-oncogene protein, plant	GO:0005634(nucleus);GO:0003677(DNA binding);GO:0006355(regulation of transcription, DNA-dependent);GO:0006950(response to stress);GO:0006351(transcription, DNA-dependent)	[K] Transcription	K09422	-	sp|Q7XBH4|MYB4_ORYSJ Myb-related protein Myb4 OS=Oryza sativa subsp. japonica GN=MYB4 PE=2 SV=2	8.5e-23	gi|565460392|ref|XP_006288195.1| hypothetical protein CARUB_v10001433mg [Capsella rubella]	8.2e-23	C0PPC6_MAIZE/16-63 C0PPC6.1 PF00249.26;Myb_DNA-binding;	1.6e-18	ath:AT5G15310	4e-23	-	2.09	2.65	0	0	0	0	15.98	13.76	48.21
comp127916_c0	579	MYB44	myb proto-oncogene protein, plant	GO:0005634(nucleus);GO:0003677(DNA binding);GO:0009738(abscisic acid mediated signaling pathway);GO:0006355(regulation of transcription, DNA-dependent);GO:0009733(response to auxin stimulus);GO:0046686(response to cadmium ion);GO:0010200(response to chitin);GO:0009723(response to ethylene stimulus);GO:0009739(response to gibberellin stimulus);GO:0009753(response to jasmonic acid stimulus);GO:0009…	[K] Transcription	K09422	-	sp|Q9FDW1|MYB44_ARATH Transcription factor MYB44 OS=Arabidopsis thaliana GN=MYB44 PE=2 SV=1	1.7e-41	gi|168024990|ref|XP_001765018.1| predicted protein [Physcomitrella patens]	2e-54	B4FX89_MAIZE/100-160 B4FX89.2 PF13921.1;Myb_DNA-bind_6;	3.4e-27	ath:AT3G55730	9.9e-49	-	8.02	6.34	6.6	6.51	5.33	6.69	7.57	7.36	4.94
comp14341_c0	1152	MYB4	myb proto-oncogene protein, plant	GO:0005634(nucleus);GO:0003677(DNA binding);GO:0045892(negative regulation of transcription, DNA-dependent);GO:0009753(response to jasmonic acid stimulus);GO:0009751(response to salicylic acid stimulus);GO:0010224(response to UV-B);GO:0006351(transcription, DNA-dependent)	[K] Transcription	K09422	-	sp|Q9SZP1|MYB4_ARATH Transcription repressor MYB4 OS=Arabidopsis thaliana GN=MYB4 PE=1 SV=1	5.7e-44	gi|148906631|gb|ABR16467.1| unknown [Picea sitchensis]	1.8e-57	E1U5T5_SOYBN/17-78 E1U5T5.1 PF13921.1;Myb_DNA-bind_6;	2.8e-21	ath:AT4G38620	1.4e-44	-	41.75	32.59	38.91	0.08	0	0	4.8	4.68	1
comp14358_c0	1322	MYB86	myb proto-oncogene protein, plant	GO:0005634(nucleus);GO:0003677(DNA binding);GO:0006355(regulation of transcription, DNA-dependent);GO:0006351(transcription, DNA-dependent)	[K] Transcription	K09422	-	sp|Q8LPH6|MYB86_ARATH Transcription factor MYB86 OS=Arabidopsis thaliana GN=MYB86 PE=2 SV=1	8.6e-62	gi|302398947|gb|ADL36768.1| MYB domain class transcription factor [Malus domestica]	2.2e-65	B9SFE1_RICCO/19-89 B9SFE1.1 PF13921.1;Myb_DNA-bind_6;	1.7e-23	ath:AT1G57560	1.1e-68	-	10.31	10.51	12.66	0.7	2.26	1.85	0.9	0.28	1.39
comp14826_c0	412	MYB44	myb proto-oncogene protein, plant	GO:0005634(nucleus);GO:0003677(DNA binding);GO:0009738(abscisic acid mediated signaling pathway);GO:0006355(regulation of transcription, DNA-dependent);GO:0009733(response to auxin stimulus);GO:0046686(response to cadmium ion);GO:0010200(response to chitin);GO:0009723(response to ethylene stimulus);GO:0009739(response to gibberellin stimulus);GO:0009753(response to jasmonic acid stimulus);GO:0009…	[K] Transcription	K09422	-	sp|Q9FDW1|MYB44_ARATH Transcription factor MYB44 OS=Arabidopsis thaliana GN=MYB44 PE=2 SV=1	1.1e-16	gi|168001952|ref|XP_001753678.1| predicted protein [Physcomitrella patens]	3.4e-19	A9RHS3_PHYPA/4-64 A9RHS3.1 PF13921.1;Myb_DNA-bind_6;	1.8e-16	ath:AT5G67300	1.8e-17	-	8.45	6.16	6.46	8.15	7.08	7.75	2.16	2.6	3.72
comp1598_c0	556	MYB39	myb proto-oncogene protein, plant	GO:0005634(nucleus);GO:0003677(DNA binding);GO:0006355(regulation of transcription, DNA-dependent)	[K] Transcription	K09422	-	sp|Q8GWP0|MYB39_ARATH Transcription factor MYB39 OS=Arabidopsis thaliana GN=MYB39 PE=2 SV=1	1.4e-19	gi|357507211|ref|XP_003623894.1| MYB transcription factor [Medicago truncatula]	1.2e-34	I1PM48_ORYGL/70-124 I1PM48.1 PF13921.1;Myb_DNA-bind_6;	2e-17	ath:AT3G61250	4.9e-35	-	7.33	10.94	6.57	0	0	0	0	0	0
comp161257_c0	322	MYB5	myb proto-oncogene protein, plant	GO:0005634(nucleus);GO:0003677(DNA binding);GO:0048354(mucilage biosynthetic process involved in seed coat development);GO:0006355(regulation of transcription, DNA-dependent);GO:0006351(transcription, DNA-dependent);GO:0010090(trichome morphogenesis)	[K] Transcription	K09422	-	sp|Q38850|MYB5_ARATH Transcription repressor MYB5 OS=Arabidopsis thaliana GN=MYB5 PE=1 SV=1	2.3e-18	gi|145306603|gb|ABP57069.1| Myb-like protein P [Fagopyrum cymosum]	3.5e-19	Q84U50_9ASPA/17-90 Q84U50.1 PF13921.1;Myb_DNA-bind_6;	6.4e-13	ath:AT3G13540	6.2e-19	-	4.49	5.21	5.26	10.16	3.11	7.07	1.5	1.07	1.93
comp16689_c0	796	MYB305	myb proto-oncogene protein, plant	GO:0005634(nucleus);GO:0003677(DNA binding);GO:0006355(regulation of transcription, DNA-dependent);GO:0006351(transcription, DNA-dependent)	[K] Transcription	K09422	-	sp|P81391|MYB05_ANTMA Myb-related protein 305 OS=Antirrhinum majus GN=MYB305 PE=2 SV=1	9e-44	gi|242035927|ref|XP_002465358.1| hypothetical protein SORBIDRAFT_01g037110 [Sorghum bicolor]	3.7e-48	B9SFE1_RICCO/19-89 B9SFE1.1 PF13921.1;Myb_DNA-bind_6;	2.2e-22	ath:AT5G49620	5.2e-45	-	21.12	30.4	32.72	13.85	17.53	15.88	2.27	3.14	1.2
comp169497_c0	429	MYB5	myb proto-oncogene protein, plant	GO:0005634(nucleus);GO:0003677(DNA binding);GO:0048354(mucilage biosynthetic process involved in seed coat development);GO:0006355(regulation of transcription, DNA-dependent);GO:0006351(transcription, DNA-dependent);GO:0010090(trichome morphogenesis)	[K] Transcription	K09422	-	sp|Q38850|MYB5_ARATH Transcription repressor MYB5 OS=Arabidopsis thaliana GN=MYB5 PE=1 SV=1	2.7e-16	gi|224130580|ref|XP_002320876.1| hypothetical protein POPTR_0014s09630g [Populus trichocarpa]	2.7e-19	Q6Q789_VITVI/22-69 Q6Q789.1 PF00249.26;Myb_DNA-binding;	5.3e-13	ath:AT3G61250	3.8e-18	-	6.26	4.24	4.11	6.21	4.21	10.28	1.4	0.69	0.92
comp17035_c0	593	MYB4	myb proto-oncogene protein, plant	GO:0005634(nucleus);GO:0003677(DNA binding);GO:0045892(negative regulation of transcription, DNA-dependent);GO:0009753(response to jasmonic acid stimulus);GO:0009751(response to salicylic acid stimulus);GO:0010224(response to UV-B);GO:0006351(transcription, DNA-dependent)	[K] Transcription	K09422	-	sp|Q9SZP1|MYB4_ARATH Transcription repressor MYB4 OS=Arabidopsis thaliana GN=MYB4 PE=1 SV=1	2.1e-53	gi|526253046|ref|NP_001268160.1| MYBPA1 protein [Vitis vinifera]	5.3e-55	Q84U50_9ASPA/17-90 Q84U50.1 PF13921.1;Myb_DNA-bind_6;	1.6e-23	ath:AT4G38620	4.1e-54	-	7.5	10.37	5.55	4.53	11.48	8.1	0	0.13	0.94
comp18449_c0	878	MYB5	myb proto-oncogene protein, plant	GO:0005634(nucleus);GO:0003677(DNA binding);GO:0048354(mucilage biosynthetic process involved in seed coat development);GO:0006355(regulation of transcription, DNA-dependent);GO:0006351(transcription, DNA-dependent);GO:0010090(trichome morphogenesis)	[K] Transcription	K09422	-	sp|Q38850|MYB5_ARATH Transcription repressor MYB5 OS=Arabidopsis thaliana GN=MYB5 PE=1 SV=1	1.2e-42	gi|595824802|ref|XP_007205298.1| hypothetical protein PRUPE_ppa006730mg [Prunus persica]	2.4e-46	Q84U50_9ASPA/17-90 Q84U50.1 PF13921.1;Myb_DNA-bind_6;	5.8e-21	ath:AT3G13540	3e-43	-	25.91	8.78	11.94	7.9	8.34	14.11	4.29	6.01	3.53
comp188085_c0	295	MYB3R-1	myb proto-oncogene protein, plant	GO:0005634(nucleus);GO:0003677(DNA binding);GO:0003713(transcription coactivator activity);GO:0006355(regulation of transcription, DNA-dependent)	[K] Transcription	K09422	-	sp|Q9S7G7|MB3R1_ARATH Myb-related protein 3R-1 OS=Arabidopsis thaliana GN=MYB3R-1 PE=2 SV=1	6.9e-20	gi|672142433|ref|XP_008795072.1| PREDICTED: myb-related protein 3R-1-like isoform X2 [Phoenix dactylifera]	5.3e-25	Q9ZPU2_ARATH/40-86 Q9ZPU2.1 PF00249.26;Myb_DNA-binding;	1e-17	ath:AT3G09370	9.7e-22	-	1	7.94	4.78	2.13	12.42	7.9	8.38	2.2	1.93
comp188841_c0	363	MYB306	myb proto-oncogene protein, plant	GO:0005634(nucleus);GO:0003677(DNA binding);GO:0006355(regulation of transcription, DNA-dependent);GO:0006351(transcription, DNA-dependent)	[K] Transcription	K09422	-	sp|P81392|MYB06_ANTMA Myb-related protein 306 OS=Antirrhinum majus GN=MYB306 PE=2 SV=1	2.5e-57	gi|672193268|ref|XP_008775987.1| PREDICTED: myb-related protein 306-like [Phoenix dactylifera]	6.3e-59	I1L5Y3_SOYBN/14-61 I1L5Y3.1 PF00249.26;Myb_DNA-binding;	4.8e-23	ath:AT3G47600	2.1e-59	-	9.37	5.39	11.35	1.24	1.1	0.95	2.94	3.54	6.93
comp19332_c0	841	MYB305	myb proto-oncogene protein, plant	GO:0005634(nucleus);GO:0003677(DNA binding);GO:0006355(regulation of transcription, DNA-dependent);GO:0006351(transcription, DNA-dependent)	[K] Transcription	K09422	-	sp|P81391|MYB05_ANTMA Myb-related protein 305 OS=Antirrhinum majus GN=MYB305 PE=2 SV=1	3.5e-45	gi|357442159|ref|XP_003591357.1| Myb-like transcription factor [Medicago truncatula]	2e-46	E1U5T5_SOYBN/17-78 E1U5T5.1 PF13921.1;Myb_DNA-bind_6;	9.5e-20	ath:AT1G68320	7.2e-47	-	14.1	11.02	14.66	0	0	0.49	6.52	30.59	0.25
comp19383_c0	1040	MYB5	myb proto-oncogene protein, plant	GO:0005634(nucleus);GO:0003677(DNA binding);GO:0048354(mucilage biosynthetic process involved in seed coat development);GO:0006355(regulation of transcription, DNA-dependent);GO:0006351(transcription, DNA-dependent);GO:0010090(trichome morphogenesis)	[K] Transcription	K09422	-	sp|Q38850|MYB5_ARATH Transcription repressor MYB5 OS=Arabidopsis thaliana GN=MYB5 PE=1 SV=1	5.3e-38	gi|357462655|ref|XP_003601609.1| Myb transcription factor [Medicago truncatula]	3.2e-43	B6E2S8_GOSBA/78-123 B6E2S8.1 PF00249.26;Myb_DNA-binding;	1.3e-20	ath:AT3G13540	1.4e-38	-	7.56	5.7	4.54	9.53	11.93	11.81	6.74	6.02	5.97
comp20754_c0	688	MYB44	myb proto-oncogene protein, plant	GO:0005634(nucleus);GO:0003677(DNA binding);GO:0009738(abscisic acid mediated signaling pathway);GO:0006355(regulation of transcription, DNA-dependent);GO:0009733(response to auxin stimulus);GO:0046686(response to cadmium ion);GO:0010200(response to chitin);GO:0009723(response to ethylene stimulus);GO:0009739(response to gibberellin stimulus);GO:0009753(response to jasmonic acid stimulus);GO:0009…	[K] Transcription	K09422	-	sp|Q9FDW1|MYB44_ARATH Transcription factor MYB44 OS=Arabidopsis thaliana GN=MYB44 PE=2 SV=1	3.3e-32	gi|145839463|gb|ABD60288.2| R2R3-MYB transcription factor MYB9 [Picea glauca]	8.9e-40	Q0PJL4_SOYBN/16-74 Q0PJL4.1 PF13921.1;Myb_DNA-bind_6;	1e-21	ath:AT4G37260	6.2e-34	-	11.12	11.44	7.5	7.77	8.61	9.76	6.5	3.99	3.13
comp20793_c0	1576	MYB28	myb proto-oncogene protein, plant	-	[K] Transcription	K09422	-	sp|Q9SPG2|MYB28_ARATH Transcription factor MYB28 OS=Arabidopsis thaliana GN=MYB28 PE=1 SV=1	1.6e-54	gi|512436156|gb|AGO03566.1| MIXTA-like 2 [Erythranthe lewisii]	5.2e-89	B9HKG6_POPTR/17-78 B9HKG6.1 PF13921.1;Myb_DNA-bind_6;	2.2e-24	ath:AT5G15310	3.2e-79	-	28.39	21.44	26.9	32.83	41.93	43.91	2.05	2.91	1.94
comp20838_c0	1086	MYB4	myb proto-oncogene protein, plant	GO:0005634(nucleus);GO:0003677(DNA binding);GO:0045892(negative regulation of transcription, DNA-dependent);GO:0009753(response to jasmonic acid stimulus);GO:0009751(response to salicylic acid stimulus);GO:0010224(response to UV-B);GO:0006351(transcription, DNA-dependent)	[K] Transcription	K09422	-	sp|Q9SZP1|MYB4_ARATH Transcription repressor MYB4 OS=Arabidopsis thaliana GN=MYB4 PE=1 SV=1	2.2e-64	gi|116790059|gb|ABK25487.1| unknown [Picea sitchensis]	3.9e-70	E1U5T5_SOYBN/17-78 E1U5T5.1 PF13921.1;Myb_DNA-bind_6;	5.3e-28	ath:AT4G38620	5.5e-65	-	19.07	19.8	22.2	41.02	41.44	55.19	42.49	36.18	19.97
comp20989_c0	910	MYB4	myb proto-oncogene protein, plant	GO:0005634(nucleus);GO:0003677(DNA binding);GO:0006355(regulation of transcription, DNA-dependent);GO:0006950(response to stress);GO:0006351(transcription, DNA-dependent)	[K] Transcription	K09422	-	sp|Q7XBH4|MYB4_ORYSJ Myb-related protein Myb4 OS=Oryza sativa subsp. japonica GN=MYB4 PE=2 SV=2	9.9e-58	gi|224286123|gb|ACN40772.1| unknown [Picea sitchensis]	1.4e-60	B9HKG6_POPTR/17-78 B9HKG6.1 PF13921.1;Myb_DNA-bind_6;	3.4e-25	ath:AT2G31180	2.1e-59	-	13.71	4.67	7.61	3.81	3.14	2.35	35.65	51.12	37.75
comp22838_c1	737	MYB86	myb proto-oncogene protein, plant	GO:0005634(nucleus);GO:0003677(DNA binding);GO:0006355(regulation of transcription, DNA-dependent);GO:0006351(transcription, DNA-dependent)	[K] Transcription	K09422	-	sp|Q8LPH6|MYB86_ARATH Transcription factor MYB86 OS=Arabidopsis thaliana GN=MYB86 PE=2 SV=1	1.8e-24	gi|350537575|ref|NP_001234555.1| transcription factor [Solanum lycopersicum]	6.2e-31	I1QFN8_ORYGL/67-112 I1QFN8.1 PF00249.26;Myb_DNA-binding;	1.6e-14	ath:AT1G63910	1.3e-30	-	5.02	3.38	4	6.33	7.1	3.29	2.09	2.5	2.9
comp22914_c0	984	MYB4	myb proto-oncogene protein, plant	GO:0005634(nucleus);GO:0003677(DNA binding);GO:0045892(negative regulation of transcription, DNA-dependent);GO:0009753(response to jasmonic acid stimulus);GO:0009751(response to salicylic acid stimulus);GO:0010224(response to UV-B);GO:0006351(transcription, DNA-dependent)	[K] Transcription	K09422	-	sp|Q9SZP1|MYB4_ARATH Transcription repressor MYB4 OS=Arabidopsis thaliana GN=MYB4 PE=1 SV=1	1e-66	gi|586643153|ref|XP_006826645.1| hypothetical protein AMTR_s00139p00079430 [Amborella trichopoda]	7.9e-68	E1U5T5_SOYBN/17-78 E1U5T5.1 PF13921.1;Myb_DNA-bind_6;	1.8e-27	ath:AT4G38620	2e-67	-	35.67	26.93	32.92	9.3	15.23	13.41	17.52	15.5	25.35
comp23077_c0	1814	MYB44	myb proto-oncogene protein, plant	GO:0005634(nucleus);GO:0003677(DNA binding);GO:0009738(abscisic acid mediated signaling pathway);GO:0006355(regulation of transcription, DNA-dependent);GO:0009733(response to auxin stimulus);GO:0046686(response to cadmium ion);GO:0010200(response to chitin);GO:0009723(response to ethylene stimulus);GO:0009739(response to gibberellin stimulus);GO:0009753(response to jasmonic acid stimulus);GO:0009…	[K] Transcription	K09422	-	sp|Q9FDW1|MYB44_ARATH Transcription factor MYB44 OS=Arabidopsis thaliana GN=MYB44 PE=2 SV=1	1.1e-57	gi|147744718|gb|ABQ51225.1| R2R3-MYB transcription factor MYB9 [Picea glauca]	2.1e-62	B8LM22_PICSI/22-82 B8LM22.1 PF13921.1;Myb_DNA-bind_6;	2.1e-26	ath:AT3G55730	4e-53	-	12.83	10.86	10.09	4.41	3.54	3.94	53.52	43	47.84
comp24013_c0	855	MYB12	myb proto-oncogene protein, plant	GO:0005634(nucleus);GO:0003677(DNA binding);GO:0009813(flavonoid biosynthetic process);GO:0045893(positive regulation of transcription, DNA-dependent);GO:0009733(response to auxin stimulus);GO:0009723(response to ethylene stimulus);GO:0006351(transcription, DNA-dependent)	[K] Transcription	K09422	-	sp|O22264|MYB12_ARATH Transcription factor MYB12 OS=Arabidopsis thaliana GN=MYB12 PE=2 SV=1	1.4e-49	gi|334903516|gb|AEH25775.1| MYB-like protein [Taxus globosa]	1.3e-130	Q84U50_9ASPA/17-90 Q84U50.1 PF13921.1;Myb_DNA-bind_6;	1.7e-24	ath:AT2G47460	4e-50	-	24.08	17.48	23.36	0.89	0.27	0.1	5.05	17.62	0.24
comp24941_c0	1069	MYB3	myb proto-oncogene protein, plant	GO:0005634(nucleus);GO:0003677(DNA binding);GO:0009800(cinnamic acid biosynthetic process);GO:0009892(negative regulation of metabolic process);GO:0006355(regulation of transcription, DNA-dependent);GO:0009737(response to abscisic acid stimulus);GO:0009751(response to salicylic acid stimulus);GO:0009651(response to salt stress);GO:0009611(response to wounding);GO:0006351(transcription, DNA-depend…	[K] Transcription	K09422	-	sp|Q9S9K9|MYB3_ARATH Transcription factor MYB3 OS=Arabidopsis thaliana GN=MYB3 PE=1 SV=1	2.6e-49	gi|334903516|gb|AEH25775.1| MYB-like protein [Taxus globosa]	2.4e-63	Q84U50_9ASPA/17-90 Q84U50.1 PF13921.1;Myb_DNA-bind_6;	1.3e-24	ath:AT1G22640	5.3e-50	-	46.8	49.43	44.23	2.28	1.93	3.46	4.5	5.89	6.74
comp25915_c0	2717	mybQ	-	GO:0005634(nucleus);GO:0003677(DNA binding);GO:0006355(regulation of transcription, DNA-dependent);GO:0006351(transcription, DNA-dependent)	-	-	-	sp|Q54HP1|MYBQ_DICDI Myb-like protein Q OS=Dictyostelium discoideum GN=mybQ PE=3 SV=1	4e-07	gi|590695090|ref|XP_007044793.1| Cyclin-related, putative isoform 1 [Theobroma cacao]	5.2e-91	-	-	-	-	-	17.34	14.16	14.69	13.53	15.84	14.85	14.53	12.96	13.98
comp260069_c0	214	MYB5	myb proto-oncogene protein, plant	GO:0005634(nucleus);GO:0003677(DNA binding);GO:0048354(mucilage biosynthetic process involved in seed coat development);GO:0006355(regulation of transcription, DNA-dependent);GO:0006351(transcription, DNA-dependent);GO:0010090(trichome morphogenesis)	[K] Transcription	K09422	-	sp|Q38850|MYB5_ARATH Transcription repressor MYB5 OS=Arabidopsis thaliana GN=MYB5 PE=1 SV=1	2.6e-33	gi|148906684|gb|ABR16491.1| unknown [Picea sitchensis]	8.8e-34	B8LMJ6_PICSI/67-112 B8LMJ6.1 PF00249.26;Myb_DNA-binding;	3.1e-20	ath:AT3G13540	5.5e-34	-	18.27	2.02	18.74	0	0	3.69	0	1.75	0
comp26825_c0	1522	MYB44	myb proto-oncogene protein, plant	GO:0005634(nucleus);GO:0003677(DNA binding);GO:0009738(abscisic acid mediated signaling pathway);GO:0006355(regulation of transcription, DNA-dependent);GO:0009733(response to auxin stimulus);GO:0046686(response to cadmium ion);GO:0010200(response to chitin);GO:0009723(response to ethylene stimulus);GO:0009739(response to gibberellin stimulus);GO:0009753(response to jasmonic acid stimulus);GO:0009…	[K] Transcription	K09422	-	sp|Q9FDW1|MYB44_ARATH Transcription factor MYB44 OS=Arabidopsis thaliana GN=MYB44 PE=2 SV=1	1.4e-46	gi|147744712|gb|ABQ51222.1| R2R3-MYB transcription factor MYB6 [Picea glauca]	7.5e-88	A5JYF1_PICGL/19-79 A5JYF1.1 PF13921.1;Myb_DNA-bind_6;	2.9e-26	ath:AT2G23290	5.4e-54	-	29.82	19.55	16.66	18.01	18.8	19.6	53.11	43.99	51.87
comp27313_c0	1634	MYB5	myb proto-oncogene protein, plant	GO:0005634(nucleus);GO:0003677(DNA binding);GO:0048354(mucilage biosynthetic process involved in seed coat development);GO:0006355(regulation of transcription, DNA-dependent);GO:0006351(transcription, DNA-dependent);GO:0010090(trichome morphogenesis)	[K] Transcription	K09422	-	sp|Q38850|MYB5_ARATH Transcription repressor MYB5 OS=Arabidopsis thaliana GN=MYB5 PE=1 SV=1	1.5e-52	gi|670366461|ref|XP_008664663.1| PREDICTED: myb-related protein 306-like isoform X1 [Zea mays]	7.9e-45	Q0PJC3_SOYBN/17-109 Q0PJC3.1 PF13921.1;Myb_DNA-bind_6;	1.7e-15	ath:AT3G13540	3.3e-53	-	20.9	15.56	17	13.7	15.54	13.88	3.29	3.47	2.02
comp274976_c0	278	MYB3R-1	myb proto-oncogene protein, plant	GO:0005634(nucleus);GO:0003677(DNA binding);GO:0003713(transcription coactivator activity);GO:0006355(regulation of transcription, DNA-dependent)	[K] Transcription	K09422	-	sp|Q9S7G7|MB3R1_ARATH Myb-related protein 3R-1 OS=Arabidopsis thaliana GN=MYB3R-1 PE=2 SV=1	5e-26	gi|302775298|ref|XP_002971066.1| hypothetical protein SELMODRAFT_411844 [Selaginella moellendorffii]	6.2e-32	A9SUL6_PHYPA/20-80 A9SUL6.1 PF13921.1;Myb_DNA-bind_6;	1.1e-24	ath:AT5G02320	2.2e-27	-	4.22	6.89	7.44	6.72	5.93	1.4	3.75	2.32	2.32
comp27540_c0	918	MYB4	myb proto-oncogene protein, plant	GO:0005634(nucleus);GO:0003677(DNA binding);GO:0045892(negative regulation of transcription, DNA-dependent);GO:0009753(response to jasmonic acid stimulus);GO:0009751(response to salicylic acid stimulus);GO:0010224(response to UV-B);GO:0006351(transcription, DNA-dependent)	[K] Transcription	K09422	-	sp|Q9SZP1|MYB4_ARATH Transcription repressor MYB4 OS=Arabidopsis thaliana GN=MYB4 PE=1 SV=1	1.1e-67	gi|147744710|gb|ABQ51221.1| R2R3-MYB transcription factor MYB5 [Picea glauca]	4e-76	E1U5T5_SOYBN/17-78 E1U5T5.1 PF13921.1;Myb_DNA-bind_6;	5.9e-29	ath:AT4G38620	2.7e-68	-	63.54	71.66	82.27	96.94	60.29	64.51	127.85	114.01	53.53
comp28010_c0	1676	MYB44	myb proto-oncogene protein, plant	GO:0005634(nucleus);GO:0003677(DNA binding);GO:0009738(abscisic acid mediated signaling pathway);GO:0006355(regulation of transcription, DNA-dependent);GO:0009733(response to auxin stimulus);GO:0046686(response to cadmium ion);GO:0010200(response to chitin);GO:0009723(response to ethylene stimulus);GO:0009739(response to gibberellin stimulus);GO:0009753(response to jasmonic acid stimulus);GO:0009…	[K] Transcription	K09422	-	sp|Q9FDW1|MYB44_ARATH Transcription factor MYB44 OS=Arabidopsis thaliana GN=MYB44 PE=2 SV=1	2.3e-53	gi|89058604|gb|ABD60281.1| R2R3-MYB transcription factor MYB7 [Pinus taeda]	1.7e-77	A5JYF1_PICGL/19-79 A5JYF1.1 PF13921.1;Myb_DNA-bind_6;	6.3e-26	ath:AT3G50060	5.1e-54	-	67.19	63.9	71.77	57.39	47.45	53.84	48.75	30.59	36.91
comp28347_c0	3770	mybQ	-	GO:0005634(nucleus);GO:0003677(DNA binding);GO:0006355(regulation of transcription, DNA-dependent);GO:0006351(transcription, DNA-dependent)	-	-	-	sp|Q54HP1|MYBQ_DICDI Myb-like protein Q OS=Dictyostelium discoideum GN=mybQ PE=3 SV=1	9.4e-07	-	-	-	-	-	-	-	8.62	8.08	8.47	9.04	7.25	9.13	8.36	8.12	7.1
comp28591_c0	1598	MYB28	myb proto-oncogene protein, plant	-	[K] Transcription	K09422	-	sp|Q9SPG2|MYB28_ARATH Transcription factor MYB28 OS=Arabidopsis thaliana GN=MYB28 PE=1 SV=1	1.8e-55	gi|116792825|gb|ABK26515.1| unknown [Picea sitchensis]	5.2e-92	E7DAP4_MIMGU/1-61 E7DAP4.1 PF13921.1;Myb_DNA-bind_6;	2.6e-23	ath:AT5G15310	2.8e-77	-	57.35	63.64	73.88	467.83	198.84	241.67	75.18	86.32	77.9
comp29215_c0	1577	MYB5	myb proto-oncogene protein, plant	GO:0005634(nucleus);GO:0003677(DNA binding);GO:0048354(mucilage biosynthetic process involved in seed coat development);GO:0006355(regulation of transcription, DNA-dependent);GO:0006351(transcription, DNA-dependent);GO:0010090(trichome morphogenesis)	[K] Transcription	K09422	-	sp|Q38850|MYB5_ARATH Transcription repressor MYB5 OS=Arabidopsis thaliana GN=MYB5 PE=1 SV=1	6.6e-59	gi|297739773|emb|CBI29955.3| unnamed protein product [Vitis vinifera]	4.5e-64	Q84U50_9ASPA/17-90 Q84U50.1 PF13921.1;Myb_DNA-bind_6;	1.2e-22	ath:AT3G13540	1.8e-59	-	36.31	27.62	28.18	26.7	35.06	32.58	35.43	37.73	30.58
comp29469_c0	1187	MYB21	myb proto-oncogene protein, plant	GO:0005634(nucleus);GO:0003677(DNA binding);GO:0009740(gibberellic acid mediated signaling pathway);GO:0009867(jasmonic acid mediated signaling pathway);GO:0009585(red, far-red light phototransduction);GO:0006355(regulation of transcription, DNA-dependent);GO:0048443(stamen development);GO:0006351(transcription, DNA-dependent)	[K] Transcription	K09422	-	sp|Q9LK95|MYB21_ARATH Transcription factor MYB21 OS=Arabidopsis thaliana GN=MYB21 PE=1 SV=1	4e-39	gi|148906631|gb|ABR16467.1| unknown [Picea sitchensis]	7.9e-57	B8LLD7_PICSI/17-64 B8LLD7.1 PF00249.26;Myb_DNA-binding;	1.4e-20	ath:AT3G06490	6.3e-40	-	56.34	60.47	70.22	0.18	0.41	0.1	40.57	37.41	39.33
comp29648_c0	1581	MYB44	myb proto-oncogene protein, plant	GO:0005634(nucleus);GO:0003677(DNA binding);GO:0009738(abscisic acid mediated signaling pathway);GO:0006355(regulation of transcription, DNA-dependent);GO:0009733(response to auxin stimulus);GO:0046686(response to cadmium ion);GO:0010200(response to chitin);GO:0009723(response to ethylene stimulus);GO:0009739(response to gibberellin stimulus);GO:0009753(response to jasmonic acid stimulus);GO:0009…	[K] Transcription	K09422	-	sp|Q9FDW1|MYB44_ARATH Transcription factor MYB44 OS=Arabidopsis thaliana GN=MYB44 PE=2 SV=1	4.4e-49	gi|383867445|gb|AFH54968.1| Myb transcription factor, partial [Juniperus convallium]	3e-66	B8LM22_PICSI/22-82 B8LM22.1 PF13921.1;Myb_DNA-bind_6;	1.1e-25	ath:AT3G50060	1.9e-49	-	26.71	31.63	36.01	34.04	26.63	40.24	35.52	26.51	38.97
comp29765_c0	2803	mybQ	-	GO:0005634(nucleus);GO:0003677(DNA binding);GO:0006355(regulation of transcription, DNA-dependent);GO:0006351(transcription, DNA-dependent)	-	-	-	sp|Q54HP1|MYBQ_DICDI Myb-like protein Q OS=Dictyostelium discoideum GN=mybQ PE=3 SV=1	9.6e-12	gi|670428793|ref|XP_008655245.1| PREDICTED: uncharacterized protein LOC100383096 isoform X1 [Zea mays]	1.1e-59	G5DXD8_SILLA/138-512 G5DXD8.1 PF07223.6;DUF1421;	4e-25	-	-	-	54.8	55.64	53.7	42.98	39.53	38.41	50.67	49.38	45.95
comp30249_c0	2416	MYB3	myb proto-oncogene protein, plant	GO:0005634(nucleus);GO:0003677(DNA binding);GO:0009800(cinnamic acid biosynthetic process);GO:0009892(negative regulation of metabolic process);GO:0006355(regulation of transcription, DNA-dependent);GO:0009737(response to abscisic acid stimulus);GO:0009751(response to salicylic acid stimulus);GO:0009651(response to salt stress);GO:0009611(response to wounding);GO:0006351(transcription, DNA-depend…	[K] Transcription	K09422	-	sp|Q9S9K9|MYB3_ARATH Transcription factor MYB3 OS=Arabidopsis thaliana GN=MYB3 PE=1 SV=1	2.5e-47	gi|148906684|gb|ABR16491.1| unknown [Picea sitchensis]	1.9e-67	Q84U50_9ASPA/17-90 Q84U50.1 PF13921.1;Myb_DNA-bind_6;	7.6e-22	ath:AT1G22640	5.9e-48	-	18.24	15.68	16.85	8.97	7.72	6.79	1.94	2.9	0.86
comp32603_c0	500	MYB90	myb proto-oncogene protein, plant	GO:0005634(nucleus);GO:0003677(DNA binding);GO:0005515(protein binding);GO:0006355(regulation of transcription, DNA-dependent);GO:0080167(response to karrikin);GO:0006950(response to stress);GO:0006351(transcription, DNA-dependent)	[K] Transcription	K09422	-	sp|Q9ZTC3|MYB90_ARATH Transcription factor MYB90 OS=Arabidopsis thaliana GN=MYB90 PE=1 SV=1	8.2e-16	gi|116783634|gb|ABK23031.1| unknown [Picea sitchensis]	9.5e-17	A9NQX0_PICSI/29-72 A9NQX0.1 PF00249.26;Myb_DNA-binding;	1e-15	ath:AT1G66390	1.3e-16	-	26.58	38.64	44.25	69.69	67.89	93.51	155.83	124.69	105.42
comp6115_c0	321	MYB5	myb proto-oncogene protein, plant	GO:0005634(nucleus);GO:0003677(DNA binding);GO:0048354(mucilage biosynthetic process involved in seed coat development);GO:0006355(regulation of transcription, DNA-dependent);GO:0006351(transcription, DNA-dependent);GO:0010090(trichome morphogenesis)	[K] Transcription	K09422	-	sp|Q38850|MYB5_ARATH Transcription repressor MYB5 OS=Arabidopsis thaliana GN=MYB5 PE=1 SV=1	1.2e-11	gi|116783634|gb|ABK23031.1| unknown [Picea sitchensis]	3.7e-17	A9NQX0_PICSI/29-72 A9NQX0.1 PF00249.26;Myb_DNA-binding;	8.9e-16	ath:AT3G13540	2.7e-12	-	8.46	5.5	9.95	40.15	14.94	14.63	8.11	5.84	1.73
comp6584_c0	1001	MYB5	myb proto-oncogene protein, plant	GO:0005634(nucleus);GO:0003677(DNA binding);GO:0048354(mucilage biosynthetic process involved in seed coat development);GO:0006355(regulation of transcription, DNA-dependent);GO:0006351(transcription, DNA-dependent);GO:0010090(trichome morphogenesis)	[K] Transcription	K09422	-	sp|Q38850|MYB5_ARATH Transcription repressor MYB5 OS=Arabidopsis thaliana GN=MYB5 PE=1 SV=1	2.9e-19	gi|148908301|gb|ABR17264.1| unknown [Picea sitchensis]	1.2e-42	D7ML75_ARALL/88-381 D7ML75.1 PF02628.10;COX15-CtaA;	5.2e-12	ath:AT3G13540	9.1e-20	-	3.54	1.52	3.31	8.71	11.99	5.67	0.62	0.21	0.16
comp84209_c0	355	MYB4	myb proto-oncogene protein, plant	GO:0005634(nucleus);GO:0003677(DNA binding);GO:0045892(negative regulation of transcription, DNA-dependent);GO:0009753(response to jasmonic acid stimulus);GO:0009751(response to salicylic acid stimulus);GO:0010224(response to UV-B);GO:0006351(transcription, DNA-dependent)	[K] Transcription	K09422	-	sp|Q9SZP1|MYB4_ARATH Transcription repressor MYB4 OS=Arabidopsis thaliana GN=MYB4 PE=1 SV=1	3.2e-31	gi|147744710|gb|ABQ51221.1| R2R3-MYB transcription factor MYB5 [Picea glauca]	1.2e-35	C5X6V2_SORBI/67-112 C5X6V2.1 PF00249.26;Myb_DNA-binding;	4e-21	ath:AT4G38620	1.1e-31	-	0	0	0	0	0	0	176.11	163.73	74.98
comp8618_c0	235	MYB308	myb proto-oncogene protein, plant	GO:0005634(nucleus);GO:0003677(DNA binding);GO:0006355(regulation of transcription, DNA-dependent);GO:0006351(transcription, DNA-dependent)	[K] Transcription	K09422	-	sp|P81393|MYB08_ANTMA Myb-related protein 308 OS=Antirrhinum majus GN=MYB308 PE=2 SV=1	3.7e-20	gi|147744710|gb|ABQ51221.1| R2R3-MYB transcription factor MYB5 [Picea glauca]	3.8e-20	A2Q124_HUMLU/14-61 A2Q124.1 PF00249.26;Myb_DNA-binding;	1.5e-11	ath:AT4G38620	4.6e-20	-	28.9	40.17	58.81	4.06	1.53	10.64	1.04	0	0.6
comp1154_c0	318	-	myb proto-oncogene protein, plant	GO:0005634(nucleus);GO:0003677(DNA binding);GO:0006355(regulation of transcription, DNA-dependent);GO:0006351(transcription, DNA-dependent)	[K] Transcription	K09422	-	sp|P20024|MYB1_MAIZE Myb-related protein Zm1 OS=Zea mays PE=2 SV=1	3.3e-24	gi|224286123|gb|ACN40772.1| unknown [Picea sitchensis]	4.1e-26	C0PSI2_PICSI/67-112 C0PSI2.1 PF00249.26;Myb_DNA-binding;	1.4e-17	ath:AT1G06180	1.1e-25	-	0	0	1.36	0	0	0	8.89	6.88	24.21
comp1299_c0	304	ODO1	myb proto-oncogene protein, plant	GO:0005634(nucleus);GO:0003677(DNA binding);GO:0006355(regulation of transcription, DNA-dependent);GO:0006351(transcription, DNA-dependent)	[K] Transcription	K09422	-	sp|Q50EX6|ODO1_PETHY Protein ODORANT1 OS=Petunia hybrida GN=ODO1 PE=2 SV=1	7.1e-47	gi|350537595|ref|NP_001234300.1| myb-related transcription factor [Solanum lycopersicum]	4.4e-49	A8CCM9_TOBAC/14-61 A8CCM9.1 PF00249.26;Myb_DNA-binding;	2.3e-22	ath:AT1G66230	6.6e-49	-	0.23	1.16	0.26	0	0	0	2.41	2.51	25.92
comp1299_c1	447	ODO1	myb proto-oncogene protein, plant	GO:0005634(nucleus);GO:0003677(DNA binding);GO:0006355(regulation of transcription, DNA-dependent);GO:0006351(transcription, DNA-dependent)	[K] Transcription	K09422	-	sp|Q50EX6|ODO1_PETHY Protein ODORANT1 OS=Petunia hybrida GN=ODO1 PE=2 SV=1	8.3e-13	gi|674956999|emb|CDX76358.1| BnaA08g10420D [Brassica napus]	5.5e-14	-	-	ath:AT4G22680	2.9e-12	-	0	0.37	0.33	0	0	0	5.19	3.51	21.31
comp1431_c0	218	-	myb proto-oncogene protein, plant	-	[K] Transcription	K09422	-	-	-	gi|269784590|dbj|BAI49721.1| MYB transcription factor [Diospyros kaki]	9.5e-17	D0VYJ9_DIOKA/14-61 D0VYJ9.1 PF00249.26;Myb_DNA-binding;	1.1e-10	ath:AT3G61250	4.1e-14	-	3.68	0	2.48	6.25	0.69	9.57	6.34	5.66	0
comp149084_c0	676	-	myb proto-oncogene protein, plant	-	-	K09422	-	-	-	gi|523509399|gb|AGQ46761.1| MYB transcription factor [Malus domestica]	1.1e-15	-	-	ath:AT3G13540	2.5e-07	-	2.22	0	5.14	9.53	0	1.93	1.76	1.34	0.04
comp150069_c0	402	CPC	myb proto-oncogene protein, plant	GO:0005634(nucleus);GO:0003677(DNA binding);GO:0005515(protein binding);GO:0009913(epidermal cell differentiation);GO:0010063(positive regulation of trichoblast fate specification);GO:0006355(regulation of transcription, DNA-dependent);GO:0009753(response to jasmonic acid stimulus);GO:0009751(response to salicylic acid stimulus);GO:0006351(transcription, DNA-dependent)	-	K09422	-	sp|O22059|CPC_ARATH Transcription factor CPC OS=Arabidopsis thaliana GN=CPC PE=1 SV=1	6.8e-14	gi|116783634|gb|ABK23031.1| unknown [Picea sitchensis]	4.7e-26	A9NQX0_PICSI/29-72 A9NQX0.1 PF00249.26;Myb_DNA-binding;	1.8e-17	ath:AT1G01380	1.3e-14	-	4.61	2.25	8.5	8.04	2.44	10.44	3.63	6.76	5.08
comp153333_c0	274	TT2	myb proto-oncogene protein, plant	GO:0005634(nucleus);GO:0005524(ATP binding);GO:0003677(DNA binding);GO:0005515(protein binding);GO:0010023(proanthocyanidin biosynthetic process);GO:0006355(regulation of transcription, DNA-dependent);GO:0006351(transcription, DNA-dependent)	[K] Transcription	K09422	-	sp|Q9FJA2|TT2_ARATH Transcription factor TT2 OS=Arabidopsis thaliana GN=TT2 PE=1 SV=1	2e-13	gi|629117120|gb|KCW81795.1| hypothetical protein EUGRSUZ_C03151 [Eucalyptus grandis]	8.5e-16	B9GKV1_POPTR/74-136 B9GKV1.1 PF13921.1;Myb_DNA-bind_6;	2.1e-13	ath:AT5G35550	5.9e-14	-	5.68	2.01	4.26	4.7	0	9.97	5.75	6.94	2.78
comp16533_c0	403	C1	myb proto-oncogene protein, plant	GO:0005634(nucleus);GO:0003677(DNA binding);GO:0006355(regulation of transcription, DNA-dependent);GO:0006351(transcription, DNA-dependent)	-	K09422	-	sp|P10290|MYBC_MAIZE Anthocyanin regulatory C1 protein OS=Zea mays GN=C1 PE=2 SV=1	4.8e-15	gi|116783634|gb|ABK23031.1| unknown [Picea sitchensis]	7.1e-16	A9NQX0_PICSI/29-72 A9NQX0.1 PF00249.26;Myb_DNA-binding;	4.7e-15	ath:AT5G53200	4.8e-15	-	38.25	8.97	17.46	9.51	10.48	5.03	38.67	54.73	19.82
comp17314_c0	671	-	myb proto-oncogene protein, plant	-	[K] Transcription	K09422	-	-	-	gi|147744710|gb|ABQ51221.1| R2R3-MYB transcription factor MYB5 [Picea glauca]	3.1e-14	-	-	ath:AT1G22640	1.5e-08	-	9.92	13.38	17.03	10.7	9.54	9.26	2.63	2.57	1.9
comp18063_c0	1435	RS2	myb proto-oncogene protein, plant	GO:0003677(DNA binding);GO:0006355(regulation of transcription, DNA-dependent);GO:0006351(transcription, DNA-dependent)	[K] Transcription	K09422	-	sp|Q9S7B2|RS2_MAIZE Protein rough sheath 2 OS=Zea mays GN=RS2 PE=1 SV=1	2.3e-57	gi|661894359|emb|CDP02800.1| unnamed protein product [Coffea canephora]	6.2e-91	D5FFH6_MEDTR/10-73 D5FFH6.1 PF13921.1;Myb_DNA-bind_6;	2.2e-25	ath:AT2G37630	1.1e-85	-	5.26	2.69	3.06	0.41	0.31	2.15	29.49	39.55	40.96
comp18759_c1	789	-	myb proto-oncogene protein, plant	-	[K] Transcription	K09422	-	-	-	gi|586659508|ref|XP_006829839.1| hypothetical protein AMTR_s00119p00105590 [Amborella trichopoda]	1.6e-17	-	-	ath:AT1G69560	6.2e-09	-	7.24	9.72	9.56	0.69	1.07	1.55	4.21	4.25	2.91
comp199637_c0	363	CDC5	myb proto-oncogene protein, plant	GO:0005681(spliceosomal complex);GO:0003677(DNA binding);GO:0005515(protein binding);GO:0007049(cell cycle);GO:0045087(innate immune response);GO:0006397(mRNA processing);GO:0006355(regulation of transcription, DNA-dependent);GO:0008380(RNA splicing);GO:0006351(transcription, DNA-dependent)	[A] RNA processing and modification ;[D] Cell cycle control, cell division, chromosome partitioning	K09422	-	sp|P92948|CDC5L_ARATH Cell division cycle 5-like protein OS=Arabidopsis thaliana GN=CDC5 PE=1 SV=2	6.3e-63	gi|586774702|ref|XP_006857301.1| hypothetical protein AMTR_s00067p00056670 [Amborella trichopoda]	7.2e-63	B9S7K4_RICCO/62-120 B9S7K4.1 PF13921.1;Myb_DNA-bind_6;	4.8e-29	ath:AT1G09770	1.5e-63	-	2.34	5.02	3.95	4.36	5.49	5.99	4.49	4.02	3.06
comp20203_c0	1561	TRB1	myb proto-oncogene protein, plant	-	-	K09422	-	sp|Q8VWK4|TRB1_ARATH Telomere repeat-binding factor 1 OS=Arabidopsis thaliana GN=TRB1 PE=1 SV=1	6.3e-52	gi|148910122|gb|ABR18143.1| unknown [Picea sitchensis]	3.1e-107	B8LR63_PICSI/5-56 B8LR63.1 PF00249.26;Myb_DNA-binding;	5.7e-22	ath:AT3G49850	5.5e-39	-	16.79	15.33	16.64	14.01	14.9	15.8	7.15	7.3	4.39
comp20416_c0	1298	RAX3	myb proto-oncogene protein, plant	GO:0005634(nucleus);GO:0003677(DNA binding);GO:0007275(multicellular organismal development);GO:0006355(regulation of transcription, DNA-dependent);GO:0009751(response to salicylic acid stimulus);GO:0006351(transcription, DNA-dependent)	[K] Transcription	K09422	-	sp|Q9M2Y9|RAX3_ARATH Transcription factor RAX3 OS=Arabidopsis thaliana GN=RAX3 PE=2 SV=1	1.8e-56	gi|294462578|gb|ADE76835.1| unknown [Picea sitchensis]	1.7e-66	I1NAB3_SOYBN/14-62 I1NAB3.1 PF00249.26;Myb_DNA-binding;	2.3e-21	ath:AT5G57620	6.5e-59	-	5.92	7.42	6.73	6.29	4.4	6.33	4.08	5.36	5.34
comp23735_c0	1511	At1g17520	myb proto-oncogene protein, plant	-	-	K09422	-	sp|F4I7L1|TRB4_ARATH Telomere repeat-binding factor 4 OS=Arabidopsis thaliana GN=At1g17520 PE=2 SV=2	1.3e-45	gi|294461819|gb|ADE76468.1| unknown [Picea sitchensis]	8.8e-69	D5AA99_PICSI/124-192 D5AA99.1 PF00538.14;Linker_histone;	2.8e-21	ath:AT1G17520	2.6e-46	-	38.73	34.08	44.68	77.96	67.87	66.24	42.7	39.21	45.36
comp239726_c0	252	CDC5	myb proto-oncogene protein, plant	GO:0005681(spliceosomal complex);GO:0003677(DNA binding);GO:0005515(protein binding);GO:0007049(cell cycle);GO:0045087(innate immune response);GO:0006397(mRNA processing);GO:0006355(regulation of transcription, DNA-dependent);GO:0008380(RNA splicing);GO:0006351(transcription, DNA-dependent)	[A] RNA processing and modification ;[D] Cell cycle control, cell division, chromosome partitioning	K09422	-	sp|P92948|CDC5L_ARATH Cell division cycle 5-like protein OS=Arabidopsis thaliana GN=CDC5 PE=1 SV=2	2e-38	gi|586774702|ref|XP_006857301.1| hypothetical protein AMTR_s00067p00056670 [Amborella trichopoda]	5.3e-38	-	-	ath:AT1G09770	5.2e-39	-	3.79	6.41	8.04	8.94	10.26	9.77	6.45	9.71	6.95
comp24083_c0	856	WER	myb proto-oncogene protein, plant	GO:0005634(nucleus);GO:0003677(DNA binding);GO:0005515(protein binding);GO:0045165(cell fate commitment);GO:0007275(multicellular organismal development);GO:0045893(positive regulation of transcription, DNA-dependent);GO:0006351(transcription, DNA-dependent)	[K] Transcription	K09422	-	sp|Q9SEI0|WER_ARATH Transcription factor WER OS=Arabidopsis thaliana GN=WER PE=1 SV=1	5.4e-42	gi|629113245|gb|KCW78205.1| hypothetical protein EUGRSUZ_D02390 [Eucalyptus grandis]	3.5e-44	Q84U50_9ASPA/17-90 Q84U50.1 PF13921.1;Myb_DNA-bind_6;	2e-25	ath:AT5G14750	1.2e-42	-	75.54	48.54	53.96	6.32	5.66	7.01	7.38	6.96	4.41
comp247_c0	798	CDC5	myb proto-oncogene protein, plant	GO:0005681(spliceosomal complex);GO:0003677(DNA binding);GO:0005515(protein binding);GO:0007049(cell cycle);GO:0045087(innate immune response);GO:0006397(mRNA processing);GO:0006355(regulation of transcription, DNA-dependent);GO:0008380(RNA splicing);GO:0006351(transcription, DNA-dependent)	[A] RNA processing and modification ;[D] Cell cycle control, cell division, chromosome partitioning	K09422	-	sp|P92948|CDC5L_ARATH Cell division cycle 5-like protein OS=Arabidopsis thaliana GN=CDC5 PE=1 SV=2	7.5e-94	gi|659122536|ref|XP_008461195.1| PREDICTED: LOW QUALITY PROTEIN: cell division cycle 5-like protein [Cucumis melo]	2e-100	F6H620_VITVI/383-640 F6H620.1 PF11831.3;Myb_Cef;	2.4e-51	ath:AT1G09770	1.6e-94	-	8.5	5.45	5.31	4.6	3.23	8.98	9.64	7.67	6.88
comp24986_c0	1224	GAM1	myb proto-oncogene protein, plant	GO:0005634(nucleus);GO:0003677(DNA binding);GO:0030154(cell differentiation);GO:0009908(flower development);GO:0006355(regulation of transcription, DNA-dependent);GO:0006351(transcription, DNA-dependent)	[K] Transcription	K09422	-	sp|Q0JIC2|GAM1_ORYSJ Transcription factor GAMYB OS=Oryza sativa subsp. japonica GN=GAM1 PE=2 SV=1	2.7e-12	gi|402234629|gb|AFQ37424.1| myb domain protein 33 [Larix kaempferi]	2.9e-115	-	-	ath:AT3G11440	3.5e-09	-	15.41	11.47	19.5	12.39	10.14	11.17	30.73	24.87	34.66
comp25097_c0	2312	RS2	myb proto-oncogene protein, plant	GO:0003677(DNA binding);GO:0006355(regulation of transcription, DNA-dependent);GO:0006351(transcription, DNA-dependent)	[K] Transcription	K09422	-	sp|Q9S7B2|RS2_MAIZE Protein rough sheath 2 OS=Zea mays GN=RS2 PE=1 SV=1	9.2e-86	gi|294462926|gb|ADE77003.1| unknown [Picea sitchensis]	1.1e-138	F6GVQ6_VITVI/7-70 F6GVQ6.1 PF13921.1;Myb_DNA-bind_6;	5.4e-26	ath:AT2G37630	7.4e-87	-	15.36	11.88	11.89	14.19	12.69	10.84	4.54	6.1	5.84
comp26078_c0	867	WER	myb proto-oncogene protein, plant	GO:0005634(nucleus);GO:0003677(DNA binding);GO:0005515(protein binding);GO:0045165(cell fate commitment);GO:0007275(multicellular organismal development);GO:0045893(positive regulation of transcription, DNA-dependent);GO:0006351(transcription, DNA-dependent)	[K] Transcription	K09422	-	sp|Q9SEI0|WER_ARATH Transcription factor WER OS=Arabidopsis thaliana GN=WER PE=1 SV=1	8.8e-22	gi|502093669|ref|XP_004490015.1| PREDICTED: transcriptional activator Myb-like [Cicer arietinum]	3.1e-45	D7TNB9_VITVI/23-83 D7TNB9.1 PF13921.1;Myb_DNA-bind_6;	8.3e-23	ath:AT1G14350	4.3e-42	-	8.38	8.04	12.32	10.12	12.23	10.92	7.68	5.06	2.53
comp26078_c1	1369	-	myb proto-oncogene protein, plant	-	[K] Transcription	K09422	-	-	-	gi|359473371|ref|XP_002271547.2| PREDICTED: uncharacterized protein LOC100246639 [Vitis vinifera]	1.7e-19	-	-	ath:AT1G14350	1.2e-18	-	6.98	6.28	7.31	10.32	12.7	8.2	6.45	4.06	3.68
comp26338_c0	1662	CDC5	myb proto-oncogene protein, plant	GO:0005681(spliceosomal complex);GO:0003677(DNA binding);GO:0005515(protein binding);GO:0007049(cell cycle);GO:0045087(innate immune response);GO:0006397(mRNA processing);GO:0006355(regulation of transcription, DNA-dependent);GO:0008380(RNA splicing);GO:0006351(transcription, DNA-dependent)	[A] RNA processing and modification ;[D] Cell cycle control, cell division, chromosome partitioning	K09422	-	sp|P92948|CDC5L_ARATH Cell division cycle 5-like protein OS=Arabidopsis thaliana GN=CDC5 PE=1 SV=2	4.8e-62	gi|586774702|ref|XP_006857301.1| hypothetical protein AMTR_s00067p00056670 [Amborella trichopoda]	1.1e-89	F6H620_VITVI/383-640 F6H620.1 PF11831.3;Myb_Cef;	3.6e-28	ath:AT1G09770	1.2e-62	-	10.39	10.47	11.17	7.81	8.34	8.45	10.44	10.12	8.36
comp27276_c0	1581	TRB1	myb proto-oncogene protein, plant	-	-	K09422	-	sp|Q8VWK4|TRB1_ARATH Telomere repeat-binding factor 1 OS=Arabidopsis thaliana GN=TRB1 PE=1 SV=1	1.4e-66	gi|148910122|gb|ABR18143.1| unknown [Picea sitchensis]	8e-87	B8LR63_PICSI/121-193 B8LR63.1 PF00538.14;Linker_histone;	1.6e-18	ath:AT3G49850	5.7e-56	-	32.38	27.76	28.53	29.02	29.22	28.14	27.42	25.98	33.31
comp48731_c0	318	CPC	myb proto-oncogene protein, plant	GO:0005634(nucleus);GO:0003677(DNA binding);GO:0005515(protein binding);GO:0009913(epidermal cell differentiation);GO:0010063(positive regulation of trichoblast fate specification);GO:0006355(regulation of transcription, DNA-dependent);GO:0009753(response to jasmonic acid stimulus);GO:0009751(response to salicylic acid stimulus);GO:0006351(transcription, DNA-dependent)	-	K09422	-	sp|O22059|CPC_ARATH Transcription factor CPC OS=Arabidopsis thaliana GN=CPC PE=1 SV=1	1.4e-12	gi|672172619|ref|XP_008806409.1| PREDICTED: transcription factor CPC-like isoform X1 [Phoenix dactylifera]	4.8e-17	B8LRL3_PICSI/24-67 B8LRL3.1 PF00249.26;Myb_DNA-binding;	5.6e-14	ath:AT5G53200	3.1e-13	-	34.3	58.7	66.19	26.16	30.64	25.69	14.49	7.54	6.88
comp56547_c0	283	CPC	myb proto-oncogene protein, plant	GO:0005634(nucleus);GO:0003677(DNA binding);GO:0005515(protein binding);GO:0009913(epidermal cell differentiation);GO:0010063(positive regulation of trichoblast fate specification);GO:0006355(regulation of transcription, DNA-dependent);GO:0009753(response to jasmonic acid stimulus);GO:0009751(response to salicylic acid stimulus);GO:0006351(transcription, DNA-dependent)	-	K09422	-	sp|O22059|CPC_ARATH Transcription factor CPC OS=Arabidopsis thaliana GN=CPC PE=1 SV=1	3e-15	gi|116783634|gb|ABK23031.1| unknown [Picea sitchensis]	9.8e-17	A9NQX0_PICSI/29-72 A9NQX0.1 PF00249.26;Myb_DNA-binding;	1.1e-15	ath:AT1G01380	2e-14	-	46.58	48.3	42.25	118.44	114.42	93.14	422.4	375.48	247.96
comp884_c0	472	-	myb proto-oncogene protein, plant	GO:0005634(nucleus);GO:0003677(DNA binding);GO:0006355(regulation of transcription, DNA-dependent);GO:0006351(transcription, DNA-dependent)	[K] Transcription	K09422	-	sp|P20024|MYB1_MAIZE Myb-related protein Zm1 OS=Zea mays PE=2 SV=1	1.4e-40	gi|359494668|ref|XP_002265355.2| PREDICTED: transcription factor MYB23-like [Vitis vinifera]	5e-44	B9SFE1_RICCO/19-89 B9SFE1.1 PF13921.1;Myb_DNA-bind_6;	4.2e-22	ath:AT1G63910	3.5e-44	-	8.53	9.94	10.87	1.31	0.49	0.33	8.17	7.93	3.29
comp11932_c0	373	APL	-	GO:0005634(nucleus);GO:0003677(DNA binding);GO:0010088(phloem development);GO:0006355(regulation of transcription, DNA-dependent);GO:0006351(transcription, DNA-dependent);GO:0010089(xylem development)	-	-	-	sp|Q9SAK5|APL_ARATH Myb family transcription factor APL OS=Arabidopsis thaliana GN=APL PE=2 SV=2	4e-15	gi|672139112|ref|XP_008793334.1| PREDICTED: uncharacterized protein LOC103709655 isoform X2 [Phoenix dactylifera]	5.9e-21	C5X1R0_SORBI/147-197 C5X1R0.1 PF14379.1;Myb_CC_LHEQLE;	3.9e-16	-	-	-	12.56	8.41	6.98	0.29	1.29	0.9	0.26	0	0
comp15756_c0	2120	APL	-	GO:0005634(nucleus);GO:0003677(DNA binding);GO:0010088(phloem development);GO:0006355(regulation of transcription, DNA-dependent);GO:0006351(transcription, DNA-dependent);GO:0010089(xylem development)	-	-	-	sp|Q9SAK5|APL_ARATH Myb family transcription factor APL OS=Arabidopsis thaliana GN=APL PE=2 SV=2	1.1e-38	gi|224284214|gb|ACN39843.1| unknown [Picea sitchensis]	1.5e-82	Q84QT1_ORYSJ/36-87 Q84QT1.1 PF00249.26;Myb_DNA-binding;	3.5e-21	-	-	-	43.53	39.01	38.6	4.9	6.27	5.01	2.43	1.71	2.05
comp15895_c0	1246	-	-	GO:0005829(cytosol);GO:0005634(nucleus);GO:0003677(DNA binding);GO:0006355(regulation of transcription, DNA-dependent);GO:0006950(response to stress);GO:0006351(transcription, DNA-dependent)	-	-	-	sp|Q2V9B0|MY1R1_SOLTU Transcription factor MYB1R1 OS=Solanum tuberosum PE=2 SV=1	1.7e-34	gi|116792204|gb|ABK26274.1| unknown [Picea sitchensis]	8.4e-64	D6MKL4_9ASPA/78-125 D6MKL4.1 PF00249.26;Myb_DNA-binding;	9.6e-20	-	-	-	39.24	46.81	46.08	40.68	56.94	46.05	43.33	24.76	30.24
comp18079_c0	388	At1g14600	-	GO:0005634(nucleus);GO:0003677(DNA binding);GO:0006355(regulation of transcription, DNA-dependent);GO:0006351(transcription, DNA-dependent)	-	-	-	sp|Q700D9|MYBF_ARATH Putative Myb family transcription factor At1g14600 OS=Arabidopsis thaliana GN=At1g14600 PE=2 SV=2	8e-21	gi|672112174|ref|XP_008804408.1| PREDICTED: putative Myb family transcription factor At1g14600 [Phoenix dactylifera]	1.2e-23	F6H8E3_VITVI/63-114 F6H8E3.1 PF00249.26;Myb_DNA-binding;	4.2e-17	-	-	-	1.91	0.97	0.43	1.75	0.48	0.47	12.53	25.42	76.06
comp2014_c0	731	APL	-	GO:0005634(nucleus);GO:0003677(DNA binding);GO:0010088(phloem development);GO:0006355(regulation of transcription, DNA-dependent);GO:0006351(transcription, DNA-dependent);GO:0010089(xylem development)	-	-	-	sp|Q9SAK5|APL_ARATH Myb family transcription factor APL OS=Arabidopsis thaliana GN=APL PE=2 SV=2	3.9e-48	gi|224284214|gb|ACN39843.1| unknown [Picea sitchensis]	1.3e-55	D8SJI1_SELML/45-96 D8SJI1.1 PF00249.26;Myb_DNA-binding;	7.8e-22	-	-	-	8.81	9.68	10.04	0.44	0.77	0.51	0	0	0
comp21921_c0	2593	APL	-	GO:0005634(nucleus);GO:0003677(DNA binding);GO:0010088(phloem development);GO:0006355(regulation of transcription, DNA-dependent);GO:0006351(transcription, DNA-dependent);GO:0010089(xylem development)	-	-	-	sp|Q9SAK5|APL_ARATH Myb family transcription factor APL OS=Arabidopsis thaliana GN=APL PE=2 SV=2	1.4e-50	gi|224284214|gb|ACN39843.1| unknown [Picea sitchensis]	5.9e-81	D8SJI1_SELML/45-96 D8SJI1.1 PF00249.26;Myb_DNA-binding;	8.6e-22	-	-	-	30.08	31.67	28.22	10.61	10.82	7.7	5.65	5.13	5.15
comp22933_c0	1552	APL	-	GO:0005634(nucleus);GO:0003677(DNA binding);GO:0010088(phloem development);GO:0006355(regulation of transcription, DNA-dependent);GO:0006351(transcription, DNA-dependent);GO:0010089(xylem development)	-	-	-	sp|Q9SAK5|APL_ARATH Myb family transcription factor APL OS=Arabidopsis thaliana GN=APL PE=2 SV=2	2.1e-56	gi|224284214|gb|ACN39843.1| unknown [Picea sitchensis]	4.5e-163	B9FQD7_ORYSJ/58-109 B9FQD7.1 PF00249.26;Myb_DNA-binding;	2e-22	-	-	-	26.64	30.95	31.84	26.7	22.63	24.87	18.36	16.93	17.68
comp26046_c0	1948	-	-	GO:0005829(cytosol);GO:0005634(nucleus);GO:0003677(DNA binding);GO:0006355(regulation of transcription, DNA-dependent);GO:0006950(response to stress);GO:0006351(transcription, DNA-dependent)	-	-	-	sp|Q2V9B0|MY1R1_SOLTU Transcription factor MYB1R1 OS=Solanum tuberosum PE=2 SV=1	3.8e-55	gi|148906751|gb|ABR16522.1| unknown [Picea sitchensis]	7.9e-125	B2CZJ3_CAPAN/98-145 B2CZJ3.1 PF00249.26;Myb_DNA-binding;	2.5e-21	-	-	-	49.97	52.87	53.87	52.32	55.38	54.64	23.3	21.29	23.78
comp28040_c0	1735	-	-	GO:0005829(cytosol);GO:0005634(nucleus);GO:0003677(DNA binding);GO:0006355(regulation of transcription, DNA-dependent);GO:0006950(response to stress);GO:0006351(transcription, DNA-dependent)	-	-	-	sp|Q2V9B0|MY1R1_SOLTU Transcription factor MYB1R1 OS=Solanum tuberosum PE=2 SV=1	5.9e-40	gi|116787477|gb|ABK24521.1| unknown [Picea sitchensis]	1.5e-77	Q0PJJ8_SOYBN/98-145 Q0PJJ8.1 PF00249.26;Myb_DNA-binding;	5.8e-21	-	-	-	45.97	29.69	29.39	22.58	18.96	15.38	71.69	78.38	60.81
comp29118_c0	2033	Tom1	-	GO:0005829(cytosol);GO:0005769(early endosome);GO:0016020(membrane);GO:0005515(protein binding);GO:0006886(intracellular protein transport)	[U] Intracellular trafficking, secretion, and vesicular transport	-	-	sp|O88746|TOM1_MOUSE Target of Myb protein 1 OS=Mus musculus GN=Tom1 PE=1 SV=1	2.2e-30	gi|148908883|gb|ABR17546.1| unknown [Picea sitchensis]	4.2e-210	B8LPG6_PICSI/1-134 B8LPG6.1 PF00790.14;VHS;	3.4e-58	-	-	-	47.97	39.37	40.41	19.7	18.26	19.01	37.96	42.86	40.83
comp29918_c1	2444	TOM1	-	GO:0005829(cytosol);GO:0005769(early endosome);GO:0016020(membrane);GO:0006886(intracellular protein transport)	[U] Intracellular trafficking, secretion, and vesicular transport	-	-	sp|O12940|TOM1_CHICK Target of Myb protein 1 OS=Gallus gallus GN=TOM1 PE=2 SV=2	1.9e-29	gi|148908883|gb|ABR17546.1| unknown [Picea sitchensis]	2.5e-163	B8LPG6_PICSI/1-134 B8LPG6.1 PF00790.14;VHS;	9.3e-58	-	-	-	57.79	42.27	44.44	43.2	47.91	43.03	68.91	56.91	60.48
comp96668_c0	224	-	-	GO:0005829(cytosol);GO:0005634(nucleus);GO:0003677(DNA binding);GO:0006355(regulation of transcription, DNA-dependent);GO:0006950(response to stress);GO:0006351(transcription, DNA-dependent)	-	-	-	sp|Q2V9B0|MY1R1_SOLTU Transcription factor MYB1R1 OS=Solanum tuberosum PE=2 SV=1	6.9e-31	gi|116787477|gb|ABK24521.1| unknown [Picea sitchensis]	8.2e-34	Q0PJJ8_SOYBN/98-145 Q0PJJ8.1 PF00249.26;Myb_DNA-binding;	7.1e-22	-	-	-	0	0	7.74	0	0	1.22	49.88	36.27	23.32
comp17071_c1	321	-	-	-	-	-	-	-	-	gi|168480797|gb|ACA24492.1| putative myb family transcription factor [Cucumis sativus]	1.4e-17	D8SY20_SELML/150-200 D8SY20.1 PF14379.1;Myb_CC_LHEQLE;	3.1e-11	-	-	-	5.71	6.75	7.52	8.99	2.58	1.28	6.03	1.3	0.65
comp18477_c0	622	-	-	-	-	-	-	-	-	gi|147744710|gb|ABQ51221.1| R2R3-MYB transcription factor MYB5 [Picea glauca]	3.5e-14	-	-	-	-	-	15.72	20.48	23.6	7.48	15.11	10.81	5.17	6.36	10.62
comp23207_c1	1289	DIVARICATA	-	-	[O] Posttranslational modification, protein turnover, chaperones	-	-	sp|Q8S9H7|DIV_ANTMA Transcription factor DIVARICATA OS=Antirrhinum majus GN=DIVARICATA PE=2 SV=1	4.6e-28	gi|195614294|gb|ACG28977.1| MYB-like transcription factor DIVARICATA [Zea mays]	4.7e-31	E1ZQ14_CHLVA/1100-1146 E1ZQ14.1 PF00249.26;Myb_DNA-binding;	5.1e-17	-	-	-	34.41	27.98	28.54	13.13	21.77	18.79	10.13	7.12	5.79
comp25132_c1	1843	-	-	-	[A] RNA processing and modification	-	-	-	-	gi|587936033|gb|EXC22886.1| Myb domain-containing protein [Morus notabilis]	6.6e-75	-	-	-	-	-	32.79	26.64	31.1	25.18	22.15	13.45	22.11	22.81	33.22
comp28876_c0	1681	DIVARICATA	-	-	[O] Posttranslational modification, protein turnover, chaperones	-	-	sp|Q8S9H7|DIV_ANTMA Transcription factor DIVARICATA OS=Antirrhinum majus GN=DIVARICATA PE=2 SV=1	1.9e-46	gi|566170293|ref|XP_002306366.2| myb family transcription factor family protein [Populus trichocarpa]	5.2e-94	F2DSR4_HORVD/160-206 F2DSR4.1 PF00249.26;Myb_DNA-binding;	1.1e-19	-	-	-	20.67	17.76	16.02	12.4	16.05	15.84	14.85	16.01	17.17
comp8859_c0	714	RAD	-	-	[O] Posttranslational modification, protein turnover, chaperones	-	-	sp|Q58FS3|RAD_ANTMA Transcription factor RADIALIS OS=Antirrhinum majus GN=RAD PE=1 SV=1	1.1e-23	gi|224062123|ref|XP_002300766.1| myb family transcription factor family protein [Populus trichocarpa]	1.4e-24	D5ADC1_PICSI/18-67 D5ADC1.1 PF00249.26;Myb_DNA-binding;	3.5e-17	-	-	-	4.76	5.45	5.66	19.07	21.85	22.09	5.63	5.23	4.72
comp9720_c1	282	-	-	-	-	-	-	-	-	gi|402234629|gb|AFQ37424.1| myb domain protein 33 [Larix kaempferi]	4.7e-11	-	-	-	-	-	3.74	4.38	2.91	1.22	6.2	4.81	2.2	1.9	0
comp10295_c0	524	GT-3A	-	GO:0005634(nucleus);GO:0042802(identical protein binding);GO:0043565(sequence-specific DNA binding);GO:0006355(regulation of transcription, DNA-dependent);GO:0006351(transcription, DNA-dependent)	[K] Transcription	-	-	sp|Q9SDW0|TGT3A_ARATH Trihelix transcription factor GT-3a OS=Arabidopsis thaliana GN=GT-3A PE=1 SV=1	4.1e-22	gi|359474775|ref|XP_002266735.2| PREDICTED: trihelix transcription factor GT-3b-like [Vitis vinifera]	6.7e-32	F6HJ54_VITVI/47-132 F6HJ54.1 PF13837.1;Myb_DNA-bind_4;	4.4e-29	-	-	-	14.65	14.17	15	8.4	0.56	2.85	425.88	421.72	595.02
comp10862_c0	715	ARR1	-	GO:0005634(nucleus);GO:0003677(DNA binding);GO:0005515(protein binding);GO:0003700(sequence-specific DNA binding transcription factor activity);GO:0000156(two-component response regulator activity);GO:0009736(cytokinin mediated signaling pathway)	-	-	-	sp|Q940D0|ARR1_ARATH Two-component response regulator ARR1 OS=Arabidopsis thaliana GN=ARR1 PE=1 SV=2	8.7e-22	gi|116787129|gb|ABK24384.1| unknown [Picea sitchensis]	3.7e-71	Q9SNB4_ARATH/146-196 Q9SNB4.1 PF00249.26;Myb_DNA-binding;	3e-23	-	-	-	13.45	20.57	21.38	14.88	23.08	21.4	11.45	11.66	9.12
comp11382_c0	494	-	-	-	-	-	-	-	-	gi|586659490|ref|XP_006829830.1| hypothetical protein AMTR_s00119p00095480 [Amborella trichopoda]	4.6e-19	D8SJI1_SELML/45-96 D8SJI1.1 PF00249.26;Myb_DNA-binding;	1.7e-14	-	-	-	33.22	19.71	24.21	0	0	0	0	0	0
comp11797_c0	1030	ARR12	-	GO:0005634(nucleus);GO:0003677(DNA binding);GO:0000156(two-component response regulator activity);GO:0009736(cytokinin mediated signaling pathway);GO:0006355(regulation of transcription, DNA-dependent);GO:0006351(transcription, DNA-dependent)	[K] Transcription	-	-	sp|P62598|ARR12_ARATH Two-component response regulator ARR12 OS=Arabidopsis thaliana GN=ARR12 PE=2 SV=2	3.2e-46	gi|294461183|gb|ADE76155.1| unknown [Picea sitchensis]	3.4e-65	D5A9D6_PICSI/107-157 D5A9D6.1 PF00249.26;Myb_DNA-binding;	4.5e-21	-	-	-	2.69	2.72	2.66	6.51	3.74	5.24	4.82	5.27	7.82
comp12057_c0	604	RL9	-	GO:0005634(nucleus);GO:0003677(DNA binding);GO:0010158(abaxial cell fate specification);GO:0010229(inflorescence development);GO:0006355(regulation of transcription, DNA-dependent);GO:0006351(transcription, DNA-dependent)	-	-	-	sp|Q0J235|ROLL9_ORYSJ Probable transcription factor RL9 OS=Oryza sativa subsp. japonica GN=RL9 PE=2 SV=2	3.3e-21	gi|661894672|emb|CDP01671.1| unnamed protein product [Coffea canephora]	2.2e-26	C5WZ98_SORBI/118-169 C5WZ98.1 PF00249.26;Myb_DNA-binding;	6.3e-14	-	-	-	5.34	4.67	3.93	1.32	4.34	1.54	10.16	7.17	11.74
comp1269_c0	215	-	-	-	-	-	-	-	-	gi|672116668|ref|XP_008781504.1| PREDICTED: uncharacterized protein LOC103701275 [Phoenix dactylifera]	3e-23	A5AHT3_VITVI/159-204 A5AHT3.1 PF00249.26;Myb_DNA-binding;	1.3e-16	-	-	-	3.89	6.93	6.13	3.31	6.57	20.27	4.48	4.28	5.14
comp13145_c0	754	-	-	-	-	-	-	-	-	gi|148906138|gb|ABR16227.1| unknown [Picea sitchensis]	1.6e-67	B8LKP7_PICSI/75-187 B8LKP7.1 PF13837.1;Myb_DNA-bind_4;	8.3e-45	-	-	-	7.96	7.58	8.12	3.95	3.89	2.29	6.34	3.61	3.43
comp13449_c0	737	RL1	-	-	[O] Posttranslational modification, protein turnover, chaperones	-	-	sp|F4JVB8|RADL1_ARATH Protein RADIALIS-like 1 OS=Arabidopsis thaliana GN=RL1 PE=2 SV=1	1.4e-27	gi|294464042|gb|ADE77540.1| unknown [Picea sitchensis]	6.9e-31	D5ADC1_PICSI/18-67 D5ADC1.1 PF00249.26;Myb_DNA-binding;	1.1e-18	-	-	-	8.44	10.83	14.34	1.23	6.69	5.35	0	0	0.29
comp13643_c0	938	-	telomeric repeat-binding factor 2	-	-	K11111	-	-	-	gi|629119106|gb|KCW83596.1| hypothetical protein EUGRSUZ_B00490 [Eucalyptus grandis]	6.6e-34	A9SLS2_PHYPA/10-60 A9SLS2.1 PF00249.26;Myb_DNA-binding;	4.4e-16	osa:4340310	6e-31	-	13.55	16.14	8.69	6.84	7.34	7.28	17.02	15.43	17.2
comp13682_c0	424	-	-	-	-	-	-	-	-	gi|302776370|ref|XP_002971356.1| hypothetical protein SELMODRAFT_451610 [Selaginella moellendorffii]	7.8e-29	D8RJR4_SELML/81-198 D8RJR4.1 PF13837.1;Myb_DNA-bind_4;	1.9e-24	-	-	-	9.07	4.88	7.67	4.08	0.6	0.5	5.83	3.87	4.93
comp13831_c0	774	-	-	-	-	-	-	-	-	gi|302816461|ref|XP_002989909.1| hypothetical protein SELMODRAFT_428458 [Selaginella moellendorffii]	1e-42	D8RC24_SELML/172-256 D8RC24.1 PF13837.1;Myb_DNA-bind_4;	1e-35	-	-	-	22.47	23.45	18.67	6.26	12.76	16.49	22.92	22.68	27.48
comp14016_c0	1417	GT-3B	-	GO:0005730(nucleolus);GO:0003677(DNA binding);GO:0005515(protein binding);GO:0006355(regulation of transcription, DNA-dependent);GO:0006351(transcription, DNA-dependent)	[K] Transcription	-	-	sp|O80450|TGT3B_ARATH Trihelix transcription factor GT-3b OS=Arabidopsis thaliana GN=GT-3B PE=1 SV=1	1.1e-58	gi|116794122|gb|ABK27014.1| unknown [Picea sitchensis]	7.1e-105	A9TQ62_PHYPA/21-106 A9TQ62.1 PF13837.1;Myb_DNA-bind_4;	2.5e-42	-	-	-	8.58	4.25	6.25	13.18	7.05	4.42	301.36	203.1	300.04
comp143954_c0	220	GTL1	-	GO:0005634(nucleus);GO:0043565(sequence-specific DNA binding);GO:0042631(cellular response to water deprivation);GO:0030308(negative regulation of cell growth);GO:0032876(negative regulation of DNA endoreduplication);GO:0045892(negative regulation of transcription, DNA-dependent);GO:0008361(regulation of cell size);GO:2000038(regulation of stomatal complex development);GO:2000037(regulation of st…	[K] Transcription	-	-	sp|Q9C882|GTL1_ARATH Trihelix transcription factor GTL1 OS=Arabidopsis thaliana GN=GTL1 PE=1 SV=2	7.6e-25	gi|590674803|ref|XP_007039269.1| Duplicated homeodomain-like superfamily protein, putative isoform 2 [Theobroma cacao]	5.8e-27	D6MK04_9ASPA/51-139 D6MK04.1 PF13837.1;Myb_DNA-bind_4;	4.2e-24	-	-	-	19.54	1	20.35	9.04	5.13	20.92	68.57	48.14	74.06
comp14413_c0	330	GT-3A	-	GO:0005634(nucleus);GO:0042802(identical protein binding);GO:0043565(sequence-specific DNA binding);GO:0006355(regulation of transcription, DNA-dependent);GO:0006351(transcription, DNA-dependent)	[K] Transcription	-	-	sp|Q9SDW0|TGT3A_ARATH Trihelix transcription factor GT-3a OS=Arabidopsis thaliana GN=GT-3A PE=1 SV=1	8.2e-14	gi|116794122|gb|ABK27014.1| unknown [Picea sitchensis]	5.1e-23	A9P2A3_PICSI/35-120 A9P2A3.1 PF13837.1;Myb_DNA-bind_4;	2e-15	-	-	-	9.9	5.82	3.29	1.75	1.2	5.62	13.17	12.69	11.9
comp146215_c0	445	-	-	-	-	-	-	-	-	gi|645249689|ref|XP_008230856.1| PREDICTED: uncharacterized protein LOC103330087 isoform X1 [Prunus mume]	1.7e-38	I1N3S3_SOYBN/389-439 I1N3S3.1 PF00249.26;Myb_DNA-binding;	4.7e-12	-	-	-	0	0	0	0	0	0	16.35	12.66	29.49
comp15575_c0	521	-	-	-	-	-	-	-	-	gi|672123181|ref|XP_008784944.1| PREDICTED: uncharacterized protein LOC103703755 isoform X4 [Phoenix dactylifera]	2.4e-29	A9TZ94_PHYPA/200-244 A9TZ94.1 PF00249.26;Myb_DNA-binding;	2.1e-11	-	-	-	25.52	17.71	17.65	14.8	2.2	2.16	5.81	5.37	10.49
comp15744_c0	481	-	-	-	-	-	-	-	-	gi|148908325|gb|ABR17276.1| unknown [Picea sitchensis]	8e-30	B8LNP6_PICSI/56-169 B8LNP6.1 PF13837.1;Myb_DNA-bind_4;	3.7e-28	-	-	-	3.66	3.35	2.3	6.51	10.38	9.89	0.33	1.31	1.31
comp159166_c0	310	-	DnaJ homolog, subfamily C, member 2	-	[O] Posttranslational modification, protein turnover, chaperones	K09522	-	-	-	gi|586662431|ref|XP_006832897.1| hypothetical protein AMTR_s00095p00122180 [Amborella trichopoda]	7.2e-24	D7LZ39_ARALL/508-557 D7LZ39.1 PF00249.26;Myb_DNA-binding;	9e-19	vvi:100259545	2.5e-23	-	17.1	28.09	21.75	43.02	30.73	26.28	90.56	128.01	105.56
comp16591_c0	1591	-	-	-	-	-	-	-	-	gi|586736002|ref|XP_006850180.1| hypothetical protein AMTR_s00022p00244920 [Amborella trichopoda]	5.8e-125	F6HKF6_VITVI/112-240 F6HKF6.1 PF13837.1;Myb_DNA-bind_4;	1.2e-47	-	-	-	5.88	4.47	4.4	7.55	8.02	7.12	2.97	1.25	1.61
comp16791_c0	291	-	-	-	-	-	-	-	-	gi|168052241|ref|XP_001778559.1| predicted protein [Physcomitrella patens]	4.2e-10	D8RJR4_SELML/81-198 D8RJR4.1 PF13837.1;Myb_DNA-bind_4;	5.8e-10	-	-	-	11.21	2.98	8.79	6.09	1.47	2.66	5.49	1.43	3.44
comp16838_c1	1204	ARR2	-	GO:0005634(nucleus);GO:0003677(DNA binding);GO:0005515(protein binding);GO:0003700(sequence-specific DNA binding transcription factor activity);GO:0000156(two-component response regulator activity);GO:0009736(cytokinin mediated signaling pathway);GO:0009873(ethylene mediated signaling pathway);GO:0010150(leaf senescence);GO:0010119(regulation of stomatal movement)	[K] Transcription	-	-	sp|Q9ZWJ9|ARR2_ARATH Two-component response regulator ARR2 OS=Arabidopsis thaliana GN=ARR2 PE=1 SV=1	7.5e-18	gi|294461183|gb|ADE76155.1| unknown [Picea sitchensis]	3.9e-109	D5A9D6_PICSI/107-157 D5A9D6.1 PF00249.26;Myb_DNA-binding;	8.4e-19	-	-	-	19.35	18.15	22.52	11.25	10.21	10.32	13.39	13.89	11.02
comp17071_c0	504	PHL1	-	-	-	-	-	sp|Q8GUN5|PHL1_ARATH Protein PHR1-LIKE 1 OS=Arabidopsis thaliana GN=PHL1 PE=1 SV=1	1.8e-31	gi|629111627|gb|KCW76587.1| hypothetical protein EUGRSUZ_D00972 [Eucalyptus grandis]	9.7e-39	B9N3W8_POPTR/30-81 B9N3W8.1 PF00249.26;Myb_DNA-binding;	3e-21	-	-	-	1.73	5.6	4.42	4.52	6.27	4.68	2.79	1.56	1.04
comp1808_c0	412	GT-3A	-	GO:0005634(nucleus);GO:0042802(identical protein binding);GO:0043565(sequence-specific DNA binding);GO:0006355(regulation of transcription, DNA-dependent);GO:0006351(transcription, DNA-dependent)	[K] Transcription	-	-	sp|Q9SDW0|TGT3A_ARATH Trihelix transcription factor GT-3a OS=Arabidopsis thaliana GN=GT-3A PE=1 SV=1	9.8e-26	gi|359474775|ref|XP_002266735.2| PREDICTED: trihelix transcription factor GT-3b-like [Vitis vinifera]	2.7e-32	F6HJ54_VITVI/47-132 F6HJ54.1 PF13837.1;Myb_DNA-bind_4;	1.7e-29	-	-	-	14.41	5.21	6.26	0	0.94	0	0	0	0
comp19399_c0	1108	-	-	-	-	-	-	-	-	gi|586726502|ref|XP_006849623.1| hypothetical protein AMTR_s00024p00216510 [Amborella trichopoda]	3e-64	D7TQN4_VITVI/411-460 D7TQN4.1 PF00249.26;Myb_DNA-binding;	3.9e-19	-	-	-	21.45	18.46	20.15	13.36	12.28	14.75	11.36	10.31	12.62
comp194278_c0	255	TKI1	-	GO:0005634(nucleus);GO:0003677(DNA binding);GO:0005515(protein binding);GO:0006355(regulation of transcription, DNA-dependent);GO:0006351(transcription, DNA-dependent)	[K] Transcription	-	-	sp|Q8LJT8|TKI1_ARATH TSL-kinase interacting protein 1 OS=Arabidopsis thaliana GN=TKI1 PE=1 SV=2	2.6e-17	gi|148910379|gb|ABR18267.1| unknown [Picea sitchensis]	3.4e-21	C5WRK3_SORBI/26-70 C5WRK3.1 PF00249.26;Myb_DNA-binding;	1.3e-12	-	-	-	7.66	7.17	11.33	3	7.94	0.75	6.57	7.1	7.1
comp19472_c0	1769	KAN1	-	GO:0005634(nucleus);GO:0003677(DNA binding);GO:0010158(abaxial cell fate specification);GO:0009887(organ morphogenesis);GO:0048481(ovule development);GO:0009944(polarity specification of adaxial/abaxial axis);GO:0009956(radial pattern formation);GO:0006355(regulation of transcription, DNA-dependent);GO:0006351(transcription, DNA-dependent);GO:0010051(xylem and phloem pattern formation)	-	-	-	sp|Q93WJ9|KAN1_ARATH Transcription repressor KAN1 OS=Arabidopsis thaliana GN=KAN1 PE=1 SV=1	3.3e-50	gi|629103965|gb|KCW69434.1| hypothetical protein EUGRSUZ_F02896 [Eucalyptus grandis]	5.8e-51	C5WZ98_SORBI/118-169 C5WZ98.1 PF00249.26;Myb_DNA-binding;	8.2e-22	-	-	-	8.09	8.12	7.78	6.47	7.4	9.41	9.45	8.62	8.87
comp19698_c0	801	-	-	-	-	-	-	-	-	gi|502162566|ref|XP_004512544.1| PREDICTED: uncharacterized protein LOC101504988 [Cicer arietinum]	7.2e-24	I1HYP7_BRADI/102-169 I1HYP7.1 PF13921.1;Myb_DNA-bind_6;	5.9e-16	-	-	-	6.02	5.98	6.9	4.54	3.51	2.22	13.1	11.18	8.65
comp19970_c0	1382	-	-	-	-	-	-	-	-	gi|116789822|gb|ABK25400.1| unknown [Picea sitchensis]	4.4e-142	A9NXN9_PICSI/49-177 A9NXN9.1 PF13837.1;Myb_DNA-bind_4;	1.8e-62	-	-	-	32.78	30.4	26.12	27.59	21.28	16.98	37.78	36.08	29.89
comp20298_c0	1345	-	-	-	-	-	-	-	-	gi|148908325|gb|ABR17276.1| unknown [Picea sitchensis]	1.6e-130	B8LNP6_PICSI/56-169 B8LNP6.1 PF13837.1;Myb_DNA-bind_4;	3.8e-56	-	-	-	20.41	13.02	14.29	8.93	10.76	9.11	21.25	18.95	21.21
comp20465_c0	892	PERK9	-	GO:0016021(integral to membrane);GO:0005886(plasma membrane);GO:0005524(ATP binding);GO:0004674(protein serine/threonine kinase activity)	[T] Signal transduction mechanisms	-	-	sp|Q9SX31|PERK9_ARATH Proline-rich receptor-like protein kinase PERK9 OS=Arabidopsis thaliana GN=PERK9 PE=2 SV=1	1.6e-07	gi|302770483|ref|XP_002968660.1| hypothetical protein SELMODRAFT_409669 [Selaginella moellendorffii]	5.1e-55	A9NRE1_PICSI/284-368 A9NRE1.1 PF13837.1;Myb_DNA-bind_4;	4e-33	-	-	-	18.33	25.44	20.63	11.16	17.05	18.99	26.85	27.57	29.67
comp21065_c0	1139	-	-	-	-	-	-	-	-	gi|586736002|ref|XP_006850180.1| hypothetical protein AMTR_s00022p00244920 [Amborella trichopoda]	3.7e-74	Q8RWY5_ARATH/103-239 Q8RWY5.2 PF13837.1;Myb_DNA-bind_4;	4.6e-24	-	-	-	31.55	35.95	38.08	45.46	50.4	41.45	24.01	18.62	11.1
comp21100_c0	1231	GT-1	-	GO:0005634(nucleus);GO:0042802(identical protein binding);GO:0043565(sequence-specific DNA binding);GO:0003700(sequence-specific DNA binding transcription factor activity)	[K] Transcription	-	-	sp|Q9FX53|TGT1_ARATH Trihelix transcription factor GT-1 OS=Arabidopsis thaliana GN=GT-1 PE=1 SV=1	1.4e-63	gi|659087382|ref|XP_008444422.1| PREDICTED: trihelix transcription factor GT-1-like isoform X3 [Cucumis melo]	4.6e-72	D8SMP6_SELML/20-109 D8SMP6.1 PF13837.1;Myb_DNA-bind_4;	4.3e-37	-	-	-	15.08	21.67	19.87	20.1	15.51	16.52	13.57	12.94	10.29
comp21475_c0	1331	-	-	-	[K] Transcription	-	-	-	-	gi|116789202|gb|ABK25157.1| unknown [Picea sitchensis]	1.2e-76	A9NWZ6_PICSI/86-176 A9NWZ6.1 PF13837.1;Myb_DNA-bind_4;	5.9e-39	-	-	-	10.02	12.37	11.24	20.12	15.32	16.09	9.96	6.92	8.32
comp21906_c0	3062	PTL	-	-	[K] Transcription	-	-	sp|Q9LZS0|PTL_ARATH Trihelix transcription factor PTL OS=Arabidopsis thaliana GN=PTL PE=2 SV=1	1e-54	gi|586761860|ref|XP_006854553.1| hypothetical protein AMTR_s00030p00088210 [Amborella trichopoda]	2.2e-102	D8SME9_SELML/230-318 D8SME9.1 PF13837.1;Myb_DNA-bind_4;	2.6e-39	-	-	-	33.02	24.42	33.27	67.49	57.78	50.8	11.55	3.19	21.78
comp21964_c0	1536	-	-	-	-	-	-	-	-	gi|225443298|ref|XP_002273895.1| PREDICTED: uncharacterized protein LOC100267221 [Vitis vinifera]	1.1e-45	D8RWY7_SELML/30-125 D8RWY7.1 PF13837.1;Myb_DNA-bind_4;	7.6e-20	-	-	-	11.87	9.06	9.1	8.19	9.7	6.39	6.3	5.98	5.77
comp22049_c0	1679	-	-	-	[K] Transcription	-	-	-	-	gi|586703552|ref|XP_006845516.1| hypothetical protein AMTR_s00019p00163540 [Amborella trichopoda]	1e-89	G7J0H6_MEDTR/35-122 G7J0H6.1 PF13837.1;Myb_DNA-bind_4;	5.1e-32	-	-	-	15.44	18.86	18.44	19.83	20.44	20.6	8.22	8.03	9.16
comp22072_c0	1331	-	-	-	-	-	-	-	-	gi|148906138|gb|ABR16227.1| unknown [Picea sitchensis]	4.6e-153	B8LKP7_PICSI/75-187 B8LKP7.1 PF13837.1;Myb_DNA-bind_4;	9.2e-54	-	-	-	33.3	36.22	35.39	22.86	17.06	15.94	32.18	34.9	22.43
comp2279_c0	404	-	-	-	-	-	-	-	-	gi|168033008|ref|XP_001769009.1| predicted protein [Physcomitrella patens]	4.8e-24	A9SRL3_PHYPA/1516-1561 A9SRL3.1 PF00249.26;Myb_DNA-binding;	3.6e-16	-	-	-	5.04	7.74	6.71	1.49	6.48	6.31	9.54	8.11	9.67
comp22961_c0	1854	PHL1	-	-	-	-	-	sp|Q8GUN5|PHL1_ARATH Protein PHR1-LIKE 1 OS=Arabidopsis thaliana GN=PHL1 PE=1 SV=1	6.9e-44	gi|294463385|gb|ADE77224.1| unknown [Picea sitchensis]	8.5e-148	B9N3W8_POPTR/30-81 B9N3W8.1 PF00249.26;Myb_DNA-binding;	8.7e-23	-	-	-	39.72	38.08	36.74	16.06	18.81	23.24	22.04	25.42	25.16
comp23207_c0	523	DIVARICATA	-	-	[O] Posttranslational modification, protein turnover, chaperones	-	-	sp|Q8S9H7|DIV_ANTMA Transcription factor DIVARICATA OS=Antirrhinum majus GN=DIVARICATA PE=2 SV=1	1.1e-32	gi|595826703|ref|XP_007205616.1| hypothetical protein PRUPE_ppa009103mg [Prunus persica]	4.4e-35	C5I9W0_9DIPS/27-76 C5I9W0.1 PF00249.26;Myb_DNA-binding;	8e-14	-	-	-	43.72	52.16	54.2	17.64	30.98	33.19	15.97	8.64	8.4
comp23354_c0	1861	ARR2	-	GO:0005634(nucleus);GO:0003677(DNA binding);GO:0005515(protein binding);GO:0003700(sequence-specific DNA binding transcription factor activity);GO:0000156(two-component response regulator activity);GO:0009736(cytokinin mediated signaling pathway);GO:0009873(ethylene mediated signaling pathway);GO:0010150(leaf senescence);GO:0010119(regulation of stomatal movement)	[K] Transcription	-	-	sp|Q9ZWJ9|ARR2_ARATH Two-component response regulator ARR2 OS=Arabidopsis thaliana GN=ARR2 PE=1 SV=1	2.4e-59	gi|629098723|gb|KCW64488.1| hypothetical protein EUGRSUZ_G02094 [Eucalyptus grandis]	1.2e-63	B9MZZ8_POPTR/217-267 B9MZZ8.1 PF00249.26;Myb_DNA-binding;	4.9e-21	-	-	-	28.39	18.91	32.98	12.71	12.76	10.57	8.37	11	7.39
comp23395_c0	1936	-	-	-	-	-	-	-	-	gi|586736002|ref|XP_006850180.1| hypothetical protein AMTR_s00022p00244920 [Amborella trichopoda]	1e-101	A5AY50_VITVI/116-242 A5AY50.1 PF13837.1;Myb_DNA-bind_4;	1.1e-49	-	-	-	15.79	15.73	13.23	10.41	11.07	12.87	17.01	18.17	12.13
comp23621_c1	986	-	-	-	-	-	-	-	-	gi|565360673|ref|XP_006347091.1| PREDICTED: uncharacterized protein LOC102580063 [Solanum tuberosum]	2.9e-27	A5AP96_VITVI/29-83 A5AP96.1 PF00249.26;Myb_DNA-binding;	1.2e-13	-	-	-	16.26	19.22	15.87	5.25	8.87	10.21	6.17	4.76	5.47
comp24015_c0	1977	-	-	-	-	-	-	-	-	gi|672112456|ref|XP_008805927.1| PREDICTED: trihelix transcription factor GTL1-like [Phoenix dactylifera]	2.5e-67	D8QR48_SELML/26-138 D8QR48.1 PF13837.1;Myb_DNA-bind_4;	1.5e-48	-	-	-	20.04	12.18	12.56	10.62	9.71	12.15	12.53	7.99	7.36
comp24602_c0	2278	-	-	-	-	-	-	-	-	gi|225442160|ref|XP_002274215.1| PREDICTED: uncharacterized protein LOC100263481 [Vitis vinifera]	5.4e-97	D8R5S2_SELML/12-62 D8R5S2.1 PF00249.26;Myb_DNA-binding;	3.8e-19	-	-	-	13.52	11.86	11.43	10.8	9.79	10.91	19.25	17.25	21.28
comp24611_c0	2854	TBP1	-	GO:0000781(chromosome, telomeric region);GO:0042803(protein homodimerization activity);GO:0042162(telomeric DNA binding);GO:0032204(regulation of telomere maintenance);GO:0006355(regulation of transcription, DNA-dependent)	-	-	-	sp|Q9LL45|TBP1_ORYSJ Telomere-binding protein 1 OS=Oryza sativa subsp. japonica GN=TBP1 PE=1 SV=2	1.5e-08	gi|586726502|ref|XP_006849623.1| hypothetical protein AMTR_s00024p00216510 [Amborella trichopoda]	1.3e-137	G7L6S4_MEDTR/543-593 G7L6S4.1 PF00249.26;Myb_DNA-binding;	1.8e-20	-	-	-	23.43	21.36	22.9	9.74	9.72	9.45	8.69	9.01	10.88
comp24796_c0	1386	-	-	-	-	-	-	-	-	gi|643729323|gb|KDP37203.1| hypothetical protein JCGZ_06259 [Jatropha curcas]	5.9e-82	H9WCT6_PINTA/1-84 H9WCT6.1 PF13837.1;Myb_DNA-bind_4;	3.3e-28	-	-	-	24.36	14.11	13.27	18.08	18.9	18.58	24.67	22.46	16.24
comp250368_c0	271	TRP5	-	GO:0005634(nucleus);GO:0003677(DNA binding);GO:0006355(regulation of transcription, DNA-dependent);GO:0006351(transcription, DNA-dependent)	-	-	-	sp|Q6R0E3|TRP5_ARATH Telomere repeat-binding protein 5 OS=Arabidopsis thaliana GN=TRP5 PE=1 SV=2	2.1e-15	gi|527201461|gb|EPS68568.1| hypothetical protein M569_06201 [Genlisea aurea]	5.8e-15	A9SXE1_PHYPA/13-63 A9SXE1.1 PF00249.26;Myb_DNA-binding;	6.5e-12	-	-	-	6.88	7.9	4.05	7.65	1.23	2.43	0.31	0.72	1.8
comp25253_c0	1614	-	-	-	-	-	-	-	-	gi|168050446|ref|XP_001777670.1| predicted protein [Physcomitrella patens]	2.5e-103	H9X624_PINTA/1-80 H9X624.1 PF13837.1;Myb_DNA-bind_4;	7.7e-37	-	-	-	34.16	34.64	30.88	21.04	22.68	22.88	21.57	20.57	26.15
comp25347_c0	2399	PTL	-	-	[K] Transcription	-	-	sp|Q9LZS0|PTL_ARATH Trihelix transcription factor PTL OS=Arabidopsis thaliana GN=PTL PE=2 SV=1	3.5e-52	gi|586761860|ref|XP_006854553.1| hypothetical protein AMTR_s00030p00088210 [Amborella trichopoda]	1.2e-96	A9RNY9_PHYPA/52-139 A9RNY9.1 PF13837.1;Myb_DNA-bind_4;	5.1e-35	-	-	-	20.35	15.7	15.5	14.18	8.55	7.5	8.32	7.78	6.61
comp25487_c1	1671	ASG4	LATE ELONGATED HYPOCOTYL	GO:0005634(nucleus);GO:0003677(DNA binding);GO:0006355(regulation of transcription, DNA-dependent);GO:0009651(response to salt stress);GO:0006351(transcription, DNA-dependent)	[O] Posttranslational modification, protein turnover, chaperones	K12133	ko04712(Circadian rhythm - plant)	sp|Q6R0H0|ASG4_ARATH Transcription factor ASG4 OS=Arabidopsis thaliana GN=ASG4 PE=2 SV=1	8.5e-44	gi|148907465|gb|ABR16865.1| unknown [Picea sitchensis]	8.6e-139	B8LMI5_PICSI/66-111 B8LMI5.1 PF00249.26;Myb_DNA-binding;	3.3e-20	ath:AT1G01060	2e-24	-	43.44	49	55.43	73.88	76.2	70.99	64.25	42.79	77.91
comp25892_c0	4453	MED8	-	-	-	-	-	sp|Q4V3C1|MED8_ARATH Mediator of RNA polymerase II transcription subunit 8 OS=Arabidopsis thaliana GN=MED8 PE=1 SV=1	1.1e-06	gi|672109547|ref|XP_008790654.1| PREDICTED: uncharacterized protein LOC103707774 isoform X3 [Phoenix dactylifera]	1.1e-169	I1JM28_SOYBN/335-400 I1JM28.1 PF13921.1;Myb_DNA-bind_6;	2.2e-26	-	-	-	16.63	16.41	17.5	9.81	8.65	9.75	10.83	11.59	10.49
comp26098_c0	2880	LHY	LATE ELONGATED HYPOCOTYL	GO:0005634(nucleus);GO:0003700(sequence-specific DNA binding transcription factor activity);GO:0044212(transcription regulatory region DNA binding);GO:0007623(circadian rhythm);GO:0048574(long-day photoperiodism, flowering);GO:0042754(negative regulation of circadian rhythm);GO:0043433(negative regulation of sequence-specific DNA binding transcription factor activity);GO:0009737(response to absci…	[O] Posttranslational modification, protein turnover, chaperones	K12133	ko04712(Circadian rhythm - plant)	sp|Q6R0H1|LHY_ARATH Protein LHY OS=Arabidopsis thaliana GN=LHY PE=1 SV=2	2e-48	gi|461726218|gb|AGH20047.1| CCA1-like protein [Picea abies]	7.5e-150	C8KHJ1_PHYPA/11-56 C8KHJ1.1 PF00249.26;Myb_DNA-binding;	1.5e-19	ath:AT1G01060	5.5e-49	-	86.25	86.52	96.37	5.95	4.75	5.09	4.64	3.6	4.15
comp26145_c0	2184	ARR1	-	GO:0005634(nucleus);GO:0003677(DNA binding);GO:0005515(protein binding);GO:0003700(sequence-specific DNA binding transcription factor activity);GO:0000156(two-component response regulator activity);GO:0009736(cytokinin mediated signaling pathway)	-	-	-	sp|Q940D0|ARR1_ARATH Two-component response regulator ARR1 OS=Arabidopsis thaliana GN=ARR1 PE=1 SV=2	1.9e-19	gi|672163585|ref|XP_008801647.1| PREDICTED: transcription factor PCL1-like [Phoenix dactylifera]	2.8e-69	Q9SNB4_ARATH/146-196 Q9SNB4.1 PF00249.26;Myb_DNA-binding;	3.7e-22	-	-	-	7.42	8.85	7.68	3.42	4.17	4.54	25	20.74	20.14
comp26287_c0	1137	-	-	-	[K] Transcription	-	-	-	-	gi|116789202|gb|ABK25157.1| unknown [Picea sitchensis]	3e-66	C6F6J4_PSEMZ/1-76 C6F6J4.1 PF13837.1;Myb_DNA-bind_4;	4.6e-24	-	-	-	30.68	48.65	48.64	41.98	41.21	51.67	22.69	17.97	22.44
comp26681_c0	2240	GTL1	-	GO:0005634(nucleus);GO:0043565(sequence-specific DNA binding);GO:0042631(cellular response to water deprivation);GO:0030308(negative regulation of cell growth);GO:0032876(negative regulation of DNA endoreduplication);GO:0045892(negative regulation of transcription, DNA-dependent);GO:0008361(regulation of cell size);GO:2000038(regulation of stomatal complex development);GO:2000037(regulation of st…	[K] Transcription	-	-	sp|Q9C882|GTL1_ARATH Trihelix transcription factor GTL1 OS=Arabidopsis thaliana GN=GTL1 PE=1 SV=2	4.3e-115	gi|672135901|ref|XP_008791630.1| PREDICTED: trihelix transcription factor GTL1 isoform X1 [Phoenix dactylifera]	3.1e-148	G8G9Q9_POPCN/106-193 G8G9Q9.1 PF13837.1;Myb_DNA-bind_4;	3.3e-41	-	-	-	14.32	14.21	15.09	12.5	13.16	12.66	55.55	50.11	34.28
comp26857_c0	2121	GT-4	-	GO:0005634(nucleus);GO:0003677(DNA binding);GO:0006355(regulation of transcription, DNA-dependent);GO:0006351(transcription, DNA-dependent)	[K] Transcription	-	-	sp|Q9LU92|TGT4_ARATH Trihelix transcription factor GT-4 OS=Arabidopsis thaliana GN=GT-4 PE=2 SV=1	9.4e-82	gi|586701923|ref|XP_006845117.1| hypothetical protein AMTR_s00005p00185670 [Amborella trichopoda]	1.6e-99	A5CAT3_VITVI/58-144 A5CAT3.1 PF13837.1;Myb_DNA-bind_4;	9.5e-29	-	-	-	13.15	16.87	12.91	11.58	10.76	12.01	5.03	5.38	4.43
comp27068_c0	2088	-	-	-	-	-	-	-	-	gi|590650653|ref|XP_007032692.1| Uncharacterized protein TCM_018715 [Theobroma cacao]	1.8e-51	I1N3S3_SOYBN/389-439 I1N3S3.1 PF00249.26;Myb_DNA-binding;	7.4e-11	-	-	-	21.9	17.23	16.29	15.47	14.84	11.89	46.97	54.36	59.68
comp27231_c0	2316	-	-	-	-	-	-	-	-	gi|168010191|ref|XP_001757788.1| predicted protein [Physcomitrella patens]	9.3e-102	D8RC24_SELML/172-256 D8RC24.1 PF13837.1;Myb_DNA-bind_4;	2.4e-32	-	-	-	8.47	10.68	8.65	9.74	10.59	9.65	6.8	6.57	6.73
comp27405_c0	1801	-	helicase SWR1	-	-	K11681	-	-	-	gi|586682401|ref|XP_006840999.1| hypothetical protein AMTR_s00085p00089520 [Amborella trichopoda]	1.1e-41	A9U2Y8_PHYPA/1605-1675 A9U2Y8.1 PF13921.1;Myb_DNA-bind_6;	1.1e-16	vvi:100248703	6.4e-36	EC:3.6.1.-	20.29	14.53	17.19	14.94	14.57	11.63	14.76	12.95	15.97
comp27424_c0	2917	GT-2	-	GO:0005634(nucleus);GO:0003677(DNA binding);GO:0006355(regulation of transcription, DNA-dependent);GO:0006351(transcription, DNA-dependent)	[K] Transcription	-	-	sp|Q39117|TGT2_ARATH Trihelix transcription factor GT-2 OS=Arabidopsis thaliana GN=GT-2 PE=2 SV=1	8.1e-96	gi|449456460|ref|XP_004145967.1| PREDICTED: uncharacterized protein LOC101212243 [Cucumis sativus]	6.3e-123	A9RNY9_PHYPA/380-468 A9RNY9.1 PF13837.1;Myb_DNA-bind_4;	9.3e-42	-	-	-	24.98	24.27	32.86	21.62	25.97	29.33	23.62	22.13	22.22
comp27427_c0	1768	-	-	-	-	-	-	-	-	gi|586698928|ref|XP_006844477.1| hypothetical protein AMTR_s00016p00104160 [Amborella trichopoda]	5.8e-81	F6HJ64_VITVI/37-134 F6HJ64.1 PF13837.1;Myb_DNA-bind_4;	5.3e-31	-	-	-	21.39	22.5	19.71	27.23	25.16	28.8	52.99	51.09	38.07
comp27606_c0	2035	ALY3	-	GO:0005634(nucleus);GO:0003677(DNA binding);GO:0005515(protein binding);GO:0006355(regulation of transcription, DNA-dependent)	[B] Chromatin structure and dynamics ;[D] Cell cycle control, cell division, chromosome partitioning ;[T] Signal transduction mechanisms	-	-	sp|Q6A332|ALY3_ARATH Protein ALWAYS EARLY 3 OS=Arabidopsis thaliana GN=ALY3 PE=1 SV=1	6e-52	gi|672173218|ref|XP_008806732.1| PREDICTED: protein ALWAYS EARLY 2-like isoform X1 [Phoenix dactylifera]	7.3e-95	I1NIZ7_SOYBN/44-89 I1NIZ7.1 PF00249.26;Myb_DNA-binding;	2.4e-15	-	-	-	30.05	24.95	29.35	15.53	14.41	14.56	18.68	19.22	13.27
comp27710_c0	1699	OPR7	12-oxophytodienoic acid reductase	GO:0005777(peroxisome);GO:0016629(12-oxophytodienoate reductase activity);GO:0010181(FMN binding);GO:0009695(jasmonic acid biosynthetic process)	[C] Energy production and conversion ;[R] General function prediction only	K05894	ko00592(alpha-Linolenic acid metabolism)	sp|Q6Z965|OPR7_ORYSJ 12-oxophytodienoate reductase 7 OS=Oryza sativa subsp. japonica GN=OPR7 PE=2 SV=1	4.2e-120	gi|586759154|ref|XP_006853946.1| hypothetical protein AMTR_s00036p00209710 [Amborella trichopoda]	2.9e-144	E4MYB7_THEHA/10-361 E4MYB7.1 PF00724.15;Oxidored_FMN;	7.5e-110	osa:4345762	9.9e-121	EC:1.3.1.42	109.68	115.33	100.98	40.98	43.88	55.41	63.39	63.17	58.99
comp27818_c1	576	ALY3	-	GO:0005634(nucleus);GO:0003677(DNA binding);GO:0005515(protein binding);GO:0006355(regulation of transcription, DNA-dependent)	[B] Chromatin structure and dynamics ;[D] Cell cycle control, cell division, chromosome partitioning ;[T] Signal transduction mechanisms	-	-	sp|Q6A332|ALY3_ARATH Protein ALWAYS EARLY 3 OS=Arabidopsis thaliana GN=ALY3 PE=1 SV=1	7.3e-28	gi|297736887|emb|CBI26088.3| unnamed protein product [Vitis vinifera]	3e-32	F6HZ15_VITVI/44-89 F6HZ15.1 PF00249.26;Myb_DNA-binding;	1.2e-15	-	-	-	9.24	9.22	7.94	3.32	2.69	4.73	6.04	5.88	8.41
comp28077_c0	1782	GT-1	-	GO:0005634(nucleus);GO:0042802(identical protein binding);GO:0043565(sequence-specific DNA binding);GO:0003700(sequence-specific DNA binding transcription factor activity)	[K] Transcription	-	-	sp|Q9FX53|TGT1_ARATH Trihelix transcription factor GT-1 OS=Arabidopsis thaliana GN=GT-1 PE=1 SV=1	1.9e-105	gi|116783516|gb|ABK22975.1| unknown [Picea sitchensis]	8.8e-165	A9NQR4_PICSI/43-130 A9NQR4.1 PF13837.1;Myb_DNA-bind_4;	1.3e-40	-	-	-	20.37	27.9	27.11	35.11	32.65	29.17	20.14	15.74	21.74
comp28162_c0	1639	-	-	-	[K] Transcription	-	-	-	-	gi|356527882|ref|XP_003532535.1| PREDICTED: uncharacterized protein LOC100794175 [Glycine max]	8.9e-53	F6I024_VITVI/22-114 F6I024.1 PF13837.1;Myb_DNA-bind_4;	5.8e-27	-	-	-	28.34	41.85	44.4	75.14	61.35	76.62	90.69	78.78	84.1
comp28443_c0	1925	-	DnaJ homolog, subfamily C, member 2	-	[O] Posttranslational modification, protein turnover, chaperones	K09522	-	-	-	gi|586765745|ref|XP_006855368.1| hypothetical protein AMTR_s00057p00122250 [Amborella trichopoda]	3.7e-63	F6HTC5_VITVI/238-287 F6HTC5.1 PF00249.26;Myb_DNA-binding;	1.4e-14	ppp:PHYPADRAFT_59175	2.5e-14	-	18.97	11.61	10.09	10.28	9.79	8.8	21.98	22.47	21.01
comp28539_c0	1844	-	-	-	-	-	-	-	-	gi|359473824|ref|XP_002269943.2| PREDICTED: uncharacterized protein LOC100267783 [Vitis vinifera]	1.6e-61	B9GZ24_POPTR/41-142 B9GZ24.1 PF13837.1;Myb_DNA-bind_4;	3.7e-26	-	-	-	15.41	17.39	14.63	14.11	14.56	16.44	29.32	26.15	31.31
comp28551_c0	2572	PHL1	-	-	-	-	-	sp|Q8GUN5|PHL1_ARATH Protein PHR1-LIKE 1 OS=Arabidopsis thaliana GN=PHL1 PE=1 SV=1	5.5e-11	gi|587887520|gb|EXB76260.1| Two-component response regulator [Morus notabilis]	9.3e-94	D7T987_VITVI/190-241 D7T987.1 PF00249.26;Myb_DNA-binding;	6.8e-22	-	-	-	21.38	17.79	18.52	10.14	11.66	10.83	21.16	20.42	14.72
comp28713_c0	1920	-	-	-	[K] Transcription	-	-	-	-	gi|168010191|ref|XP_001757788.1| predicted protein [Physcomitrella patens]	1.7e-102	D8RC24_SELML/172-256 D8RC24.1 PF13837.1;Myb_DNA-bind_4;	9.2e-33	-	-	-	13.6	9.78	11.38	22.34	19.29	22.44	25.94	23.63	23.48
comp29054_c0	1515	DIVARICATA	-	-	[O] Posttranslational modification, protein turnover, chaperones	-	-	sp|Q8S9H7|DIV_ANTMA Transcription factor DIVARICATA OS=Antirrhinum majus GN=DIVARICATA PE=2 SV=1	3.3e-54	gi|168053848|ref|XP_001779346.1| predicted protein [Physcomitrella patens]	3.4e-62	D6MKH2_9ASPA/44-90 D6MKH2.1 PF00249.26;Myb_DNA-binding;	2.9e-21	-	-	-	27.35	28.19	24.27	14.74	25.47	22.14	37.4	63.82	25.64
comp29223_c0	1978	PHL1	-	-	-	-	-	sp|Q8GUN5|PHL1_ARATH Protein PHR1-LIKE 1 OS=Arabidopsis thaliana GN=PHL1 PE=1 SV=1	6.9e-40	gi|148905987|gb|ABR16154.1| unknown [Picea sitchensis]	8.6e-52	B8LPK9_PICSI/263-314 B8LPK9.1 PF00249.26;Myb_DNA-binding;	6.8e-20	-	-	-	22.17	22.34	22.84	17.99	16.12	16	29.79	27.66	26.68
comp29245_c0	2181	PHL1	-	-	-	-	-	sp|Q8GUN5|PHL1_ARATH Protein PHR1-LIKE 1 OS=Arabidopsis thaliana GN=PHL1 PE=1 SV=1	7.9e-45	gi|168055985|ref|XP_001780003.1| predicted protein [Physcomitrella patens]	3.2e-66	I1I394_BRADI/49-100 I1I394.1 PF00249.26;Myb_DNA-binding;	2.6e-21	-	-	-	60.34	58.44	60.51	30.04	25.94	26.99	34.48	38.35	35.25
comp29583_c0	2415	-	-	-	-	-	-	-	-	gi|116784072|gb|ABK23202.1| unknown [Picea sitchensis]	5.5e-116	A9NRE1_PICSI/284-368 A9NRE1.1 PF13837.1;Myb_DNA-bind_4;	1.7e-35	-	-	-	21.16	24.77	23.08	12.85	9.59	12.16	14.91	12.1	13.05
comp29652_c0	2860	PHL1	-	-	-	-	-	sp|Q8GUN5|PHL1_ARATH Protein PHR1-LIKE 1 OS=Arabidopsis thaliana GN=PHL1 PE=1 SV=1	1.8e-55	gi|148905987|gb|ABR16154.1| unknown [Picea sitchensis]	1.3e-165	B8LPK9_PICSI/263-314 B8LPK9.1 PF00249.26;Myb_DNA-binding;	1.7e-20	-	-	-	18.48	18.62	18.69	18.18	17.24	12.28	16.94	16.68	15.33
comp29776_c0	2707	PHL1	-	-	-	-	-	sp|Q8GUN5|PHL1_ARATH Protein PHR1-LIKE 1 OS=Arabidopsis thaliana GN=PHL1 PE=1 SV=1	5.4e-50	gi|148908971|gb|ABR17589.1| unknown [Picea sitchensis]	1.8e-101	B8LPK9_PICSI/263-314 B8LPK9.1 PF00249.26;Myb_DNA-binding;	1.6e-23	-	-	-	24.6	20.24	18.18	6.73	7.91	8	8.63	11.13	8.92
comp30306_c0	3189	TRP5	-	GO:0005634(nucleus);GO:0003677(DNA binding);GO:0006355(regulation of transcription, DNA-dependent);GO:0006351(transcription, DNA-dependent)	-	-	-	sp|Q6R0E3|TRP5_ARATH Telomere repeat-binding protein 5 OS=Arabidopsis thaliana GN=TRP5 PE=1 SV=2	5.7e-74	gi|586645168|ref|XP_006827448.1| hypothetical protein AMTR_s00009p00107000 [Amborella trichopoda]	1e-118	A9SXE1_PHYPA/13-63 A9SXE1.1 PF00249.26;Myb_DNA-binding;	2.4e-21	-	-	-	54.43	66.2	65.9	21.91	30.67	35.75	17.72	22.89	17.82
comp30528_c0	5210	LHY	LATE ELONGATED HYPOCOTYL	GO:0005634(nucleus);GO:0003700(sequence-specific DNA binding transcription factor activity);GO:0044212(transcription regulatory region DNA binding);GO:0007623(circadian rhythm);GO:0048574(long-day photoperiodism, flowering);GO:0042754(negative regulation of circadian rhythm);GO:0043433(negative regulation of sequence-specific DNA binding transcription factor activity);GO:0009737(response to absci…	[O] Posttranslational modification, protein turnover, chaperones	K12133	ko04712(Circadian rhythm - plant)	sp|Q6R0H1|LHY_ARATH Protein LHY OS=Arabidopsis thaliana GN=LHY PE=1 SV=2	2.1e-62	gi|461726218|gb|AGH20047.1| CCA1-like protein [Picea abies]	3e-79	Q58JJ6_SOLPI/40-85 Q58JJ6.1 PF00249.26;Myb_DNA-binding;	1e-18	ath:AT1G01060	3.4e-63	-	109.22	95.43	103.14	45.1	65.33	51.77	6.6	11.85	5.39
comp332327_c0	234	RL9	-	GO:0005634(nucleus);GO:0003677(DNA binding);GO:0010158(abaxial cell fate specification);GO:0010229(inflorescence development);GO:0006355(regulation of transcription, DNA-dependent);GO:0006351(transcription, DNA-dependent)	-	-	-	sp|Q0J235|ROLL9_ORYSJ Probable transcription factor RL9 OS=Oryza sativa subsp. japonica GN=RL9 PE=2 SV=2	1.3e-29	gi|593800640|ref|XP_007163357.1| hypothetical protein PHAVU_001G227900g [Phaseolus vulgaris]	2.3e-30	C5WZ98_SORBI/118-169 C5WZ98.1 PF00249.26;Myb_DNA-binding;	1.2e-22	-	-	-	11.09	0.7	8.1	8.83	2.08	1.03	0	0	0
comp34186_c0	1297	GT-3B	-	GO:0005730(nucleolus);GO:0003677(DNA binding);GO:0005515(protein binding);GO:0006355(regulation of transcription, DNA-dependent);GO:0006351(transcription, DNA-dependent)	[K] Transcription	-	-	sp|O80450|TGT3B_ARATH Trihelix transcription factor GT-3b OS=Arabidopsis thaliana GN=GT-3B PE=1 SV=1	9.8e-59	gi|116794122|gb|ABK27014.1| unknown [Picea sitchensis]	5e-105	A9TQ62_PHYPA/21-106 A9TQ62.1 PF13837.1;Myb_DNA-bind_4;	1.8e-42	-	-	-	20.64	20.45	15.74	18.42	18.07	21.69	532.3	640.41	647.79
comp390057_c0	231	DIVARICATA	-	-	[O] Posttranslational modification, protein turnover, chaperones	-	-	sp|Q8S9H7|DIV_ANTMA Transcription factor DIVARICATA OS=Antirrhinum majus GN=DIVARICATA PE=2 SV=1	1.8e-28	gi|596178943|ref|XP_007223255.1| hypothetical protein PRUPE_ppa009396mg [Prunus persica]	3.5e-30	F2DSR4_HORVD/160-206 F2DSR4.1 PF00249.26;Myb_DNA-binding;	6.9e-20	-	-	-	11.65	2.96	1.31	0	0	0	0	0	0
comp4443_c0	644	NHX1	-	GO:0005789(endoplasmic reticulum membrane);GO:0000139(Golgi membrane);GO:0016021(integral to membrane);GO:0000325(plant-type vacuole);GO:0005886(plasma membrane);GO:0005774(vacuolar membrane);GO:0005516(calmodulin binding);GO:0015385(sodium:hydrogen antiporter activity);GO:0048366(leaf development);GO:0010351(lithium ion transport);GO:0006885(regulation of pH);GO:0009651(response to salt stress)	[P] Inorganic ion transport and metabolism	-	-	sp|Q68KI4|NHX1_ARATH Sodium/hydrogen exchanger 1 OS=Arabidopsis thaliana GN=NHX1 PE=1 SV=2	2.8e-39	gi|586772134|ref|XP_006856848.1| hypothetical protein AMTR_s00055p00183660 [Amborella trichopoda]	1.3e-41	E4MYB2_THEHA/27-447 E4MYB2.1 PF00999.16;Na_H_Exchanger;	1.3e-38	-	-	-	6.62	6.1	6.67	4.3	7.94	3.4	4.6	4.27	3.9
comp867_c0	827	GLK2	-	GO:0005634(nucleus);GO:0003677(DNA binding);GO:0009658(chloroplast organization);GO:0009910(negative regulation of flower development);GO:0045893(positive regulation of transcription, DNA-dependent);GO:0010380(regulation of chlorophyll biosynthetic process);GO:0006351(transcription, DNA-dependent)	-	-	-	sp|Q9FFH0|GLK2_ARATH Transcription activator GLK2 OS=Arabidopsis thaliana GN=GLK2 PE=2 SV=1	3.7e-14	gi|593329807|ref|XP_007138330.1| hypothetical protein PHAVU_009G199700g [Phaseolus vulgaris]	4.6e-40	F6H7R1_VITVI/251-302 F6H7R1.1 PF00249.26;Myb_DNA-binding;	1.2e-21	-	-	-	12.35	9.71	9.62	2.4	1.29	1.74	4.32	2.27	2.69
comp9933_c0	871	-	-	-	-	-	-	-	-	gi|586736002|ref|XP_006850180.1| hypothetical protein AMTR_s00022p00244920 [Amborella trichopoda]	7.2e-51	F6HKF6_VITVI/112-240 F6HKF6.1 PF13837.1;Myb_DNA-bind_4;	6.2e-29	-	-	-	11.68	9.49	10.96	8.62	7.94	9.26	7.43	7.34	7
NAC
comp10189_c0	298	NAC68	-	GO:0005634(nucleus);GO:0003677(DNA binding);GO:0006355(regulation of transcription, DNA-dependent);GO:0006351(transcription, DNA-dependent)	-	-	-	sp|Q52QH4|NAC68_ORYSJ NAC domain-containing protein 68 OS=Oryza sativa subsp. japonica GN=NAC68 PE=2 SV=1	4.3e-21	gi|116791569|gb|ABK26029.1| unknown [Picea sitchensis]	3.4e-23	A9NZG8_PICSI/12-140 A9NZG8.1 PF02365.10;NAM;	3.1e-18	-	-	-	12.45	10.15	15.35	0	2.54	13.88	627.1	611.88	444.24
comp109205_c0	307	NAC48	-	GO:0005634(nucleus);GO:0003677(DNA binding);GO:0006355(regulation of transcription, DNA-dependent);GO:0006351(transcription, DNA-dependent)	-	-	-	sp|Q7F2L3|NAC48_ORYSJ NAC domain-containing protein 48 OS=Oryza sativa subsp. japonica GN=NAC48 PE=2 SV=1	7.8e-45	gi|116791569|gb|ABK26029.1| unknown [Picea sitchensis]	7.8e-50	A9NZG8_PICSI/12-140 A9NZG8.1 PF02365.10;NAM;	7.7e-45	-	-	-	0	6.69	2.38	0	0	0	43.76	92.03	57.39
comp11139_c0	353	NAC008	-	GO:0005634(nucleus);GO:0003677(DNA binding);GO:0000077(DNA damage checkpoint);GO:0040020(regulation of meiosis);GO:0006355(regulation of transcription, DNA-dependent);GO:0010332(response to gamma radiation);GO:0006351(transcription, DNA-dependent)	-	-	-	sp|Q6NQK2|NAC8_ARATH NAC domain-containing protein 8 OS=Arabidopsis thaliana GN=NAC008 PE=2 SV=1	1.1e-15	gi|475589062|gb|EMT21053.1| NAC domain-containing protein 8 [Aegilops tauschii]	2.1e-18	-	-	-	-	-	18.55	7.72	7.18	0.66	0.15	4.35	2.39	0.69	2.23
comp11777_c1	500	NAC008	-	GO:0005634(nucleus);GO:0003677(DNA binding);GO:0000077(DNA damage checkpoint);GO:0040020(regulation of meiosis);GO:0006355(regulation of transcription, DNA-dependent);GO:0010332(response to gamma radiation);GO:0006351(transcription, DNA-dependent)	-	-	-	sp|Q6NQK2|NAC8_ARATH NAC domain-containing protein 8 OS=Arabidopsis thaliana GN=NAC008 PE=2 SV=1	1.4e-30	gi|147780310|emb|CAN61437.1| hypothetical protein VITISV_033770 [Vitis vinifera]	6.3e-59	I1KJS6_SOYBN/48-191 I1KJS6.1 PF02365.10;NAM;	2.6e-41	-	-	-	8.54	5.07	4.12	0	0.45	0	1.91	2.89	1.84
comp12424_c0	1694	NAC100	-	GO:0005634(nucleus);GO:0003677(DNA binding);GO:0006355(regulation of transcription, DNA-dependent);GO:0006351(transcription, DNA-dependent)	-	-	-	sp|Q9FLJ2|NC100_ARATH NAC domain-containing protein 100 OS=Arabidopsis thaliana GN=NAC100 PE=2 SV=1	1.8e-79	gi|312204380|gb|ADQ47507.1| NAC-domain containing protein 2 [Picea abies]	1.1e-107	G0LD34_GINBI/19-147 G0LD34.1 PF02365.10;NAM;	6e-65	-	-	-	17.46	20.77	17.95	0.12	0.36	0.66	2.45	2.28	2.95
comp134974_c0	279	NAC48	-	GO:0005634(nucleus);GO:0003677(DNA binding);GO:0006355(regulation of transcription, DNA-dependent);GO:0006351(transcription, DNA-dependent)	-	-	-	sp|Q7F2L3|NAC48_ORYSJ NAC domain-containing protein 48 OS=Oryza sativa subsp. japonica GN=NAC48 PE=2 SV=1	3.4e-37	gi|116791569|gb|ABK26029.1| unknown [Picea sitchensis]	3.4e-41	A9NZG8_PICSI/12-140 A9NZG8.1 PF02365.10;NAM;	8.9e-39	-	-	-	0	2.62	1.12	0.11	0.56	0.55	79.56	128.26	118.35
comp14712_c0	398	NAC002	-	GO:0005634(nucleus);GO:0003677(DNA binding);GO:0009788(negative regulation of abscisic acid mediated signaling pathway);GO:0006355(regulation of transcription, DNA-dependent);GO:0009611(response to wounding);GO:0006351(transcription, DNA-dependent)	-	-	-	sp|Q39013|NAC2_ARATH NAC domain-containing protein 2 OS=Arabidopsis thaliana GN=NAC002 PE=2 SV=2	6.4e-35	gi|664806876|gb|AIF73123.1| NAC domain protein [Pinus massoniana]	2.7e-43	E4MXR0_THEHA/6-136 E4MXR0.1 PF02365.10;NAM;	1.4e-39	-	-	-	3.14	2.91	0.54	0	0	0	8.21	33.29	43.69
comp16753_c0	862	NAC002	-	GO:0005634(nucleus);GO:0003677(DNA binding);GO:0009788(negative regulation of abscisic acid mediated signaling pathway);GO:0006355(regulation of transcription, DNA-dependent);GO:0009611(response to wounding);GO:0006351(transcription, DNA-dependent)	-	-	-	sp|Q39013|NAC2_ARATH NAC domain-containing protein 2 OS=Arabidopsis thaliana GN=NAC002 PE=2 SV=2	6.4e-41	gi|664806876|gb|AIF73123.1| NAC domain protein [Pinus massoniana]	8.6e-58	B7FKV0_MEDTR/54-181 B7FKV0.1 PF02365.10;NAM;	1.7e-44	-	-	-	11.95	4.65	6.51	3.85	2.1	3.3	1.18	0.8	11.92
comp17638_c0	2779	NAC74	-	GO:0005634(nucleus);GO:0003677(DNA binding);GO:0006355(regulation of transcription, DNA-dependent);GO:0006351(transcription, DNA-dependent)	-	-	-	sp|Q7GCL7|NAC74_ORYSJ NAC domain-containing protein 74 OS=Oryza sativa subsp. japonica GN=NAC74 PE=2 SV=1	1e-57	gi|661894699|emb|CDP01698.1| unnamed protein product [Coffea canephora]	5.2e-70	B9SKR0_RICCO/6-134 B9SKR0.1 PF02365.10;NAM;	4.2e-55	-	-	-	29.1	24.5	23.56	13.82	14.78	14.98	144.55	154.23	198.67
comp18358_c0	1153	NAC029	-	GO:0005634(nucleus);GO:0003677(DNA binding);GO:0009908(flower development);GO:0010150(leaf senescence);GO:0009825(multidimensional cell growth);GO:0006355(regulation of transcription, DNA-dependent);GO:0006351(transcription, DNA-dependent)	-	-	-	sp|O49255|NAC29_ARATH NAC transcription factor 29 OS=Arabidopsis thaliana GN=NAC029 PE=2 SV=1	1.8e-37	gi|148909054|gb|ABR17630.1| unknown [Picea sitchensis]	3.7e-70	B8LPQ0_PICSI/7-147 B8LPQ0.1 PF02365.10;NAM;	7.9e-43	-	-	-	12.23	13.97	10.18	8.21	9.08	9.68	12.95	12.59	11.88
comp20144_c0	941	NAC48	-	GO:0005634(nucleus);GO:0003677(DNA binding);GO:0006355(regulation of transcription, DNA-dependent);GO:0006351(transcription, DNA-dependent)	-	-	-	sp|Q7F2L3|NAC48_ORYSJ NAC domain-containing protein 48 OS=Oryza sativa subsp. japonica GN=NAC48 PE=2 SV=1	1.1e-51	gi|116791569|gb|ABK26029.1| unknown [Picea sitchensis]	8.3e-62	A9NZG8_PICSI/12-140 A9NZG8.1 PF02365.10;NAM;	4.5e-43	-	-	-	8.9	0.9	2.05	0.47	0	0.11	96.16	159.15	88.04
comp20492_c0	1190	NAC48	-	GO:0005634(nucleus);GO:0003677(DNA binding);GO:0006355(regulation of transcription, DNA-dependent);GO:0006351(transcription, DNA-dependent)	-	-	-	sp|Q7F2L3|NAC48_ORYSJ NAC domain-containing protein 48 OS=Oryza sativa subsp. japonica GN=NAC48 PE=2 SV=1	1.1e-54	gi|116791569|gb|ABK26029.1| unknown [Picea sitchensis]	9.4e-125	A9NZG8_PICSI/12-140 A9NZG8.1 PF02365.10;NAM;	1.7e-46	-	-	-	20.61	11.84	13.97	24.57	26.32	18.1	235.84	255.78	176.58
comp23478_c0	2476	NAC098	-	GO:0005634(nucleus);GO:0003677(DNA binding);GO:0010160(formation of organ boundary);GO:0048366(leaf development);GO:0010072(primary shoot apical meristem specification);GO:0048504(regulation of timing of organ formation);GO:0006355(regulation of transcription, DNA-dependent);GO:0010223(secondary shoot formation);GO:0006351(transcription, DNA-dependent)	-	-	-	sp|O04017|NAC98_ARATH Protein CUP-SHAPED COTYLEDON 2 OS=Arabidopsis thaliana GN=NAC098 PE=1 SV=1	5.8e-76	gi|312204378|gb|ADQ47506.1| cup-shaped cotyledon [Picea abies]	6.6e-129	G0LD34_GINBI/19-147 G0LD34.1 PF02365.10;NAM;	7.8e-65	-	-	-	38.52	25.43	24.45	1.92	3.02	4.47	2.06	2.69	1.2
comp252719_c0	334	NAC74	-	GO:0005634(nucleus);GO:0003677(DNA binding);GO:0006355(regulation of transcription, DNA-dependent);GO:0006351(transcription, DNA-dependent)	-	-	-	sp|Q7GCL7|NAC74_ORYSJ NAC domain-containing protein 74 OS=Oryza sativa subsp. japonica GN=NAC74 PE=2 SV=1	4.7e-40	gi|125542167|gb|EAY88306.1| hypothetical protein OsI_09763 [Oryza sativa Indica Group]	1.3e-50	B9SKR0_RICCO/6-134 B9SKR0.1 PF02365.10;NAM;	9.5e-51	-	-	-	12.09	2.94	6.39	1.32	0	0	12.44	6.45	2.35
comp263817_c0	295	NAC008	-	GO:0005634(nucleus);GO:0003677(DNA binding);GO:0000077(DNA damage checkpoint);GO:0040020(regulation of meiosis);GO:0006355(regulation of transcription, DNA-dependent);GO:0010332(response to gamma radiation);GO:0006351(transcription, DNA-dependent)	-	-	-	sp|Q6NQK2|NAC8_ARATH NAC domain-containing protein 8 OS=Arabidopsis thaliana GN=NAC008 PE=2 SV=1	1.2e-24	gi|586647200|ref|XP_006828400.1| hypothetical protein AMTR_s00060p00054700 [Amborella trichopoda]	3.2e-30	B9GI76_POPTR/31-174 B9GI76.1 PF02365.10;NAM;	2.5e-28	-	-	-	8.75	5.72	11.52	0.8	0.94	0	0.48	2.2	3.03
comp26958_c0	2152	NAC68	-	GO:0005634(nucleus);GO:0003677(DNA binding);GO:0006355(regulation of transcription, DNA-dependent);GO:0006351(transcription, DNA-dependent)	-	-	-	sp|Q52QH4|NAC68_ORYSJ NAC domain-containing protein 68 OS=Oryza sativa subsp. japonica GN=NAC68 PE=2 SV=1	3.3e-75	gi|116791569|gb|ABK26029.1| unknown [Picea sitchensis]	3.7e-152	A9NZG8_PICSI/12-140 A9NZG8.1 PF02365.10;NAM;	5.2e-65	-	-	-	9.67	8.78	5.43	16.55	12.46	12.62	107.94	112.94	146.24
comp27071_c0	1968	NAC100	-	GO:0005634(nucleus);GO:0003677(DNA binding);GO:0006355(regulation of transcription, DNA-dependent);GO:0006351(transcription, DNA-dependent)	-	-	-	sp|Q9FLJ2|NC100_ARATH NAC domain-containing protein 100 OS=Arabidopsis thaliana GN=NAC100 PE=2 SV=1	4.2e-80	gi|340805612|emb|CBV65835.1| NACa protein [Ginkgo biloba]	4.7e-90	B8XRZ8_AQUCA/16-144 B8XRZ8.1 PF02365.10;NAM;	1.2e-63	-	-	-	31.31	37.38	40.96	3.91	3.58	5.8	26.89	32.2	34.43
comp27449_c0	1896	NAC072	-	GO:0005634(nucleus);GO:0003677(DNA binding);GO:0003700(sequence-specific DNA binding transcription factor activity);GO:0045893(positive regulation of transcription, DNA-dependent);GO:0009737(response to abscisic acid stimulus);GO:0009414(response to water deprivation)	-	-	-	sp|Q93VY3|NAC72_ARATH NAC domain-containing protein 72 OS=Arabidopsis thaliana GN=NAC072 PE=2 SV=1	6.5e-73	gi|116782512|gb|ABK22535.1| unknown [Picea sitchensis]	1.8e-80	A9NVZ2_PICSI/20-148 A9NVZ2.1 PF02365.10;NAM;	6.4e-58	-	-	-	37.68	13.59	14.77	12.92	28.12	27.65	70.88	116.4	33.02
comp27601_c1	2166	NAC025	-	-	-	-	-	sp|Q8GY42|NAC25_ARATH NAC transcription factor 25 OS=Arabidopsis thaliana GN=NAC025 PE=2 SV=1	2.7e-71	gi|586685556|ref|XP_006841705.1| hypothetical protein AMTR_s00003p00252470 [Amborella trichopoda]	2.3e-81	I1LUX8_SOYBN/15-143 I1LUX8.1 PF02365.10;NAM;	5.3e-62	-	-	-	111.72	99.68	141.38	26.65	20.22	21.57	63.74	72.49	43.92
comp28128_c4	584	NAC007	-	GO:0005634(nucleus);GO:0003677(DNA binding);GO:0007275(multicellular organismal development);GO:0006355(regulation of transcription, DNA-dependent);GO:0006351(transcription, DNA-dependent)	-	-	-	sp|Q9FWX2|NAC7_ARATH NAC domain-containing protein 7 OS=Arabidopsis thaliana GN=NAC007 PE=2 SV=2	1.8e-67	gi|586644898|ref|XP_006878587.1| hypothetical protein AMTR_s00011p00251570 [Amborella trichopoda]	1.9e-70	I1L5Q5_SOYBN/7-136 I1L5Q5.1 PF02365.10;NAM;	8e-63	-	-	-	11.41	15.45	10.72	0	0	0	2.81	0.48	0.69
comp29837_c0	2843	NAC74	-	GO:0005634(nucleus);GO:0003677(DNA binding);GO:0006355(regulation of transcription, DNA-dependent);GO:0006351(transcription, DNA-dependent)	-	-	-	sp|Q7GCL7|NAC74_ORYSJ NAC domain-containing protein 74 OS=Oryza sativa subsp. japonica GN=NAC74 PE=2 SV=1	2e-57	gi|661894699|emb|CDP01698.1| unnamed protein product [Coffea canephora]	5.4e-70	B9SKR0_RICCO/6-134 B9SKR0.1 PF02365.10;NAM;	6.3e-55	-	-	-	48.8	46.39	42.66	45.94	36.49	34.16	91.79	111.78	78.93
comp30028_c1	1867	NAC078	-	GO:0005737(cytoplasm);GO:0005634(nucleus);GO:0003677(DNA binding);GO:0045893(positive regulation of transcription, DNA-dependent);GO:0009962(regulation of flavonoid biosynthetic process);GO:0009644(response to high light intensity);GO:0006351(transcription, DNA-dependent)	-	-	-	sp|Q84K00|NAC78_ARATH NAC domain-containing protein 78 OS=Arabidopsis thaliana GN=NAC078 PE=2 SV=2	2.6e-37	gi|4585977|gb|AAD25613.1|AC005287_15 Unknown protein [Arabidopsis thaliana]	4.9e-44	B9SNL1_RICCO/6-134 B9SNL1.1 PF02365.10;NAM;	3.3e-34	-	-	-	39.04	28.95	27.03	28.76	22.98	29.16	23.3	24.44	26.1
comp30107_c0	3514	NAC078	-	GO:0005737(cytoplasm);GO:0005634(nucleus);GO:0003677(DNA binding);GO:0045893(positive regulation of transcription, DNA-dependent);GO:0009962(regulation of flavonoid biosynthetic process);GO:0009644(response to high light intensity);GO:0006351(transcription, DNA-dependent)	-	-	-	sp|Q84K00|NAC78_ARATH NAC domain-containing protein 78 OS=Arabidopsis thaliana GN=NAC078 PE=2 SV=2	5e-74	gi|148909895|gb|ABR18034.1| unknown [Picea sitchensis]	1.6e-125	B9SKR0_RICCO/6-134 B9SKR0.1 PF02365.10;NAM;	6.4e-54	-	-	-	111.09	100	94.64	85.45	78.97	78.01	83.84	105.29	106.08
comp30223_c1	3098	NAC74	-	GO:0005634(nucleus);GO:0003677(DNA binding);GO:0006355(regulation of transcription, DNA-dependent);GO:0006351(transcription, DNA-dependent)	-	-	-	sp|Q7GCL7|NAC74_ORYSJ NAC domain-containing protein 74 OS=Oryza sativa subsp. japonica GN=NAC74 PE=2 SV=1	4.2e-47	gi|148907008|gb|ABR16648.1| unknown [Picea sitchensis]	1.7e-163	B9SKR0_RICCO/6-134 B9SKR0.1 PF02365.10;NAM;	2e-48	-	-	-	27.95	21.57	20.65	16.3	14.8	13.81	42.56	37.75	53.85
comp30471_c0	3470	NAC74	-	GO:0005634(nucleus);GO:0003677(DNA binding);GO:0006355(regulation of transcription, DNA-dependent);GO:0006351(transcription, DNA-dependent)	-	-	-	sp|Q7GCL7|NAC74_ORYSJ NAC domain-containing protein 74 OS=Oryza sativa subsp. japonica GN=NAC74 PE=2 SV=1	3.1e-60	gi|672201955|ref|XP_008778272.1| PREDICTED: uncharacterized protein LOC103698082 [Phoenix dactylifera]	5.1e-75	B9SKR0_RICCO/6-134 B9SKR0.1 PF02365.10;NAM;	2.6e-59	-	-	-	83.24	79.68	80.88	34.85	42.95	38.58	87.84	74.78	115.42
comp30512_c0	3920	NAC078	-	GO:0005737(cytoplasm);GO:0005634(nucleus);GO:0003677(DNA binding);GO:0045893(positive regulation of transcription, DNA-dependent);GO:0009962(regulation of flavonoid biosynthetic process);GO:0009644(response to high light intensity);GO:0006351(transcription, DNA-dependent)	-	-	-	sp|Q84K00|NAC78_ARATH NAC domain-containing protein 78 OS=Arabidopsis thaliana GN=NAC078 PE=2 SV=2	1.4e-70	gi|148909895|gb|ABR18034.1| unknown [Picea sitchensis]	2.4e-91	A9P1L9_PICSI/6-134 A9P1L9.1 PF02365.10;NAM;	3.2e-58	-	-	-	18.02	19.33	17.29	19.07	17.46	16.03	17.11	14.85	20.11
comp4549_c0	1666	NAC68	-	GO:0005634(nucleus);GO:0003677(DNA binding);GO:0006355(regulation of transcription, DNA-dependent);GO:0006351(transcription, DNA-dependent)	-	-	-	sp|Q52QH4|NAC68_ORYSJ NAC domain-containing protein 68 OS=Oryza sativa subsp. japonica GN=NAC68 PE=2 SV=1	6.2e-74	gi|116791569|gb|ABK26029.1| unknown [Picea sitchensis]	5.1e-112	A9NZG8_PICSI/12-140 A9NZG8.1 PF02365.10;NAM;	1.3e-65	-	-	-	4.7	2.84	2.38	0.47	0.29	0	167.54	177.08	152.66
comp5389_c0	266	NAC100	-	GO:0005634(nucleus);GO:0003677(DNA binding);GO:0006355(regulation of transcription, DNA-dependent);GO:0006351(transcription, DNA-dependent)	-	-	-	sp|Q9FLJ2|NC100_ARATH NAC domain-containing protein 100 OS=Arabidopsis thaliana GN=NAC100 PE=2 SV=1	1.5e-15	gi|225446795|ref|XP_002283251.1| PREDICTED: NAC domain-containing protein 42 [Vitis vinifera]	4.6e-22	E0CU17_VITVI/20-150 E0CU17.1 PF02365.10;NAM;	2.9e-22	-	-	-	6.97	1.77	0	0	0	0.65	5.34	19.92	28.77
comp80478_c0	308	NAC078	-	GO:0005737(cytoplasm);GO:0005634(nucleus);GO:0003677(DNA binding);GO:0045893(positive regulation of transcription, DNA-dependent);GO:0009962(regulation of flavonoid biosynthetic process);GO:0009644(response to high light intensity);GO:0006351(transcription, DNA-dependent)	-	-	-	sp|Q84K00|NAC78_ARATH NAC domain-containing protein 78 OS=Arabidopsis thaliana GN=NAC078 PE=2 SV=2	1e-20	gi|586691456|ref|XP_006843116.1| hypothetical protein AMTR_s00140p00087970 [Amborella trichopoda]	2.7e-23	-	-	-	-	-	28.84	0	0	0	0	0	30.66	70.54	63.98
comp20042_c0	555	-	nascent polypeptide-associated complex subunit alpha	GO:0015031(protein transport)	[K] Transcription	K03626	-	sp|Q9M612|NACA_PINTA Nascent polypeptide-associated complex subunit alpha-like protein OS=Pinus taeda PE=2 SV=1	7.7e-61	gi|116785722|gb|ABK23835.1| unknown [Picea sitchensis]	1.5e-64	A9NTN2_PICSI/67-124 A9NTN2.1 PF01849.13;NAC;	6.9e-25	vvi:100245825	2.9e-62	-	85.19	104.36	104.35	91.02	99.58	94.95	36.63	38.7	39.94
comp21301_c0	1073	EGD1	nascent polypeptide-associated complex subunit beta	GO:0005737(cytoplasm);GO:0005634(nucleus);GO:0015031(protein transport);GO:0006355(regulation of transcription, DNA-dependent);GO:0006351(transcription, DNA-dependent)	[K] Transcription	K01527	-	sp|Q1DI23|NACB_COCIM Nascent polypeptide-associated complex subunit beta OS=Coccidioides immitis (strain RS) GN=EGD1 PE=3 SV=1	8.9e-38	gi|116789265|gb|ABK25180.1| unknown [Picea sitchensis]	8.7e-71	A9NX19_PICSI/36-92 A9NX19.1 PF01849.13;NAC;	1.2e-24	ppp:PHYPADRAFT_48650	2e-66	-	73.35	54.25	53.87	61.75	66.01	58.27	40.76	41.57	39.09
comp21522_c0	905	EGD1	nascent polypeptide-associated complex subunit beta	GO:0005737(cytoplasm);GO:0005634(nucleus);GO:0015031(protein transport);GO:0006355(regulation of transcription, DNA-dependent);GO:0006351(transcription, DNA-dependent)	[K] Transcription	K01527	-	sp|Q1DI23|NACB_COCIM Nascent polypeptide-associated complex subunit beta OS=Coccidioides immitis (strain RS) GN=EGD1 PE=3 SV=1	1.1e-37	gi|116791075|gb|ABK25849.1| unknown [Picea sitchensis]	1.1e-67	I1PHF1_ORYGL/36-92 I1PHF1.1 PF01849.13;NAC;	1.2e-22	vvi:100242819	5.2e-62	-	74.77	52.95	55.62	44.11	53.08	53.08	72.64	66.98	77.93
comp22813_c0	1040	-	nascent polypeptide-associated complex subunit alpha	GO:0015031(protein transport)	[K] Transcription	K03626	-	sp|Q9M612|NACA_PINTA Nascent polypeptide-associated complex subunit alpha-like protein OS=Pinus taeda PE=2 SV=1	1.2e-85	gi|116780083|gb|ABK21546.1| unknown [Picea sitchensis]	3.9e-92	A9NTN2_PICSI/67-124 A9NTN2.1 PF01849.13;NAC;	2.9e-25	vvi:100245825	1e-80	-	204.31	155.06	162.6	208.34	215.27	207.85	17	15.2	17.5
comp22813_c1	808	-	nascent polypeptide-associated complex subunit alpha	GO:0015031(protein transport)	[K] Transcription	K03626	-	sp|Q9M612|NACA_PINTA Nascent polypeptide-associated complex subunit alpha-like protein OS=Pinus taeda PE=2 SV=1	3.3e-86	gi|116780083|gb|ABK21546.1| unknown [Picea sitchensis]	8.2e-93	A9NTN2_PICSI/67-124 A9NTN2.1 PF01849.13;NAC;	2.9e-25	vvi:100245825	1.4e-80	-	0	0	0	0	0	0	362.4	323.86	358.85
comp24732_c0	1001	NAM-B2	-	-	-	-	-	sp|A0SPJ6|NAMB2_TRIDB NAC transcription factor NAM-B2 OS=Triticum durum GN=NAM-B2 PE=2 SV=1	3.9e-75	gi|586685556|ref|XP_006841705.1| hypothetical protein AMTR_s00003p00252470 [Amborella trichopoda]	6e-95	I1LUX8_SOYBN/15-143 I1LUX8.1 PF02365.10;NAM;	5.1e-67	-	-	-	33.25	31.6	30.97	37.96	41.23	42.68	20.26	26.68	13.59
comp26010_c0	833	JUB1	-	GO:0005634(nucleus);GO:0003677(DNA binding);GO:0006355(regulation of transcription, DNA-dependent);GO:0006351(transcription, DNA-dependent)	-	-	-	sp|Q9SK55|NAC42_ARATH Transcription factor JUNGBRUNNEN 1 OS=Arabidopsis thaliana GN=JUB1 PE=1 SV=1	3.2e-40	gi|495025618|gb|AGL39689.1| NAC transcription factor 033 [Jatropha curcas]	1.8e-44	E0CU17_VITVI/20-150 E0CU17.1 PF02365.10;NAM;	1.7e-40	-	-	-	5.76	1.64	1.36	30.7	6.96	8.36	22.55	18.72	67.26
comp63732_c0	241	-	nascent polypeptide-associated complex subunit alpha	GO:0015031(protein transport)	[K] Transcription	K03626	-	sp|Q9M612|NACA_PINTA Nascent polypeptide-associated complex subunit alpha-like protein OS=Pinus taeda PE=2 SV=1	2.4e-19	gi|116785722|gb|ABK23835.1| unknown [Picea sitchensis]	2e-25	-	-	vvi:100245825	8.2e-25	-	387.5	210.88	204.87	141.64	209.96	149.64	431.44	492.95	378.48
comp16575_c0	221	-	-	-	-	-	-	-	-	gi|672138167|ref|XP_008792831.1| PREDICTED: LOW QUALITY PROTEIN: kinesin-like protein NACK1 [Phoenix dactylifera]	4.1e-16	-	-	-	-	-	15.3	12.37	15.62	0.74	9.12	5.81	4.66	16.05	3.83
comp26400_c1	1085	-	-	-	-	-	-	-	-	gi|565394511|ref|XP_006362901.1| PREDICTED: NAC domain-containing protein 89-like [Solanum tuberosum]	3.9e-21	-	-	-	-	-	11.79	9.26	9.35	7.66	6.12	4.73	7.84	5.75	6.41
comp110087_c0	322	icd-1	nascent polypeptide-associated complex subunit beta	GO:0005739(mitochondrion);GO:0005634(nucleus);GO:0005515(protein binding);GO:0006915(apoptosis);GO:0010171(body morphogenesis);GO:0009792(embryo development ending in birth or egg hatching);GO:0040035(hermaphrodite genitalia development);GO:0040039(inductive cell migration);GO:0043066(negative regulation of apoptosis);GO:0040010(positive regulation of growth rate);GO:0006898(receptor-mediated end…	[K] Transcription	K01527	-	sp|Q18885|BTF3_CAEEL Transcription factor BTF3 homolog OS=Caenorhabditis elegans GN=icd-1 PE=1 SV=1	2.9e-23	gi|116789265|gb|ABK25180.1| unknown [Picea sitchensis]	2.2e-40	A9NX19_PICSI/36-92 A9NX19.1 PF01849.13;NAC;	4.7e-23	osa:4334799	8.6e-41	-	108.36	40.78	44.2	45.86	66.59	75.33	103.65	105.43	83.29
comp22597_c0	1038	BTF3	nascent polypeptide-associated complex subunit beta	GO:0005634(nucleus);GO:0005515(protein binding);GO:0006355(regulation of transcription, DNA-dependent);GO:0006366(transcription from RNA polymerase II promoter)	[K] Transcription	K01527	-	sp|P20290|BTF3_HUMAN Transcription factor BTF3 OS=Homo sapiens GN=BTF3 PE=1 SV=1	2.2e-42	gi|116779227|gb|ABK21189.1| unknown [Picea sitchensis]	2.5e-69	A9NKM8_PICSI/36-92 A9NKM8.1 PF01849.13;NAC;	2.9e-24	vvi:100242819	7.2e-62	-	158.72	155.43	153.56	363.08	295.5	303.2	92.01	91.35	46.03
comp42253_c0	907	BTF3	nascent polypeptide-associated complex subunit beta	GO:0005634(nucleus);GO:0005515(protein binding);GO:0006355(regulation of transcription, DNA-dependent);GO:0006366(transcription from RNA polymerase II promoter)	[K] Transcription	K01527	-	sp|P20290|BTF3_HUMAN Transcription factor BTF3 OS=Homo sapiens GN=BTF3 PE=1 SV=1	2.9e-42	gi|116779227|gb|ABK21189.1| unknown [Picea sitchensis]	2.6e-69	A9NKM8_PICSI/36-92 A9NKM8.1 PF01849.13;NAC;	3.1e-24	vvi:100242819	7.5e-62	-	0	0	0	0	1.86	0	244.2	214.96	300.22
MYB-related
comp10188_c0	282	MYB308	myb proto-oncogene protein, plant	GO:0005634(nucleus);GO:0003677(DNA binding);GO:0006355(regulation of transcription, DNA-dependent);GO:0006351(transcription, DNA-dependent)	[K] Transcription	K09422	-	sp|P81393|MYB08_ANTMA Myb-related protein 308 OS=Antirrhinum majus GN=MYB308 PE=2 SV=1	3.6e-37	gi|147744710|gb|ABQ51221.1| R2R3-MYB transcription factor MYB5 [Picea glauca]	6.3e-37	E1U5T5_SOYBN/17-78 E1U5T5.1 PF13921.1;Myb_DNA-bind_6;	2.1e-26	ath:AT4G38620	5.4e-37	-	88.99	118.75	85.05	47.18	60.44	56.13	34.71	29.4	31.97
comp1154_c0	318	-	myb proto-oncogene protein, plant	GO:0005634(nucleus);GO:0003677(DNA binding);GO:0006355(regulation of transcription, DNA-dependent);GO:0006351(transcription, DNA-dependent)	[K] Transcription	K09422	-	sp|P20024|MYB1_MAIZE Myb-related protein Zm1 OS=Zea mays PE=2 SV=1	3.3e-24	gi|224286123|gb|ACN40772.1| unknown [Picea sitchensis]	4.1e-26	C0PSI2_PICSI/67-112 C0PSI2.1 PF00249.26;Myb_DNA-binding;	1.4e-17	ath:AT1G06180	1.1e-25	-	0	0	1.36	0	0	0	8.89	6.88	24.21
comp1154_c1	221	MYB4	myb proto-oncogene protein, plant	GO:0005634(nucleus);GO:0003677(DNA binding);GO:0006355(regulation of transcription, DNA-dependent);GO:0006950(response to stress);GO:0006351(transcription, DNA-dependent)	[K] Transcription	K09422	-	sp|Q7XBH4|MYB4_ORYSJ Myb-related protein Myb4 OS=Oryza sativa subsp. japonica GN=MYB4 PE=2 SV=2	8.5e-23	gi|565460392|ref|XP_006288195.1| hypothetical protein CARUB_v10001433mg [Capsella rubella]	8.2e-23	C0PPC6_MAIZE/16-63 C0PPC6.1 PF00249.26;Myb_DNA-binding;	1.6e-18	ath:AT5G15310	4e-23	-	2.09	2.65	0	0	0	0	15.98	13.76	48.21
comp16689_c0	796	MYB305	myb proto-oncogene protein, plant	GO:0005634(nucleus);GO:0003677(DNA binding);GO:0006355(regulation of transcription, DNA-dependent);GO:0006351(transcription, DNA-dependent)	[K] Transcription	K09422	-	sp|P81391|MYB05_ANTMA Myb-related protein 305 OS=Antirrhinum majus GN=MYB305 PE=2 SV=1	9e-44	gi|242035927|ref|XP_002465358.1| hypothetical protein SORBIDRAFT_01g037110 [Sorghum bicolor]	3.7e-48	B9SFE1_RICCO/19-89 B9SFE1.1 PF13921.1;Myb_DNA-bind_6;	2.2e-22	ath:AT5G49620	5.2e-45	-	21.12	30.4	32.72	13.85	17.53	15.88	2.27	3.14	1.2
comp188085_c0	295	MYB3R-1	myb proto-oncogene protein, plant	GO:0005634(nucleus);GO:0003677(DNA binding);GO:0003713(transcription coactivator activity);GO:0006355(regulation of transcription, DNA-dependent)	[K] Transcription	K09422	-	sp|Q9S7G7|MB3R1_ARATH Myb-related protein 3R-1 OS=Arabidopsis thaliana GN=MYB3R-1 PE=2 SV=1	6.9e-20	gi|672142433|ref|XP_008795072.1| PREDICTED: myb-related protein 3R-1-like isoform X2 [Phoenix dactylifera]	5.3e-25	Q9ZPU2_ARATH/40-86 Q9ZPU2.1 PF00249.26;Myb_DNA-binding;	1e-17	ath:AT3G09370	9.7e-22	-	1	7.94	4.78	2.13	12.42	7.9	8.38	2.2	1.93
comp188841_c0	363	MYB306	myb proto-oncogene protein, plant	GO:0005634(nucleus);GO:0003677(DNA binding);GO:0006355(regulation of transcription, DNA-dependent);GO:0006351(transcription, DNA-dependent)	[K] Transcription	K09422	-	sp|P81392|MYB06_ANTMA Myb-related protein 306 OS=Antirrhinum majus GN=MYB306 PE=2 SV=1	2.5e-57	gi|672193268|ref|XP_008775987.1| PREDICTED: myb-related protein 306-like [Phoenix dactylifera]	6.3e-59	I1L5Y3_SOYBN/14-61 I1L5Y3.1 PF00249.26;Myb_DNA-binding;	4.8e-23	ath:AT3G47600	2.1e-59	-	9.37	5.39	11.35	1.24	1.1	0.95	2.94	3.54	6.93
comp19332_c0	841	MYB305	myb proto-oncogene protein, plant	GO:0005634(nucleus);GO:0003677(DNA binding);GO:0006355(regulation of transcription, DNA-dependent);GO:0006351(transcription, DNA-dependent)	[K] Transcription	K09422	-	sp|P81391|MYB05_ANTMA Myb-related protein 305 OS=Antirrhinum majus GN=MYB305 PE=2 SV=1	3.5e-45	gi|357442159|ref|XP_003591357.1| Myb-like transcription factor [Medicago truncatula]	2e-46	E1U5T5_SOYBN/17-78 E1U5T5.1 PF13921.1;Myb_DNA-bind_6;	9.5e-20	ath:AT1G68320	7.2e-47	-	14.1	11.02	14.66	0	0	0.49	6.52	30.59	0.25
comp20989_c0	910	MYB4	myb proto-oncogene protein, plant	GO:0005634(nucleus);GO:0003677(DNA binding);GO:0006355(regulation of transcription, DNA-dependent);GO:0006950(response to stress);GO:0006351(transcription, DNA-dependent)	[K] Transcription	K09422	-	sp|Q7XBH4|MYB4_ORYSJ Myb-related protein Myb4 OS=Oryza sativa subsp. japonica GN=MYB4 PE=2 SV=2	9.9e-58	gi|224286123|gb|ACN40772.1| unknown [Picea sitchensis]	1.4e-60	B9HKG6_POPTR/17-78 B9HKG6.1 PF13921.1;Myb_DNA-bind_6;	3.4e-25	ath:AT2G31180	2.1e-59	-	13.71	4.67	7.61	3.81	3.14	2.35	35.65	51.12	37.75
comp274976_c0	278	MYB3R-1	myb proto-oncogene protein, plant	GO:0005634(nucleus);GO:0003677(DNA binding);GO:0003713(transcription coactivator activity);GO:0006355(regulation of transcription, DNA-dependent)	[K] Transcription	K09422	-	sp|Q9S7G7|MB3R1_ARATH Myb-related protein 3R-1 OS=Arabidopsis thaliana GN=MYB3R-1 PE=2 SV=1	5e-26	gi|302775298|ref|XP_002971066.1| hypothetical protein SELMODRAFT_411844 [Selaginella moellendorffii]	6.2e-32	A9SUL6_PHYPA/20-80 A9SUL6.1 PF13921.1;Myb_DNA-bind_6;	1.1e-24	ath:AT5G02320	2.2e-27	-	4.22	6.89	7.44	6.72	5.93	1.4	3.75	2.32	2.32
comp8618_c0	235	MYB308	myb proto-oncogene protein, plant	GO:0005634(nucleus);GO:0003677(DNA binding);GO:0006355(regulation of transcription, DNA-dependent);GO:0006351(transcription, DNA-dependent)	[K] Transcription	K09422	-	sp|P81393|MYB08_ANTMA Myb-related protein 308 OS=Antirrhinum majus GN=MYB308 PE=2 SV=1	3.7e-20	gi|147744710|gb|ABQ51221.1| R2R3-MYB transcription factor MYB5 [Picea glauca]	3.8e-20	A2Q124_HUMLU/14-61 A2Q124.1 PF00249.26;Myb_DNA-binding;	1.5e-11	ath:AT4G38620	4.6e-20	-	28.9	40.17	58.81	4.06	1.53	10.64	1.04	0	0.6
comp884_c0	472	-	myb proto-oncogene protein, plant	GO:0005634(nucleus);GO:0003677(DNA binding);GO:0006355(regulation of transcription, DNA-dependent);GO:0006351(transcription, DNA-dependent)	[K] Transcription	K09422	-	sp|P20024|MYB1_MAIZE Myb-related protein Zm1 OS=Zea mays PE=2 SV=1	1.4e-40	gi|359494668|ref|XP_002265355.2| PREDICTED: transcription factor MYB23-like [Vitis vinifera]	5e-44	B9SFE1_RICCO/19-89 B9SFE1.1 PF13921.1;Myb_DNA-bind_6;	4.2e-22	ath:AT1G63910	3.5e-44	-	8.53	9.94	10.87	1.31	0.49	0.33	8.17	7.93	3.29
SBP
comp27046_c0	1945	SBP1	-	GO:0005829(cytosol);GO:0009506(plasmodesma);GO:0008430(selenium binding);GO:0071291(cellular response to selenium ion);GO:0046686(response to cadmium ion);GO:0042542(response to hydrogen peroxide);GO:0000103(sulfate assimilation)	[P] Inorganic ion transport and metabolism	-	-	sp|O23264|SEBP1_ARATH Selenium-binding protein 1 OS=Arabidopsis thaliana GN=SBP1 PE=1 SV=1	5.5e-213	gi|294460580|gb|ADE75865.1| unknown [Picea sitchensis]	1.5e-247	D5A8J6_PICSI/29-496 D5A8J6.1 PF05694.6;SBP56;	2.4e-239	-	-	-	103.63	110.02	116.79	36.68	30.6	31.59	47.12	51.65	27.89
comp27046_c1	510	SBP1	-	GO:0005829(cytosol);GO:0009506(plasmodesma);GO:0008430(selenium binding);GO:0071291(cellular response to selenium ion);GO:0046686(response to cadmium ion);GO:0042542(response to hydrogen peroxide);GO:0000103(sulfate assimilation)	[P] Inorganic ion transport and metabolism	-	-	sp|O23264|SEBP1_ARATH Selenium-binding protein 1 OS=Arabidopsis thaliana GN=SBP1 PE=1 SV=1	3.4e-72	gi|116793586|gb|ABK26799.1| unknown [Picea sitchensis]	8.2e-80	D5A8J6_PICSI/29-496 D5A8J6.1 PF05694.6;SBP56;	4.1e-80	-	-	-	2.81	2.81	5.31	0	0	0	143.58	177.57	91.85
comp17362_c0	722	MP3	-	GO:0005829(cytosol);GO:0005634(nucleus);GO:0020037(heme binding);GO:0005496(steroid binding)	[R] General function prediction only	-	-	sp|Q9SK39|SBP3_ARATH Probable steroid-binding protein 3 OS=Arabidopsis thaliana GN=MP3 PE=1 SV=1	1.5e-36	gi|116785384|gb|ABK23702.1| unknown [Picea sitchensis]	2.5e-43	A9NSU1_PICSI/4-101 A9NSU1.1 PF00173.23;Cyt-b5;	1e-42	-	-	-	635.21	634.39	725.2	292.52	298.93	325.98	40.03	31.89	30.48
comp46531_c0	553	MP3	-	GO:0005829(cytosol);GO:0005634(nucleus);GO:0020037(heme binding);GO:0005496(steroid binding)	[R] General function prediction only	-	-	sp|Q9SK39|SBP3_ARATH Probable steroid-binding protein 3 OS=Arabidopsis thaliana GN=MP3 PE=1 SV=1	1.3e-36	gi|116785384|gb|ABK23702.1| unknown [Picea sitchensis]	2.1e-43	A9NSU1_PICSI/4-101 A9NSU1.1 PF00173.23;Cyt-b5;	9.1e-43	-	-	-	0	0	0	0	0	0	352.89	266.02	357.41
comp16298_c1	686	SPL12	-	GO:0005634(nucleus);GO:0003677(DNA binding);GO:0046872(metal ion binding);GO:0006355(regulation of transcription, DNA-dependent);GO:0006351(transcription, DNA-dependent)	-	-	-	sp|A2YGR5|SPL12_ORYSI Squamosa promoter-binding-like protein 12 OS=Oryza sativa subsp. indica GN=SPL12 PE=2 SV=1	2.4e-32	gi|122892525|gb|ABM67305.1| SBP-domain protein 13 [Physcomitrella patens]	2.2e-38	I1JEI4_SOYBN/180-258 I1JEI4.1 PF03110.9;SBP;	2.6e-28	-	-	-	7.89	8.58	8.86	4.09	2.96	7.1	3.64	1.52	2.39
comp22443_c0	1479	SPL8	-	GO:0005737(cytoplasm);GO:0005634(nucleus);GO:0003677(DNA binding);GO:0046872(metal ion binding);GO:0030154(cell differentiation);GO:0009908(flower development);GO:0009554(megasporogenesis);GO:0009556(microsporogenesis);GO:0006355(regulation of transcription, DNA-dependent);GO:0006351(transcription, DNA-dependent)	-	-	-	sp|Q8GXL3|SPL8_ARATH Squamosa promoter-binding-like protein 8 OS=Arabidopsis thaliana GN=SPL8 PE=1 SV=2	1.4e-46	gi|148767753|gb|ABM67301.1| SBP-domain protein 7 [Physcomitrella patens]	8.5e-64	D8S9Q4_SELML/6-84 D8S9Q4.1 PF03110.9;SBP;	4.8e-37	-	-	-	31.91	37.22	37.51	17.04	21.77	29.14	2.89	1.63	3.24
comp12251_c1	260	SPL2	-	GO:0005634(nucleus);GO:0003677(DNA binding);GO:0046872(metal ion binding);GO:0048510(regulation of timing of transition from vegetative to reproductive phase);GO:0006355(regulation of transcription, DNA-dependent);GO:0006351(transcription, DNA-dependent)	-	-	-	sp|Q9S840|SPL2_ARATH Squamosa promoter-binding-like protein 2 OS=Arabidopsis thaliana GN=SPL2 PE=2 SV=1	1.6e-21	gi|297736011|emb|CBI24049.3| unnamed protein product [Vitis vinifera]	3.9e-23	B9N816_POPTR/18-92 B9N816.1 PF03110.9;SBP;	2.4e-16	-	-	-	12.44	17.71	19.05	0	2.47	1.4	0	0	0
comp12439_c1	202	-	-	-	-	-	-	-	-	gi|657399608|gb|KEH39015.1| glutamate receptor 3.2 [Medicago truncatula]	3e-25	G7IU03_MEDTR/495-816 G7IU03.1 PF00497.15;SBP_bac_3;	3e-26	-	-	-	20.39	10.36	12.6	2.17	4.78	26.53	3.91	2.24	7.86
comp13544_c1	349	SPL8	-	GO:0005737(cytoplasm);GO:0005634(nucleus);GO:0003677(DNA binding);GO:0046872(metal ion binding);GO:0030154(cell differentiation);GO:0009908(flower development);GO:0009554(megasporogenesis);GO:0009556(microsporogenesis);GO:0006355(regulation of transcription, DNA-dependent);GO:0006351(transcription, DNA-dependent)	-	-	-	sp|Q8GXL3|SPL8_ARATH Squamosa promoter-binding-like protein 8 OS=Arabidopsis thaliana GN=SPL8 PE=1 SV=2	2.6e-24	gi|94448662|emb|CAI91303.1| squamosa promoter binding protein 1 [Physcomitrella patens]	6.8e-26	A9SU35_PHYPA/371-449 A9SU35.1 PF03110.9;SBP;	4.4e-15	-	-	-	8.48	7.32	13.13	1.02	0.3	0	3.37	1.23	2.29
comp13544_c3	357	SPL10	-	GO:0005634(nucleus);GO:0003677(DNA binding);GO:0046872(metal ion binding);GO:0006355(regulation of transcription, DNA-dependent);GO:0006351(transcription, DNA-dependent)	-	-	-	sp|A2YFT9|SPL10_ORYSI Squamosa promoter-binding-like protein 10 OS=Oryza sativa subsp. indica GN=SPL10 PE=2 SV=1	2.3e-11	gi|168018434|ref|XP_001761751.1| predicted protein [Physcomitrella patens]	5.6e-12	D8S9Q4_SELML/6-84 D8S9Q4.1 PF03110.9;SBP;	3e-10	-	-	-	4.86	5.02	11.44	3.55	2.14	2.26	6.4	5.68	1
comp14982_c0	1706	SPL14	-	GO:0005737(cytoplasm);GO:0005634(nucleus);GO:0005886(plasma membrane);GO:0003677(DNA binding);GO:0046872(metal ion binding);GO:0042742(defense response to bacterium);GO:0045893(positive regulation of transcription, DNA-dependent);GO:0006351(transcription, DNA-dependent)	-	-	-	sp|Q8RY95|SPL14_ARATH Squamosa promoter-binding-like protein 14 OS=Arabidopsis thaliana GN=SPL14 PE=2 SV=3	1.8e-47	gi|586731518|ref|XP_006849915.1| hypothetical protein AMTR_s00022p00106940 [Amborella trichopoda]	7.3e-54	B9H5Y0_POPTR/144-222 B9H5Y0.1 PF03110.9;SBP;	4.3e-32	-	-	-	23.59	20.15	16.89	2.45	4.93	4.17	2.85	2.85	2.18
comp15467_c1	348	GLR3.5	glutamate receptor, ionotropic, other eukaryote	GO:0016021(integral to membrane);GO:0030288(outer membrane-bounded periplasmic space);GO:0005886(plasma membrane);GO:0005262(calcium channel activity);GO:0005234(extracellular-glutamate-gated ion channel activity);GO:0004965(GABA-B receptor activity);GO:0004970(ionotropic glutamate receptor activity);GO:0019722(calcium-mediated signaling);GO:0071230(cellular response to amino acid stimulus);GO:00…	[P] Inorganic ion transport and metabolism ;[E] Amino acid transport and metabolism ;[T] Signal transduction mechanisms	K05387	-	sp|Q9SW97|GLR35_ARATH Glutamate receptor 3.5 OS=Arabidopsis thaliana GN=GLR3.5 PE=2 SV=2	9.8e-37	gi|590698094|ref|XP_007045621.1| Glutamate receptor isoform 2 [Theobroma cacao]	2.8e-40	B9HPN5_POPTR/471-801 B9HPN5.1 PF00497.15;SBP_bac_3;	1.5e-39	ath:AT1G05200	2.4e-37	-	4.19	4.5	3.98	5.99	7.7	5.69	2.78	5.49	4.08
comp15674_c0	626	SPL12	-	GO:0005634(nucleus);GO:0003677(DNA binding);GO:0046872(metal ion binding);GO:0006355(regulation of transcription, DNA-dependent);GO:0006351(transcription, DNA-dependent)	-	-	-	sp|Q9S7P5|SPL12_ARATH Squamosa promoter-binding-like protein 12 OS=Arabidopsis thaliana GN=SPL12 PE=1 SV=1	2.3e-28	gi|116784916|gb|ABK23519.1| unknown [Picea sitchensis]	6.7e-53	A9NSA8_PICSI/75-153 A9NSA8.1 PF03110.9;SBP;	4.7e-34	-	-	-	14.79	23.22	15.54	30	31.42	34.38	11.9	9.02	12.93
comp17013_c0	2700	GLR2.7	-	GO:0016021(integral to membrane);GO:0030288(outer membrane-bounded periplasmic space);GO:0005886(plasma membrane);GO:0005773(vacuole);GO:0005262(calcium channel activity);GO:0005234(extracellular-glutamate-gated ion channel activity);GO:0004970(ionotropic glutamate receptor activity);GO:0019722(calcium-mediated signaling);GO:0071230(cellular response to amino acid stimulus)	[P] Inorganic ion transport and metabolism ;[E] Amino acid transport and metabolism ;[T] Signal transduction mechanisms	-	-	sp|Q8LGN0|GLR27_ARATH Glutamate receptor 2.7 OS=Arabidopsis thaliana GN=GLR2.7 PE=2 SV=3	8e-96	gi|502078180|ref|XP_004485863.1| PREDICTED: glutamate receptor 2.7-like [Cicer arietinum]	4.9e-71	B9HPN5_POPTR/471-801 B9HPN5.1 PF00497.15;SBP_bac_3;	1.6e-61	-	-	-	18.33	17.76	18.53	0	0	0	3.69	4.22	8.06
comp23263_c0	1801	SPL7	-	GO:0005634(nucleus);GO:0003677(DNA binding);GO:0046872(metal ion binding);GO:0006355(regulation of transcription, DNA-dependent);GO:0006351(transcription, DNA-dependent)	-	-	-	sp|Q01JD1|SPL7_ORYSI Squamosa promoter-binding-like protein 7 OS=Oryza sativa subsp. indica GN=SPL7 PE=2 SV=1	6.1e-45	gi|470145723|ref|XP_004308484.1| PREDICTED: squamosa promoter-binding-like protein 7-like [Fragaria vesca subsp. vesca]	5.6e-56	I1LKH3_SOYBN/24-102 I1LKH3.1 PF03110.9;SBP;	2.7e-36	-	-	-	15.08	16.09	16.91	3.07	4.19	5.97	1.39	0.69	0.96
comp24086_c0	2982	GLR2.8	glutamate receptor, ionotropic, other eukaryote	GO:0016021(integral to membrane);GO:0030288(outer membrane-bounded periplasmic space);GO:0005886(plasma membrane);GO:0005262(calcium channel activity);GO:0005234(extracellular-glutamate-gated ion channel activity);GO:0004970(ionotropic glutamate receptor activity);GO:0019722(calcium-mediated signaling);GO:0071230(cellular response to amino acid stimulus)	[P] Inorganic ion transport and metabolism ;[E] Amino acid transport and metabolism ;[T] Signal transduction mechanisms	K05387	-	sp|Q9C5V5|GLR28_ARATH Glutamate receptor 2.8 OS=Arabidopsis thaliana GN=GLR2.8 PE=2 SV=2	3.9e-148	gi|672192438|ref|XP_008775765.1| PREDICTED: glutamate receptor 2.8-like [Phoenix dactylifera]	1.9e-165	I1P501_ORYGL/477-802 I1P501.1 PF00497.15;SBP_bac_3;	2.4e-77	ath:AT2G29110	9.2e-149	-	17.98	16.75	17.13	0	3.18	3.04	0.24	0.31	0.74
comp27555_c0	3618	SPL1	-	GO:0005634(nucleus);GO:0003677(DNA binding);GO:0046872(metal ion binding);GO:0006355(regulation of transcription, DNA-dependent);GO:0006351(transcription, DNA-dependent)	-	-	-	sp|Q9SMX9|SPL1_ARATH Squamosa promoter-binding-like protein 1 OS=Arabidopsis thaliana GN=SPL1 PE=1 SV=2	8.6e-168	gi|586679504|ref|XP_006840312.1| hypothetical protein AMTR_s00045p00076020 [Amborella trichopoda]	3e-130	B9RZZ7_RICCO/150-228 B9RZZ7.1 PF03110.9;SBP;	2.9e-33	-	-	-	15.06	13.45	14.63	9.11	8.99	8.3	10.88	11.45	12.39
comp28937_c0	2358	-	-	-	-	-	-	-	-	gi|586760427|ref|XP_006854235.1| hypothetical protein AMTR_s00048p00228000 [Amborella trichopoda]	5e-141	B7ZYY2_MAIZE/195-468 B7ZYY2.1 PF13343.1;SBP_bac_6;	2.7e-100	-	-	-	15.79	13.62	11.98	16.82	20.11	19.5	10.87	10.75	11.87
comp29065_c0	1933	GLR3.1	glutamate receptor, ionotropic, other eukaryote	GO:0016021(integral to membrane);GO:0030288(outer membrane-bounded periplasmic space);GO:0005886(plasma membrane);GO:0005262(calcium channel activity);GO:0005234(extracellular-glutamate-gated ion channel activity);GO:0004970(ionotropic glutamate receptor activity);GO:0019722(calcium-mediated signaling);GO:0071230(cellular response to amino acid stimulus);GO:0010118(stomatal movement)	[P] Inorganic ion transport and metabolism ;[E] Amino acid transport and metabolism ;[T] Signal transduction mechanisms	K05387	-	sp|Q7XJL2|GLR31_ARATH Glutamate receptor 3.1 OS=Arabidopsis thaliana GN=GLR3.1 PE=2 SV=2	3.5e-101	gi|356529665|ref|XP_003533409.1| PREDICTED: glutamate receptor 3.3-like isoform X1 [Glycine max]	3.2e-96	F6I0R2_VITVI/462-800 F6I0R2.1 PF00497.15;SBP_bac_3;	5.8e-86	ath:AT2G17260	6.7e-102	-	24.05	23.17	16.38	21.25	16.3	14.78	12.1	13.71	28.19
comp29286_c2	1798	GLR3.2	glutamate receptor, ionotropic, other eukaryote	GO:0016021(integral to membrane);GO:0030288(outer membrane-bounded periplasmic space);GO:0005886(plasma membrane);GO:0005262(calcium channel activity);GO:0005234(extracellular-glutamate-gated ion channel activity);GO:0004970(ionotropic glutamate receptor activity);GO:0019722(calcium-mediated signaling);GO:0071230(cellular response to amino acid stimulus)	[P] Inorganic ion transport and metabolism ;[E] Amino acid transport and metabolism ;[T] Signal transduction mechanisms	K05387	-	sp|Q93YT1|GLR32_ARATH Glutamate receptor 3.2 OS=Arabidopsis thaliana GN=GLR3.2 PE=1 SV=2	1.1e-69	gi|302786080|ref|XP_002974811.1| hypothetical protein SELMODRAFT_102172 [Selaginella moellendorffii]	2.6e-74	D8QYE9_SELML/484-810 D8QYE9.1 PF00497.15;SBP_bac_3;	1.9e-67	ath:AT2G17260	2.4e-68	-	24.81	26.51	15.97	15.64	22.56	18.26	1.83	2.18	4.02
comp29740_c0	3200	SPL7	-	GO:0005634(nucleus);GO:0003677(DNA binding);GO:0046872(metal ion binding);GO:0055070(copper ion homeostasis);GO:0006355(regulation of transcription, DNA-dependent);GO:0006351(transcription, DNA-dependent)	-	-	-	sp|Q8S9G8|SPL7_ARATH Squamosa promoter-binding-like protein 7 OS=Arabidopsis thaliana GN=SPL7 PE=1 SV=2	8.7e-141	gi|148909763|gb|ABR17971.1| unknown [Picea sitchensis]	0	B8LQP1_PICSI/185-263 B8LQP1.1 PF03110.9;SBP;	3.3e-37	-	-	-	19.59	17.56	20.09	9.45	8.61	8.26	17.88	16.05	15.15
comp30261_c0	2240	GLR3.3	glutamate receptor, ionotropic, other eukaryote	GO:0016021(integral to membrane);GO:0030288(outer membrane-bounded periplasmic space);GO:0005886(plasma membrane);GO:0005262(calcium channel activity);GO:0005234(extracellular-glutamate-gated ion channel activity);GO:0004965(GABA-B receptor activity);GO:0004970(ionotropic glutamate receptor activity);GO:0019722(calcium-mediated signaling);GO:0071230(cellular response to amino acid stimulus);GO:00…	[P] Inorganic ion transport and metabolism ;[E] Amino acid transport and metabolism ;[T] Signal transduction mechanisms	K05387	-	sp|Q9C8E7|GLR33_ARATH Glutamate receptor 3.3 OS=Arabidopsis thaliana GN=GLR3.3 PE=2 SV=1	2.8e-184	gi|586767095|ref|XP_006855692.1| hypothetical protein AMTR_s00044p00137040 [Amborella trichopoda]	1.2e-202	A5BQU2_VITVI/451-792 A5BQU2.1 PF00497.15;SBP_bac_3;	3.1e-122	ath:AT1G42540	6.6e-185	-	52.65	57.08	56.96	36.49	40.35	38.87	38.57	33.01	28.73
comp30501_c1	4464	SPL15	-	GO:0005634(nucleus);GO:0003677(DNA binding);GO:0046872(metal ion binding);GO:0006355(regulation of transcription, DNA-dependent);GO:0006351(transcription, DNA-dependent)	-	-	-	sp|A2YX04|SPL15_ORYSI Squamosa promoter-binding-like protein 15 OS=Oryza sativa subsp. indica GN=SPL15 PE=2 SV=1	1.7e-181	gi|672158799|ref|XP_008799143.1| PREDICTED: squamosa promoter-binding-like protein 15 [Phoenix dactylifera]	7.2e-207	G7IA23_MEDTR/103-181 G7IA23.1 PF03110.9;SBP;	3.2e-34	-	-	-	304.71	250.6	241.11	140.69	116.13	124.99	216.98	221.49	169.3
comp30540_c0	5432	SPL15	-	GO:0005634(nucleus);GO:0003677(DNA binding);GO:0046872(metal ion binding);GO:0006355(regulation of transcription, DNA-dependent);GO:0006351(transcription, DNA-dependent)	-	-	-	sp|A2YX04|SPL15_ORYSI Squamosa promoter-binding-like protein 15 OS=Oryza sativa subsp. indica GN=SPL15 PE=2 SV=1	1.1e-201	gi|586731518|ref|XP_006849915.1| hypothetical protein AMTR_s00022p00106940 [Amborella trichopoda]	4.2e-211	G7IA23_MEDTR/103-181 G7IA23.1 PF03110.9;SBP;	1.2e-34	-	-	-	27.79	27.01	30.55	11.06	9.44	10.86	47.83	49.77	55.85
comp871_c0	587	GLR3.3	glutamate receptor, ionotropic, other eukaryote	GO:0016021(integral to membrane);GO:0030288(outer membrane-bounded periplasmic space);GO:0005886(plasma membrane);GO:0005262(calcium channel activity);GO:0005234(extracellular-glutamate-gated ion channel activity);GO:0004965(GABA-B receptor activity);GO:0004970(ionotropic glutamate receptor activity);GO:0019722(calcium-mediated signaling);GO:0071230(cellular response to amino acid stimulus);GO:00…	[P] Inorganic ion transport and metabolism ;[E] Amino acid transport and metabolism ;[T] Signal transduction mechanisms	K05387	-	sp|Q9C8E7|GLR33_ARATH Glutamate receptor 3.3 OS=Arabidopsis thaliana GN=GLR3.3 PE=2 SV=1	5.4e-40	gi|302786080|ref|XP_002974811.1| hypothetical protein SELMODRAFT_102172 [Selaginella moellendorffii]	5.8e-53	A9S8F0_PHYPA/464-802 A9S8F0.1 PF00497.15;SBP_bac_3;	2.2e-39	ath:AT1G42540	1e-40	-	2.6	1.65	2.29	0	0.29	0	7.53	6.67	25.74
Trihelix
comp10295_c0	524	GT-3A	-	GO:0005634(nucleus);GO:0042802(identical protein binding);GO:0043565(sequence-specific DNA binding);GO:0006355(regulation of transcription, DNA-dependent);GO:0006351(transcription, DNA-dependent)	[K] Transcription	-	-	sp|Q9SDW0|TGT3A_ARATH Trihelix transcription factor GT-3a OS=Arabidopsis thaliana GN=GT-3A PE=1 SV=1	4.1e-22	gi|359474775|ref|XP_002266735.2| PREDICTED: trihelix transcription factor GT-3b-like [Vitis vinifera]	6.7e-32	F6HJ54_VITVI/47-132 F6HJ54.1 PF13837.1;Myb_DNA-bind_4;	4.4e-29	-	-	-	14.65	14.17	15	8.4	0.56	2.85	425.88	421.72	595.02
comp14016_c0	1417	GT-3B	-	GO:0005730(nucleolus);GO:0003677(DNA binding);GO:0005515(protein binding);GO:0006355(regulation of transcription, DNA-dependent);GO:0006351(transcription, DNA-dependent)	[K] Transcription	-	-	sp|O80450|TGT3B_ARATH Trihelix transcription factor GT-3b OS=Arabidopsis thaliana GN=GT-3B PE=1 SV=1	1.1e-58	gi|116794122|gb|ABK27014.1| unknown [Picea sitchensis]	7.1e-105	A9TQ62_PHYPA/21-106 A9TQ62.1 PF13837.1;Myb_DNA-bind_4;	2.5e-42	-	-	-	8.58	4.25	6.25	13.18	7.05	4.42	301.36	203.1	300.04
comp143954_c0	220	GTL1	-	GO:0005634(nucleus);GO:0043565(sequence-specific DNA binding);GO:0042631(cellular response to water deprivation);GO:0030308(negative regulation of cell growth);GO:0032876(negative regulation of DNA endoreduplication);GO:0045892(negative regulation of transcription, DNA-dependent);GO:0008361(regulation of cell size);GO:2000038(regulation of stomatal complex development);GO:2000037(regulation of st…	[K] Transcription	-	-	sp|Q9C882|GTL1_ARATH Trihelix transcription factor GTL1 OS=Arabidopsis thaliana GN=GTL1 PE=1 SV=2	7.6e-25	gi|590674803|ref|XP_007039269.1| Duplicated homeodomain-like superfamily protein, putative isoform 2 [Theobroma cacao]	5.8e-27	D6MK04_9ASPA/51-139 D6MK04.1 PF13837.1;Myb_DNA-bind_4;	4.2e-24	-	-	-	19.54	1	20.35	9.04	5.13	20.92	68.57	48.14	74.06
comp14413_c0	330	GT-3A	-	GO:0005634(nucleus);GO:0042802(identical protein binding);GO:0043565(sequence-specific DNA binding);GO:0006355(regulation of transcription, DNA-dependent);GO:0006351(transcription, DNA-dependent)	[K] Transcription	-	-	sp|Q9SDW0|TGT3A_ARATH Trihelix transcription factor GT-3a OS=Arabidopsis thaliana GN=GT-3A PE=1 SV=1	8.2e-14	gi|116794122|gb|ABK27014.1| unknown [Picea sitchensis]	5.1e-23	A9P2A3_PICSI/35-120 A9P2A3.1 PF13837.1;Myb_DNA-bind_4;	2e-15	-	-	-	9.9	5.82	3.29	1.75	1.2	5.62	13.17	12.69	11.9
comp1808_c0	412	GT-3A	-	GO:0005634(nucleus);GO:0042802(identical protein binding);GO:0043565(sequence-specific DNA binding);GO:0006355(regulation of transcription, DNA-dependent);GO:0006351(transcription, DNA-dependent)	[K] Transcription	-	-	sp|Q9SDW0|TGT3A_ARATH Trihelix transcription factor GT-3a OS=Arabidopsis thaliana GN=GT-3A PE=1 SV=1	9.8e-26	gi|359474775|ref|XP_002266735.2| PREDICTED: trihelix transcription factor GT-3b-like [Vitis vinifera]	2.7e-32	F6HJ54_VITVI/47-132 F6HJ54.1 PF13837.1;Myb_DNA-bind_4;	1.7e-29	-	-	-	14.41	5.21	6.26	0	0.94	0	0	0	0
comp21100_c0	1231	GT-1	-	GO:0005634(nucleus);GO:0042802(identical protein binding);GO:0043565(sequence-specific DNA binding);GO:0003700(sequence-specific DNA binding transcription factor activity)	[K] Transcription	-	-	sp|Q9FX53|TGT1_ARATH Trihelix transcription factor GT-1 OS=Arabidopsis thaliana GN=GT-1 PE=1 SV=1	1.4e-63	gi|659087382|ref|XP_008444422.1| PREDICTED: trihelix transcription factor GT-1-like isoform X3 [Cucumis melo]	4.6e-72	D8SMP6_SELML/20-109 D8SMP6.1 PF13837.1;Myb_DNA-bind_4;	4.3e-37	-	-	-	15.08	21.67	19.87	20.1	15.51	16.52	13.57	12.94	10.29
comp21100_c1	1280	GT-1	-	GO:0005634(nucleus);GO:0042802(identical protein binding);GO:0043565(sequence-specific DNA binding);GO:0003700(sequence-specific DNA binding transcription factor activity)	[K] Transcription	-	-	sp|Q9FX53|TGT1_ARATH Trihelix transcription factor GT-1 OS=Arabidopsis thaliana GN=GT-1 PE=1 SV=1	2e-47	gi|116783516|gb|ABK22975.1| unknown [Picea sitchensis]	9.4e-60	-	-	-	-	-	12.26	17.33	16.7	19.09	14.35	13.06	15.64	15.09	14.67
comp21906_c0	3062	PTL	-	-	[K] Transcription	-	-	sp|Q9LZS0|PTL_ARATH Trihelix transcription factor PTL OS=Arabidopsis thaliana GN=PTL PE=2 SV=1	1e-54	gi|586761860|ref|XP_006854553.1| hypothetical protein AMTR_s00030p00088210 [Amborella trichopoda]	2.2e-102	D8SME9_SELML/230-318 D8SME9.1 PF13837.1;Myb_DNA-bind_4;	2.6e-39	-	-	-	33.02	24.42	33.27	67.49	57.78	50.8	11.55	3.19	21.78
comp23976_c1	2621	PTL	-	-	[K] Transcription	-	-	sp|Q9LZS0|PTL_ARATH Trihelix transcription factor PTL OS=Arabidopsis thaliana GN=PTL PE=2 SV=1	2.7e-71	gi|590631671|ref|XP_007027628.1| Duplicated homeodomain-like superfamily protein, putative [Theobroma cacao]	1.1e-104	B9GJ47_POPTR/9-233 B9GJ47.1 PF01852.14;START;	9.1e-67	-	-	-	17.82	21.95	16.02	10.35	9.09	8.25	31.22	26.74	26.07
comp25347_c0	2399	PTL	-	-	[K] Transcription	-	-	sp|Q9LZS0|PTL_ARATH Trihelix transcription factor PTL OS=Arabidopsis thaliana GN=PTL PE=2 SV=1	3.5e-52	gi|586761860|ref|XP_006854553.1| hypothetical protein AMTR_s00030p00088210 [Amborella trichopoda]	1.2e-96	A9RNY9_PHYPA/52-139 A9RNY9.1 PF13837.1;Myb_DNA-bind_4;	5.1e-35	-	-	-	20.35	15.7	15.5	14.18	8.55	7.5	8.32	7.78	6.61
comp26681_c0	2240	GTL1	-	GO:0005634(nucleus);GO:0043565(sequence-specific DNA binding);GO:0042631(cellular response to water deprivation);GO:0030308(negative regulation of cell growth);GO:0032876(negative regulation of DNA endoreduplication);GO:0045892(negative regulation of transcription, DNA-dependent);GO:0008361(regulation of cell size);GO:2000038(regulation of stomatal complex development);GO:2000037(regulation of st…	[K] Transcription	-	-	sp|Q9C882|GTL1_ARATH Trihelix transcription factor GTL1 OS=Arabidopsis thaliana GN=GTL1 PE=1 SV=2	4.3e-115	gi|672135901|ref|XP_008791630.1| PREDICTED: trihelix transcription factor GTL1 isoform X1 [Phoenix dactylifera]	3.1e-148	G8G9Q9_POPCN/106-193 G8G9Q9.1 PF13837.1;Myb_DNA-bind_4;	3.3e-41	-	-	-	14.32	14.21	15.09	12.5	13.16	12.66	55.55	50.11	34.28
comp26857_c0	2121	GT-4	-	GO:0005634(nucleus);GO:0003677(DNA binding);GO:0006355(regulation of transcription, DNA-dependent);GO:0006351(transcription, DNA-dependent)	[K] Transcription	-	-	sp|Q9LU92|TGT4_ARATH Trihelix transcription factor GT-4 OS=Arabidopsis thaliana GN=GT-4 PE=2 SV=1	9.4e-82	gi|586701923|ref|XP_006845117.1| hypothetical protein AMTR_s00005p00185670 [Amborella trichopoda]	1.6e-99	A5CAT3_VITVI/58-144 A5CAT3.1 PF13837.1;Myb_DNA-bind_4;	9.5e-29	-	-	-	13.15	16.87	12.91	11.58	10.76	12.01	5.03	5.38	4.43
comp27424_c0	2917	GT-2	-	GO:0005634(nucleus);GO:0003677(DNA binding);GO:0006355(regulation of transcription, DNA-dependent);GO:0006351(transcription, DNA-dependent)	[K] Transcription	-	-	sp|Q39117|TGT2_ARATH Trihelix transcription factor GT-2 OS=Arabidopsis thaliana GN=GT-2 PE=2 SV=1	8.1e-96	gi|449456460|ref|XP_004145967.1| PREDICTED: uncharacterized protein LOC101212243 [Cucumis sativus]	6.3e-123	A9RNY9_PHYPA/380-468 A9RNY9.1 PF13837.1;Myb_DNA-bind_4;	9.3e-42	-	-	-	24.98	24.27	32.86	21.62	25.97	29.33	23.62	22.13	22.22
comp28077_c0	1782	GT-1	-	GO:0005634(nucleus);GO:0042802(identical protein binding);GO:0043565(sequence-specific DNA binding);GO:0003700(sequence-specific DNA binding transcription factor activity)	[K] Transcription	-	-	sp|Q9FX53|TGT1_ARATH Trihelix transcription factor GT-1 OS=Arabidopsis thaliana GN=GT-1 PE=1 SV=1	1.9e-105	gi|116783516|gb|ABK22975.1| unknown [Picea sitchensis]	8.8e-165	A9NQR4_PICSI/43-130 A9NQR4.1 PF13837.1;Myb_DNA-bind_4;	1.3e-40	-	-	-	20.37	27.9	27.11	35.11	32.65	29.17	20.14	15.74	21.74
comp34186_c0	1297	GT-3B	-	GO:0005730(nucleolus);GO:0003677(DNA binding);GO:0005515(protein binding);GO:0006355(regulation of transcription, DNA-dependent);GO:0006351(transcription, DNA-dependent)	[K] Transcription	-	-	sp|O80450|TGT3B_ARATH Trihelix transcription factor GT-3b OS=Arabidopsis thaliana GN=GT-3B PE=1 SV=1	9.8e-59	gi|116794122|gb|ABK27014.1| unknown [Picea sitchensis]	5e-105	A9TQ62_PHYPA/21-106 A9TQ62.1 PF13837.1;Myb_DNA-bind_4;	1.8e-42	-	-	-	20.64	20.45	15.74	18.42	18.07	21.69	532.3	640.41	647.79
GRAS
comp10398_c0	1570	CIGR2	-	GO:0005634(nucleus);GO:0006355(regulation of transcription, DNA-dependent);GO:0006351(transcription, DNA-dependent)	-	-	-	sp|Q8GVE1|CIGR2_ORYSJ Chitin-inducible gibberellin-responsive protein 2 OS=Oryza sativa subsp. japonica GN=CIGR2 PE=2 SV=1	1.3e-49	gi|168828721|gb|ACA33847.1| scarecrow-like 1 transcription factor, partial [Pinus pinaster]	8.2e-121	B1PPU0_PINPS/337-625 B1PPU0.1 PF03514.9;GRAS;	4.7e-48	-	-	-	1.89	0	0	0	0	0	122.68	109.95	127.63
comp13514_c0	2619	PAT1	-	GO:0005737(cytoplasm);GO:0004871(signal transducer activity);GO:0009640(photomorphogenesis);GO:0006355(regulation of transcription, DNA-dependent);GO:0006351(transcription, DNA-dependent)	-	-	-	sp|Q9LDL7|PAT1_ARATH Scarecrow-like transcription factor PAT1 OS=Arabidopsis thaliana GN=PAT1 PE=2 SV=1	7.8e-141	gi|168828721|gb|ACA33847.1| scarecrow-like 1 transcription factor, partial [Pinus pinaster]	1.4e-200	I1JJQ8_SOYBN/171-541 I1JJQ8.1 PF03514.9;GRAS;	3e-146	-	-	-	4.96	5.98	6.05	4.6	3.84	3.94	141.84	134.07	189.95
comp148832_c0	662	GAI1	-	GO:0005634(nucleus);GO:0009740(gibberellic acid mediated signaling pathway);GO:0006355(regulation of transcription, DNA-dependent);GO:0006351(transcription, DNA-dependent)	-	-	-	sp|Q8S4W7|GAI1_VITVI DELLA protein GAI1 OS=Vitis vinifera GN=GAI1 PE=2 SV=1	3.9e-68	gi|606240954|gb|AHW42471.1| DPL [Pinus tabuliformis]	3.4e-74	B9GV61_POPTR/237-600 B9GV61.1 PF03514.9;GRAS;	9.5e-71	-	-	-	3.11	4.02	4.84	6.06	3.89	8.29	0.1	0.23	0.11
comp16729_c0	1462	SCL3	-	GO:0005634(nucleus);GO:0006355(regulation of transcription, DNA-dependent);GO:0009739(response to gibberellin stimulus);GO:0006351(transcription, DNA-dependent)	-	-	-	sp|Q9LPR8|SCL3_ARATH Scarecrow-like protein 3 OS=Arabidopsis thaliana GN=SCL3 PE=2 SV=1	2.8e-67	gi|672195801|ref|XP_008776639.1| PREDICTED: scarecrow-like protein 3 [Phoenix dactylifera]	7.1e-76	F6HAD7_VITVI/47-469 F6HAD7.1 PF03514.9;GRAS;	1.3e-70	-	-	-	12.38	11.11	12.09	2.2	1.27	0.62	2.2	1.67	1.9
comp18404_c0	1325	-	-	-	[R] General function prediction only	-	-	-	-	gi|586671274|ref|XP_006837151.1| hypothetical protein AMTR_s00110p00152340 [Amborella trichopoda]	8.1e-157	B8BMF7_ORYSI/427-611 B8BMF7.1 PF11817.3;Foie-gras_1;	3.4e-38	-	-	-	5.8	5.5	5.03	5.26	4.02	5.25	5.86	5.25	5.37
comp184076_c0	267	-	-	-	[S] Function unknown	-	-	-	-	gi|302784110|ref|XP_002973827.1| hypothetical protein SELMODRAFT_100366, partial [Selaginella moellendorffii]	1e-21	D8RRZ1_SELML/1-114 D8RRZ1.1 PF11817.3;Foie-gras_1;	8.2e-23	-	-	-	2.75	16.61	3.87	12.8	3.87	10.87	5.93	8.32	12.12
comp19621_c0	1581	SCR	-	GO:0005634(nucleus);GO:0007275(multicellular organismal development);GO:0006355(regulation of transcription, DNA-dependent);GO:0006351(transcription, DNA-dependent)	-	-	-	sp|Q9AVK4|SCR_PEA Protein SCARECROW OS=Pisum sativum GN=SCR PE=2 SV=1	1.5e-129	gi|112012486|gb|ABH85406.1| SCARECROW [Pinus sylvestris]	3.6e-136	Q0MRQ2_PINSY/476-834 Q0MRQ2.1 PF03514.9;GRAS;	2.6e-128	-	-	-	4.07	5.85	6.52	10.36	8.96	7.62	0.87	0.11	0.46
comp19942_c0	1633	CIGR2	-	GO:0005634(nucleus);GO:0006355(regulation of transcription, DNA-dependent);GO:0006351(transcription, DNA-dependent)	-	-	-	sp|Q8GVE1|CIGR2_ORYSJ Chitin-inducible gibberellin-responsive protein 2 OS=Oryza sativa subsp. japonica GN=CIGR2 PE=2 SV=1	1.9e-14	gi|586670430|ref|XP_006836764.1| hypothetical protein AMTR_s00088p00161000 [Amborella trichopoda]	2e-15	C0P6K9_MAIZE/184-554 C0P6K9.1 PF03514.9;GRAS;	1.9e-10	-	-	-	17.56	14.08	13.39	6.67	5.24	4.7	6.25	6.72	4.72
comp21502_c0	726	-	-	-	-	-	-	-	-	gi|595850950|ref|XP_007210018.1| hypothetical protein PRUPE_ppa016418mg [Prunus persica]	3.6e-84	B9IF61_POPTR/146-516 B9IF61.1 PF03514.9;GRAS;	6.9e-84	-	-	-	9.61	10.59	9.57	5.28	3.84	4.06	3.36	3.51	2.96
comp21502_c1	208	-	-	-	-	-	-	-	-	gi|643720703|gb|KDP30967.1| hypothetical protein JCGZ_11343 [Jatropha curcas]	1.1e-22	B9RAM0_RICCO/154-525 B9RAM0.1 PF03514.9;GRAS;	2.5e-22	-	-	-	20.63	27.34	29.22	21.92	9.25	4.17	6.01	18.73	8.88
comp217525_c0	216	SCL21	-	GO:0005634(nucleus);GO:0005515(protein binding);GO:0006355(regulation of transcription, DNA-dependent);GO:0006351(transcription, DNA-dependent)	-	-	-	sp|Q9S7H5|SCL21_ARATH Scarecrow-like protein 21 OS=Arabidopsis thaliana GN=SCL21 PE=1 SV=1	9.2e-12	gi|404363345|gb|AFR66646.1| scarecrow-like 6 [Larix kaempferi]	7.9e-19	F6I3A4_VITVI/415-774 F6I3A4.1 PF03514.9;GRAS;	7.5e-17	-	-	-	10.7	10.68	18.88	9.74	0	0	2.2	2.52	1.68
comp21913_c0	1664	SCL3	-	GO:0005634(nucleus);GO:0006355(regulation of transcription, DNA-dependent);GO:0009739(response to gibberellin stimulus);GO:0006351(transcription, DNA-dependent)	-	-	-	sp|Q9LPR8|SCL3_ARATH Scarecrow-like protein 3 OS=Arabidopsis thaliana GN=SCL3 PE=2 SV=1	1.1e-109	gi|502184152|ref|XP_004517294.1| PREDICTED: scarecrow-like protein 3-like [Cicer arietinum]	1.8e-110	SCL3_ARATH/54-479 Q9LPR8.1 PF03514.9;GRAS;	1.9e-103	-	-	-	16.49	9.79	12.82	21.81	26.69	31.71	12.46	7.35	7.34
comp22458_c0	1579	SCR	-	GO:0005634(nucleus);GO:0005515(protein binding);GO:0043565(sequence-specific DNA binding);GO:0008356(asymmetric cell division);GO:0009630(gravitropism);GO:0051457(maintenance of protein location in nucleus);GO:0009956(radial pattern formation);GO:0006355(regulation of transcription, DNA-dependent);GO:0006351(transcription, DNA-dependent)	-	-	-	sp|Q9M384|SCR_ARATH Protein SCARECROW OS=Arabidopsis thaliana GN=SCR PE=1 SV=1	1.2e-163	gi|112012486|gb|ABH85406.1| SCARECROW [Pinus sylvestris]	1.5e-198	Q0MRQ2_PINSY/476-834 Q0MRQ2.1 PF03514.9;GRAS;	1.3e-175	-	-	-	13.39	27.36	17.35	22.34	24.93	27.42	1.86	4.37	7.13
comp22536_c0	888	SCL4	-	GO:0005634(nucleus);GO:0006355(regulation of transcription, DNA-dependent);GO:0006351(transcription, DNA-dependent)	-	-	-	sp|Q9FL03|SCL4_ARATH Scarecrow-like protein 4 OS=Arabidopsis thaliana GN=SCL4 PE=2 SV=1	2.8e-44	gi|645273003|ref|XP_008241668.1| PREDICTED: scarecrow-like protein 4 [Prunus mume]	1.4e-52	B9MXP6_POPTR/222-589 B9MXP6.1 PF03514.9;GRAS;	1.7e-52	-	-	-	17.05	15.35	15.02	5.71	8.33	12.98	3.84	3.06	1.11
comp225650_c0	323	SHR	-	GO:0005737(cytoplasm);GO:0005634(nucleus);GO:0005515(protein binding);GO:0043565(sequence-specific DNA binding);GO:0003700(sequence-specific DNA binding transcription factor activity);GO:0008356(asymmetric cell division);GO:0007049(cell cycle);GO:0055072(iron ion homeostasis);GO:0048366(leaf development);GO:0009956(radial pattern formation);GO:0032350(regulation of hormone metabolic process)	-	-	-	sp|Q9SZF7|SHR_ARATH Protein SHORT-ROOT OS=Arabidopsis thaliana GN=SHR PE=1 SV=1	3.8e-29	gi|341616894|gb|AEK86264.1| SHORT-ROOT-like protein [Pinus taeda]	6e-48	D8T1A4_SELML/23-401 D8T1A4.1 PF03514.9;GRAS;	2.3e-35	-	-	-	7.16	8.12	7.18	3.09	2.72	2.88	3.71	1.92	1.28
comp22790_c0	1665	-	succinyl-CoA synthetase beta subunit	GO:0005739(mitochondrion);GO:0005524(ATP binding);GO:0046872(metal ion binding);GO:0004775(succinate-CoA ligase (ADP-forming) activity);GO:0006105(succinate metabolic process);GO:0006104(succinyl-CoA metabolic process);GO:0006099(tricarboxylic acid cycle)	[C] Energy production and conversion	K01900	ko00020(Citrate cycle (TCA cycle));ko00640(Propanoate metabolism)	sp|Q84LB6|SUCB_SOLLC Succinyl-CoA ligase [ADP-forming] subunit beta, mitochondrial OS=Solanum lycopersicum PE=1 SV=1	2.4e-184	gi|294460503|gb|ADE75828.1| unknown [Picea sitchensis]	8.8e-193	D5A8F9_PICSI/32-241 D5A8F9.1 PF08442.5;ATP-grasp_2;	3.8e-95	vvi:100248061	3.5e-185	EC:6.2.1.4 6.2.1.5	97.52	82.83	78.19	95.81	99.35	83.19	72.27	74.25	69.02
comp241138_c0	244	RGL1	-	GO:0005634(nucleus);GO:0003700(sequence-specific DNA binding transcription factor activity);GO:0030154(cell differentiation);GO:0009908(flower development);GO:0009740(gibberellic acid mediated signaling pathway);GO:0042538(hyperosmotic salinity response);GO:0009867(jasmonic acid mediated signaling pathway);GO:0009938(negative regulation of gibberellic acid mediated signaling pathway);GO:2000377(r…	-	-	-	sp|Q9C8Y3|RGL1_ARATH DELLA protein RGL1 OS=Arabidopsis thaliana GN=RGL1 PE=1 SV=1	1.6e-18	gi|15219630|ref|NP_176809.1| DELLA protein RGL1 [Arabidopsis thaliana]	6.8e-18	D7KTN4_ARALL/152-506 D7KTN4.1 PF03514.9;GRAS;	5.7e-18	-	-	-	10.88	7.21	6.38	11.06	4.44	4.84	0.91	2.08	1.04
comp2425_c0	908	PAT1	-	GO:0005737(cytoplasm);GO:0004871(signal transducer activity);GO:0009640(photomorphogenesis);GO:0006355(regulation of transcription, DNA-dependent);GO:0006351(transcription, DNA-dependent)	-	-	-	sp|Q9LDL7|PAT1_ARATH Scarecrow-like transcription factor PAT1 OS=Arabidopsis thaliana GN=PAT1 PE=2 SV=1	1.5e-86	gi|460395959|ref|XP_004243547.1| PREDICTED: scarecrow-like transcription factor PAT1-like [Solanum lycopersicum]	1.1e-89	I1JJQ8_SOYBN/171-541 I1JJQ8.1 PF03514.9;GRAS;	7.2e-88	-	-	-	0	3.48	1.68	0	5.28	0.02	2.03	8.29	0
comp24287_c0	2109	SCL1	-	GO:0005634(nucleus);GO:0006355(regulation of transcription, DNA-dependent);GO:0006351(transcription, DNA-dependent)	-	-	-	sp|Q9SDQ3|SCL1_ARATH Scarecrow-like protein 1 OS=Arabidopsis thaliana GN=SCL1 PE=2 SV=1	1.5e-123	gi|587911726|gb|EXB99570.1| hypothetical protein L484_005388 [Morus notabilis]	9.2e-122	I1JYY3_SOYBN/231-602 I1JYY3.1 PF03514.9;GRAS;	9.1e-119	-	-	-	7.38	7.25	9.59	6.08	5.67	6.33	6.78	4.59	6.2
comp248548_c0	261	SHR	-	GO:0005737(cytoplasm);GO:0005634(nucleus);GO:0005515(protein binding);GO:0043565(sequence-specific DNA binding);GO:0003700(sequence-specific DNA binding transcription factor activity);GO:0008356(asymmetric cell division);GO:0007049(cell cycle);GO:0055072(iron ion homeostasis);GO:0048366(leaf development);GO:0009956(radial pattern formation);GO:0032350(regulation of hormone metabolic process)	-	-	-	sp|Q9SZF7|SHR_ARATH Protein SHORT-ROOT OS=Arabidopsis thaliana GN=SHR PE=1 SV=1	6.6e-23	gi|158142112|gb|ABW20412.1| short-root [Pinus radiata]	4.5e-34	I1J9E7_SOYBN/100-473 I1J9E7.1 PF03514.9;GRAS;	4.4e-24	-	-	-	13.02	6.61	8.36	1.19	2.09	0	2.49	0.82	2.05
comp25205_c0	2846	SCL1	-	GO:0005634(nucleus);GO:0006355(regulation of transcription, DNA-dependent);GO:0006351(transcription, DNA-dependent)	-	-	-	sp|Q9SDQ3|SCL1_ARATH Scarecrow-like protein 1 OS=Arabidopsis thaliana GN=SCL1 PE=2 SV=1	5.3e-146	gi|359477015|ref|XP_003631928.1| PREDICTED: scarecrow-like protein 1-like [Vitis vinifera]	4.7e-151	B9S2N0_RICCO/188-559 B9S2N0.1 PF03514.9;GRAS;	2.1e-140	-	-	-	13.42	7.97	8.33	4.32	3.96	5.04	57.2	55.57	63.64
comp25523_c0	2073	NSP1	-	GO:0005634(nucleus);GO:0009877(nodulation);GO:0006355(regulation of transcription, DNA-dependent);GO:0006351(transcription, DNA-dependent)	-	-	-	sp|Q4VYC8|NSP1_MEDTR Nodulation-signaling pathway 1 protein OS=Medicago truncatula GN=NSP1 PE=1 SV=1	1.5e-98	gi|664806017|ref|NP_001287803.1| nodulation-signaling pathway 1 protein [Malus domestica]	9.4e-106	D9ZJB4_MALDO/161-544 D9ZJB4.1 PF03514.9;GRAS;	2.7e-98	-	-	-	15.26	13.2	12.68	5.02	5.39	5.62	14.6	18.23	19.14
comp25591_c0	1947	RGA	-	GO:0005634(nucleus);GO:0005515(protein binding);GO:0003700(sequence-specific DNA binding transcription factor activity);GO:0009740(gibberellic acid mediated signaling pathway);GO:0042538(hyperosmotic salinity response);GO:0009867(jasmonic acid mediated signaling pathway);GO:0007275(multicellular organismal development);GO:0009938(negative regulation of gibberellic acid mediated signaling pathway)…	-	-	-	sp|Q9SLH3|RGA_ARATH DELLA protein RGA OS=Arabidopsis thaliana GN=RGA PE=1 SV=1	6.5e-136	gi|606240952|gb|AHW42470.1| RGA [Pinus tabuliformis]	1.3e-194	A7U4T7_9BRYO/183-550 A7U4T7.1 PF03514.9;GRAS;	2.4e-133	-	-	-	18.16	18.51	20.94	33.48	22.82	28.28	80.86	58.43	69.9
comp25766_c0	1044	RGL2	-	GO:0005634(nucleus);GO:0005515(protein binding);GO:0003700(sequence-specific DNA binding transcription factor activity);GO:0030154(cell differentiation);GO:0006952(defense response);GO:0009908(flower development);GO:0009740(gibberellic acid mediated signaling pathway);GO:0042538(hyperosmotic salinity response);GO:0009867(jasmonic acid mediated signaling pathway);GO:0009938(negative regulation of …	-	-	-	sp|Q8GXW1|RGL2_ARATH DELLA protein RGL2 OS=Arabidopsis thaliana GN=RGL2 PE=1 SV=2	1.7e-49	gi|586721604|ref|XP_006848944.1| hypothetical protein AMTR_s00166p00046540 [Amborella trichopoda]	3.8e-59	F6HZA2_VITVI/215-602 F6HZA2.1 PF03514.9;GRAS;	6.6e-59	-	-	-	7.56	6.32	4.69	8.94	6.21	6.2	2.75	0.69	2.31
comp25792_c0	1807	ACLA-3	ATP citrate (pro-S)-lyase	GO:0005829(cytosol);GO:0005524(ATP binding);GO:0003878(ATP citrate synthase activity);GO:0016874(ligase activity);GO:0008610(lipid biosynthetic process)	[C] Energy production and conversion	K01648	ko00020(Citrate cycle (TCA cycle));ko00720(Reductive carboxylate cycle (CO2 fixation))	sp|Q2QNG7|ACLA3_ORYSJ ATP-citrate synthase alpha chain protein 3 OS=Oryza sativa subsp. japonica GN=ACLA-3 PE=2 SV=1	1.1e-190	gi|116787022|gb|ABK24345.1| unknown [Picea sitchensis]	1.9e-199	A9NUN4_PICSI/5-204 A9NUN4.1 PF08442.5;ATP-grasp_2;	7.7e-90	osa:4352549	2.7e-191	EC:2.3.3.8	103.56	83.04	86.22	55.84	67.51	57.06	43.07	55.9	45.53
comp26257_c0	2918	SCL4	-	GO:0005634(nucleus);GO:0006355(regulation of transcription, DNA-dependent);GO:0006351(transcription, DNA-dependent)	-	-	-	sp|Q9FL03|SCL4_ARATH Scarecrow-like protein 4 OS=Arabidopsis thaliana GN=SCL4 PE=2 SV=1	1.4e-115	gi|661895029|emb|CDP02028.1| unnamed protein product [Coffea canephora]	1.3e-119	B9S6I2_RICCO/239-608 B9S6I2.1 PF03514.9;GRAS;	9.8e-108	-	-	-	25.8	17.94	14.5	6.19	10.48	15.36	2.23	1	3.05
comp27778_c2	1643	SCL6	-	GO:0005634(nucleus);GO:0005515(protein binding);GO:0051301(cell division);GO:0007623(circadian rhythm);GO:0006355(regulation of transcription, DNA-dependent);GO:0048768(root hair cell tip growth);GO:0006351(transcription, DNA-dependent)	-	-	-	sp|O81316|SCL6_ARATH Scarecrow-like protein 6 OS=Arabidopsis thaliana GN=SCL6 PE=1 SV=1	3.1e-62	gi|404363345|gb|AFR66646.1| scarecrow-like 6 [Larix kaempferi]	9.5e-120	F6I3A4_VITVI/415-774 F6I3A4.1 PF03514.9;GRAS;	4.7e-88	-	-	-	22.29	22.17	25.38	23.16	49.34	45.49	11.63	6.74	14.83
comp28218_c0	1769	CIGR2	-	GO:0005634(nucleus);GO:0006355(regulation of transcription, DNA-dependent);GO:0006351(transcription, DNA-dependent)	-	-	-	sp|Q8GVE1|CIGR2_ORYSJ Chitin-inducible gibberellin-responsive protein 2 OS=Oryza sativa subsp. japonica GN=CIGR2 PE=2 SV=1	4.3e-78	gi|168828721|gb|ACA33847.1| scarecrow-like 1 transcription factor, partial [Pinus pinaster]	1.4e-115	B1PPU0_PINPS/337-625 B1PPU0.1 PF03514.9;GRAS;	2.7e-85	-	-	-	18.54	14.82	14.97	4.14	2.85	4.28	34.78	28.48	37.47
comp28218_c1	445	PAT1	-	GO:0005737(cytoplasm);GO:0004871(signal transducer activity);GO:0009640(photomorphogenesis);GO:0006355(regulation of transcription, DNA-dependent);GO:0006351(transcription, DNA-dependent)	-	-	-	sp|Q9LDL7|PAT1_ARATH Scarecrow-like transcription factor PAT1 OS=Arabidopsis thaliana GN=PAT1 PE=2 SV=1	7.9e-63	gi|306011259|gb|ADM74683.1| phytochrome A-like protein, partial [Picea sitchensis]	2.5e-66	E0Z8K8_PICSI/1-182 E0Z8K8.1 PF03514.9;GRAS;	1.5e-66	-	-	-	26.74	16.49	26.21	3.53	6.68	5.99	27.21	33.26	38.89
comp28718_c1	3192	GAI1	-	GO:0005634(nucleus);GO:0009740(gibberellic acid mediated signaling pathway);GO:0006355(regulation of transcription, DNA-dependent);GO:0006351(transcription, DNA-dependent)	-	-	-	sp|Q8S4W7|GAI1_VITVI DELLA protein GAI1 OS=Vitis vinifera GN=GAI1 PE=2 SV=1	1.4e-162	gi|606240954|gb|AHW42471.1| DPL [Pinus tabuliformis]	1.7e-214	B9GV61_POPTR/237-600 B9GV61.1 PF03514.9;GRAS;	7.2e-138	-	-	-	79.72	92.29	76.44	61.36	66.75	69.17	43.52	34.52	32.67
comp28740_c0	2253	CIGR2	-	GO:0005634(nucleus);GO:0006355(regulation of transcription, DNA-dependent);GO:0006351(transcription, DNA-dependent)	-	-	-	sp|Q8GVE1|CIGR2_ORYSJ Chitin-inducible gibberellin-responsive protein 2 OS=Oryza sativa subsp. japonica GN=CIGR2 PE=2 SV=1	4e-122	gi|672161627|ref|XP_008800637.1| PREDICTED: LOW QUALITY PROTEIN: chitin-inducible gibberellin-responsive protein 2-like [Phoenix dactylifera]	3.8e-133	I1JJQ8_SOYBN/171-541 I1JJQ8.1 PF03514.9;GRAS;	2e-127	-	-	-	9.64	9.67	7.84	4.25	7.05	5.74	11.96	12.46	27.82
comp30049_c0	2515	RGL2	-	GO:0005634(nucleus);GO:0005515(protein binding);GO:0003700(sequence-specific DNA binding transcription factor activity);GO:0030154(cell differentiation);GO:0006952(defense response);GO:0009908(flower development);GO:0009740(gibberellic acid mediated signaling pathway);GO:0042538(hyperosmotic salinity response);GO:0009867(jasmonic acid mediated signaling pathway);GO:0009938(negative regulation of …	-	-	-	sp|Q8GXW1|RGL2_ARATH DELLA protein RGL2 OS=Arabidopsis thaliana GN=RGL2 PE=1 SV=2	2.5e-52	gi|168005117|ref|XP_001755257.1| predicted protein [Physcomitrella patens]	8.5e-77	A9RMC9_PHYPA/55-419 A9RMC9.1 PF03514.9;GRAS;	7.4e-77	-	-	-	191.49	186.28	202.45	70.24	82.34	85.78	58.94	54.18	45.97
comp30184_c0	2953	SCL9	-	GO:0005634(nucleus);GO:0006355(regulation of transcription, DNA-dependent);GO:0006351(transcription, DNA-dependent)	-	-	-	sp|O80933|SCL9_ARATH Scarecrow-like protein 9 OS=Arabidopsis thaliana GN=SCL9 PE=2 SV=1	8.6e-156	gi|125743130|gb|ABG77970.1| SCARECROW-like protein 1 [Pinus radiata]	8.1e-255	A3E2G2_PINRA/435-807 A3E2G2.1 PF03514.9;GRAS;	6.3e-161	-	-	-	93.73	144.55	116.29	112.98	140.51	127.98	108.22	110.85	117.53
comp43602_c0	494	GAI1	-	GO:0005634(nucleus);GO:0009740(gibberellic acid mediated signaling pathway);GO:0006355(regulation of transcription, DNA-dependent);GO:0006351(transcription, DNA-dependent)	-	-	-	sp|Q8S4W7|GAI1_VITVI DELLA protein GAI1 OS=Vitis vinifera GN=GAI1 PE=2 SV=1	1.7e-39	gi|449442056|ref|XP_004138798.1| PREDICTED: DELLA protein GAI1-like [Cucumis sativus]	6.7e-66	B9GF63_POPTR/314-678 B9GF63.1 PF03514.9;GRAS;	2.2e-63	-	-	-	0	0.52	0	0.09	0.15	1.51	58.24	50.01	91.28
comp5860_c0	564	RGL2	-	GO:0005634(nucleus);GO:0005515(protein binding);GO:0003700(sequence-specific DNA binding transcription factor activity);GO:0030154(cell differentiation);GO:0006952(defense response);GO:0009908(flower development);GO:0009740(gibberellic acid mediated signaling pathway);GO:0042538(hyperosmotic salinity response);GO:0009867(jasmonic acid mediated signaling pathway);GO:0009938(negative regulation of …	-	-	-	sp|Q8GXW1|RGL2_ARATH DELLA protein RGL2 OS=Arabidopsis thaliana GN=RGL2 PE=1 SV=2	8.5e-17	gi|586695798|ref|XP_006843849.1| hypothetical protein AMTR_s00007p00262250 [Amborella trichopoda]	3.2e-32	B9UKJ3_PEA/116-496 B9UKJ3.1 PF03514.9;GRAS;	2.4e-29	-	-	-	2.7	1.5	1.55	0.77	0.49	1.83	22.37	26.76	19.84
comp6369_c0	216	SCL9	-	GO:0005634(nucleus);GO:0006355(regulation of transcription, DNA-dependent);GO:0006351(transcription, DNA-dependent)	-	-	-	sp|O80933|SCL9_ARATH Scarecrow-like protein 9 OS=Arabidopsis thaliana GN=SCL9 PE=2 SV=1	4.2e-26	gi|586707901|ref|XP_006846246.1| hypothetical protein AMTR_s00012p00239560 [Amborella trichopoda]	8e-28	A3E2G2_PINRA/435-807 A3E2G2.1 PF03514.9;GRAS;	1.2e-28	-	-	-	90.27	43.05	21.24	12.6	20.02	2.47	125.6	105.24	118.32
comp6614_c0	1030	PAT1	-	GO:0005737(cytoplasm);GO:0004871(signal transducer activity);GO:0009640(photomorphogenesis);GO:0006355(regulation of transcription, DNA-dependent);GO:0006351(transcription, DNA-dependent)	-	-	-	sp|Q9LDL7|PAT1_ARATH Scarecrow-like transcription factor PAT1 OS=Arabidopsis thaliana GN=PAT1 PE=2 SV=1	4.7e-109	gi|590712064|ref|XP_007049285.1| GRAS family transcription factor isoform 1 [Theobroma cacao]	6.2e-116	D9ZHC4_HYPPE/168-538 D9ZHC4.1 PF03514.9;GRAS;	8.1e-114	-	-	-	20.83	31.57	30.03	14.98	16.87	17.18	6.12	6.57	5.34
comp7551_c0	1411	SCL32	-	GO:0005634(nucleus);GO:0006355(regulation of transcription, DNA-dependent);GO:0006351(transcription, DNA-dependent)	-	-	-	sp|Q9SN22|SCL32_ARATH Scarecrow-like protein 32 OS=Arabidopsis thaliana GN=SCL32 PE=2 SV=1	2.2e-71	gi|147765629|emb|CAN62656.1| hypothetical protein VITISV_023403 [Vitis vinifera]	3.2e-130	A5ANJ0_VITVI/52-453 A5ANJ0.1 PF03514.9;GRAS;	1.3e-129	-	-	-	13.67	10.32	9.95	6.76	7.5	5.52	2.96	3.2	3.62
comp8278_c0	454	SCL3	-	GO:0005634(nucleus);GO:0006355(regulation of transcription, DNA-dependent);GO:0009739(response to gibberellin stimulus);GO:0006351(transcription, DNA-dependent)	-	-	-	sp|Q9LPR8|SCL3_ARATH Scarecrow-like protein 3 OS=Arabidopsis thaliana GN=SCL3 PE=2 SV=1	1.2e-25	gi|629100189|gb|KCW65954.1| hypothetical protein EUGRSUZ_G03258 [Eucalyptus grandis]	3.5e-29	I1LPE1_SOYBN/28-452 I1LPE1.1 PF03514.9;GRAS;	5.3e-21	-	-	-	12.52	13.64	11.95	2	0.88	0.35	2.07	2.48	3.11
HSF
comp17803_c0	581	HSFA2	-	GO:0005737(cytoplasm);GO:0005634(nucleus);GO:0005515(protein binding);GO:0043565(sequence-specific DNA binding);GO:0003700(sequence-specific DNA binding transcription factor activity);GO:0034605(cellular response to heat);GO:0071456(cellular response to hypoxia);GO:0034620(cellular response to unfolded protein);GO:0010286(heat acclimation);GO:0045893(positive regulation of transcription, DNA-depe…	[K] Transcription	-	-	sp|O80982|HSFA2_ARATH Heat stress transcription factor A-2 OS=Arabidopsis thaliana GN=HSFA2 PE=1 SV=1	3.4e-26	gi|116787265|gb|ABK24437.1| unknown [Picea sitchensis]	2.1e-28	A9NUX6_PICSI/66-160 A9NUX6.1 PF00447.12;HSF_DNA-bind;	1.6e-21	-	-	-	7.73	14.47	12.5	8.49	10.82	11.17	41.84	27.72	103.51
comp20859_c0	1512	HSFB2B	-	GO:0005634(nucleus);GO:0043565(sequence-specific DNA binding);GO:0003700(sequence-specific DNA binding transcription factor activity);GO:0006950(response to stress)	[K] Transcription	-	-	sp|Q6Z9C8|HFB2B_ORYSJ Heat stress transcription factor B-2b OS=Oryza sativa subsp. japonica GN=HSFB2B PE=2 SV=1	2.5e-58	gi|672159575|ref|XP_008799550.1| PREDICTED: heat stress transcription factor B-2b [Phoenix dactylifera]	1.2e-60	HFB2C_ORYSJ/38-132 Q652B0.1 PF00447.12;HSF_DNA-bind;	3.5e-43	-	-	-	4.85	6.46	2.88	6.8	5.14	3.93	37.1	44.87	18.36
comp22230_c1	1475	HSFA1	-	GO:0005634(nucleus);GO:0043565(sequence-specific DNA binding);GO:0003700(sequence-specific DNA binding transcription factor activity);GO:0006950(response to stress)	[K] Transcription	-	-	sp|Q84T61|HSFA1_ORYSJ Heat stress transcription factor A-1 OS=Oryza sativa subsp. japonica GN=HSFA1 PE=2 SV=1	2.7e-84	gi|586759628|ref|XP_006854048.1| hypothetical protein AMTR_s00048p00075850 [Amborella trichopoda]	4e-96	I1MEV9_SOYBN/14-108 I1MEV9.1 PF00447.12;HSF_DNA-bind;	4e-43	-	-	-	10.41	10.64	11.35	7.04	7.76	7.15	29.42	28.52	35.54
comp23111_c0	2450	HSFA1	-	GO:0005634(nucleus);GO:0043565(sequence-specific DNA binding);GO:0003700(sequence-specific DNA binding transcription factor activity);GO:0006950(response to stress)	[K] Transcription	-	-	sp|Q84T61|HSFA1_ORYSJ Heat stress transcription factor A-1 OS=Oryza sativa subsp. japonica GN=HSFA1 PE=2 SV=1	4.4e-117	gi|586759628|ref|XP_006854048.1| hypothetical protein AMTR_s00048p00075850 [Amborella trichopoda]	1.1e-151	HSF8_SOLPE/41-135 P41153.1 PF00447.12;HSF_DNA-bind;	1.3e-45	-	-	-	10.3	9.93	9.13	8.42	9	9.22	15.37	14.38	12.64
comp23613_c0	1191	HSFA1B	-	GO:0005737(cytoplasm);GO:0005634(nucleus);GO:0043565(sequence-specific DNA binding);GO:0003700(sequence-specific DNA binding transcription factor activity);GO:0009408(response to heat)	[K] Transcription	-	-	sp|O81821|HFA1B_ARATH Heat stress transcription factor A-1b OS=Arabidopsis thaliana GN=HSFA1B PE=2 SV=2	9e-32	gi|116787265|gb|ABK24437.1| unknown [Picea sitchensis]	9.9e-59	-	-	-	-	-	6.05	11.35	6.88	7.74	6.24	10.23	38.35	31.9	105.76
comp26283_c0	1781	HSF24	-	GO:0005634(nucleus);GO:0043565(sequence-specific DNA binding);GO:0003700(sequence-specific DNA binding transcription factor activity);GO:0006950(response to stress)	[K] Transcription	-	-	sp|P22335|HSF24_SOLPE Heat shock factor protein HSF24 OS=Solanum peruvianum GN=HSF24 PE=2 SV=1	3.3e-65	gi|586642197|ref|XP_006826240.1| hypothetical protein AMTR_s00132p00118400 [Amborella trichopoda]	2.6e-64	D8RFD1_SELML/24-118 D8RFD1.1 PF00447.12;HSF_DNA-bind;	2.3e-42	-	-	-	6.05	11.35	6.88	7.74	6.24	10.23	38.35	31.9	105.76
comp27279_c0	1470	HSFB1	-	GO:0005634(nucleus);GO:0043565(sequence-specific DNA binding);GO:0003700(sequence-specific DNA binding transcription factor activity);GO:0045892(negative regulation of transcription, DNA-dependent);GO:0009408(response to heat)	[K] Transcription	-	-	sp|Q96320|HSFB1_ARATH Heat stress transcription factor B-1 OS=Arabidopsis thaliana GN=HSFB1 PE=2 SV=2	2.8e-51	gi|586776832|ref|XP_006857851.1| hypothetical protein AMTR_s00069p00068180 [Amborella trichopoda]	5.6e-67	HSFB4_ARATH/34-128 Q9C635.1 PF00447.12;HSF_DNA-bind;	6.4e-43	-	-	-	23.18	19.11	20.02	19.27	24.02	23.06	28.44	43.76	42.7
comp27551_c0	2420	HSFA1	-	GO:0005634(nucleus);GO:0043565(sequence-specific DNA binding);GO:0003700(sequence-specific DNA binding transcription factor activity);GO:0006950(response to stress)	[K] Transcription	-	-	sp|Q84T61|HSFA1_ORYSJ Heat stress transcription factor A-1 OS=Oryza sativa subsp. japonica GN=HSFA1 PE=2 SV=1	5.3e-76	gi|586759628|ref|XP_006854048.1| hypothetical protein AMTR_s00048p00075850 [Amborella trichopoda]	4e-91	F6H551_VITVI/14-108 F6H551.1 PF00447.12;HSF_DNA-bind;	3e-42	-	-	-	55.67	48.02	50.66	15.38	16.35	24.61	53.72	49.32	62.49
comp29028_c1	2039	HSFA2E	-	GO:0005737(cytoplasm);GO:0005634(nucleus);GO:0043565(sequence-specific DNA binding);GO:0003700(sequence-specific DNA binding transcription factor activity);GO:0006950(response to stress)	[K] Transcription	-	-	sp|Q6F388|HFA2E_ORYSJ Heat stress transcription factor A-2e OS=Oryza sativa subsp. japonica GN=HSFA2E PE=2 SV=1	6.5e-52	gi|573926386|ref|XP_006650726.1| PREDICTED: heat stress transcription factor A-2e-like isoform X1 [Oryza brachyantha]	9.6e-54	I1NGK0_SOYBN/19-113 I1NGK0.1 PF00447.12;HSF_DNA-bind;	2.1e-36	-	-	-	12.7	12.25	11.99	14.63	15.19	18.36	39.75	43.66	64.35
comp90539_c0	381	HSFA5	-	GO:0005737(cytoplasm);GO:0005634(nucleus);GO:0043565(sequence-specific DNA binding);GO:0003700(sequence-specific DNA binding transcription factor activity);GO:0006950(response to stress)	[K] Transcription	-	-	sp|Q94BZ5|HSFA5_ARATH Heat stress transcription factor A-5 OS=Arabidopsis thaliana GN=HSFA5 PE=2 SV=1	1.2e-08	gi|672195905|ref|XP_008776668.1| PREDICTED: heat stress transcription factor A-4b-like [Phoenix dactylifera]	3.5e-13	-	-	-	-	-	7.08	9.77	8.86	32.49	31.53	23.33	28.85	30.17	73.35
MADS																	12.84	11.27	7.35	0	0	0	62.01	79.02	106.44
comp21416_c0	1265	MADS6	MADS-box transcription factor, plant	GO:0005634(nucleus);GO:0005515(protein binding);GO:0043565(sequence-specific DNA binding);GO:0003700(sequence-specific DNA binding transcription factor activity);GO:0030154(cell differentiation);GO:0010022(meristem determinacy);GO:0045893(positive regulation of transcription, DNA-dependent);GO:0010093(specification of floral organ identity)	[K] Transcription	K09264	-	sp|Q6EU39|MADS6_ORYSJ MADS-box transcription factor 6 OS=Oryza sativa subsp. japonica GN=MADS6 PE=1 SV=1	1.2e-65	gi|341958493|gb|AEL13790.1| AGL6 [Taxus baccata]	4.6e-129	H6BA46_TAXBA/74-172 H6BA46.1 PF01486.12;K-box;	2.8e-49	ath:AT2G45650	8.7e-56	-
comp25237_c0	1032	MADS50	MADS-box transcription factor, plant	GO:0005634(nucleus);GO:0043565(sequence-specific DNA binding);GO:0003700(sequence-specific DNA binding transcription factor activity);GO:0030154(cell differentiation);GO:0009908(flower development)	[K] Transcription	K09264	-	sp|Q9XJ60|MAD50_ORYSJ MADS-box transcription factor 50 OS=Oryza sativa subsp. japonica GN=MADS50 PE=2 SV=1	1.1e-36	gi|341958495|gb|AEL13791.1| TM8, partial [Taxus baccata]	3.9e-60	H6BA47_TAXBA/5-104 H6BA47.1 PF01486.12;K-box;	2.4e-42	ath:AT1G69120	1.2e-34	-	74.01	51.48	57.63	9.15	22.38	35.7	1.76	2	0.91
comp25731_c0	1008	MADS14	MADS-box transcription factor, plant	GO:0005634(nucleus);GO:0043565(sequence-specific DNA binding);GO:0003700(sequence-specific DNA binding transcription factor activity);GO:0030154(cell differentiation);GO:0009908(flower development)	[K] Transcription	K09264	-	sp|Q10CQ1|MAD14_ORYSJ MADS-box transcription factor 14 OS=Oryza sativa subsp. japonica GN=MADS14 PE=1 SV=2	1e-36	gi|37857722|dbj|BAC99985.1| putative MADS-domain protein [Cryptomeria japonica]	7.6e-58	H6BA47_TAXBA/5-104 H6BA47.1 PF01486.12;K-box;	1.4e-27	ath:AT1G69120	1.8e-34	-	71.17	52.79	48.52	0	0	1.79	7.97	17.16	0
comp294933_c0	238	MADS21	MADS-box transcription factor, plant	GO:0005634(nucleus);GO:0043565(sequence-specific DNA binding);GO:0003700(sequence-specific DNA binding transcription factor activity)	[K] Transcription	K09264	-	sp|Q8RU31|MAD21_ORYSJ MADS-box transcription factor 21 OS=Oryza sativa subsp. japonica GN=MADS21 PE=2 SV=1	6.6e-20	gi|421958010|gb|AFX72882.1| MADS-box protein AGL15 [Aquilegia coerulea]	1.3e-20	E6NU98_9ROSI/9-59 E6NU98.1 PF00319.13;SRF-TF;	2.4e-16	ath:AT3G58780	2.8e-19	-	35.91	49.7	45.55	13.21	8.68	43.45	27.63	26.92	14.31
comp181899_c0	339	GGM13	MADS-box transcription factor, plant	GO:0005634(nucleus);GO:0043565(sequence-specific DNA binding);GO:0003700(sequence-specific DNA binding transcription factor activity)	[K] Transcription	K09264	-	sp|Q9XGJ4|GGM13_GNEGN MADS-box protein GGM13 OS=Gnetum gnemon GN=GGM13 PE=2 SV=1	1.1e-31	gi|62122359|dbj|BAD93174.1| MADS-box transcription factor GbMADS10 [Ginkgo biloba]	2.7e-32	B2ZX82_CRYJA/9-59 B2ZX82.1 PF00319.13;SRF-TF;	3.5e-17	ath:AT5G20240	3.6e-25	-	6.75	11.22	9.34	1.1	0	12.07	0	0	0
comp18750_c0	557	AGL8	MADS-box transcription factor, plant	GO:0005634(nucleus);GO:0043565(sequence-specific DNA binding);GO:0003700(sequence-specific DNA binding transcription factor activity);GO:0030154(cell differentiation);GO:0009908(flower development);GO:0010154(fruit development);GO:0009911(positive regulation of flower development)	[K] Transcription	K09264	-	sp|Q38876|AGL8_ARATH Agamous-like MADS-box protein AGL8 OS=Arabidopsis thaliana GN=AGL8 PE=1 SV=1	2.4e-13	gi|341958495|gb|AEL13791.1| TM8, partial [Taxus baccata]	5.4e-46	H6BA47_TAXBA/5-104 H6BA47.1 PF01486.12;K-box;	1.8e-31	ath:AT5G60910	1.8e-13	-	2.4	3.92	5.97	6.93	3.7	11.31	0	0	0
comp21915_c0	956	J	MADS-box transcription factor, plant	GO:0005634(nucleus);GO:0043565(sequence-specific DNA binding);GO:0003700(sequence-specific DNA binding transcription factor activity);GO:0007275(multicellular organismal development)	[K] Transcription	K09264	-	sp|Q9FUY6|JOIN_SOLLC MADS-box protein JOINTLESS OS=Solanum lycopersicum GN=J PE=1 SV=1	1.7e-47	gi|148908223|gb|ABR17226.1| unknown [Picea sitchensis]	4.3e-60	B7FFA4_MEDTR/9-59 B7FFA4.1 PF00319.13;SRF-TF;	4.4e-18	ath:AT2G14210	4.1e-33	-	28.04	13.16	17.03	0	0	0	0	0	0
comp23149_c0	683	AGL16	MADS-box transcription factor, plant	GO:0005634(nucleus);GO:0042803(protein homodimerization activity);GO:0043565(sequence-specific DNA binding);GO:0003700(sequence-specific DNA binding transcription factor activity);GO:0008134(transcription factor binding);GO:0010440(stomatal lineage progression)	[K] Transcription	K09264	-	sp|A2RVQ5|AGL16_ARATH Agamous-like MADS-box protein AGL16 OS=Arabidopsis thaliana GN=AGL16 PE=1 SV=1	2.1e-31	gi|190183761|dbj|BAG48494.1| TM8-like MADS-box transcription factor [Cryptomeria japonica]	1.7e-43	H6BA47_TAXBA/5-104 H6BA47.1 PF01486.12;K-box;	3e-21	ath:AT2G14210	9.5e-31	-	62.99	61.93	53.67	4.89	9.69	7.28	60.46	54.43	70.24
comp23641_c0	1000	J	MADS-box transcription factor, plant	GO:0005634(nucleus);GO:0043565(sequence-specific DNA binding);GO:0003700(sequence-specific DNA binding transcription factor activity);GO:0007275(multicellular organismal development)	[K] Transcription	K09264	-	sp|Q9FUY6|JOIN_SOLLC MADS-box protein JOINTLESS OS=Solanum lycopersicum GN=J PE=1 SV=1	2.5e-44	gi|148908223|gb|ABR17226.1| unknown [Picea sitchensis]	6.1e-57	C0SV54_ARATH/74-172 C0SV54.1 PF01486.12;K-box;	2.4e-17	ath:AT2G45650	1.3e-33	-	27.36	35.02	35.76	0	0.1	0.38	0	0	0
comp23825_c0	919	AGL19	MADS-box transcription factor, plant	GO:0005634(nucleus);GO:0005515(protein binding);GO:0043565(sequence-specific DNA binding);GO:0003700(sequence-specific DNA binding transcription factor activity);GO:0009908(flower development);GO:0048510(regulation of timing of transition from vegetative to reproductive phase);GO:0010048(vernalization response)	[K] Transcription	K09264	-	sp|O82743|AGL19_ARATH Agamous-like MADS-box protein AGL19 OS=Arabidopsis thaliana GN=AGL19 PE=1 SV=1	3.9e-46	gi|190183767|dbj|BAG48497.1| TM3-like MADS-box transcription factor [Cryptomeria japonica]	1.6e-90	B2ZX80_CRYJA/70-183 B2ZX80.1 PF01486.12;K-box;	1.7e-43	ath:AT3G58780	1.5e-41	-	34.77	23.92	24.05	2.74	2.7	4.99	0.37	0.13	1.35
comp7563_c0	1191	GGM13	MADS-box transcription factor, plant	GO:0005634(nucleus);GO:0043565(sequence-specific DNA binding);GO:0003700(sequence-specific DNA binding transcription factor activity)	[K] Transcription	K09264	-	sp|Q9XGJ4|GGM13_GNEGN MADS-box protein GGM13 OS=Gnetum gnemon GN=GGM13 PE=2 SV=1	2.5e-45	gi|190183771|dbj|BAG48499.1| B-class MADS-box transcription factor [Cryptomeria japonica]	5.7e-88	B2ZX82_CRYJA/69-167 B2ZX82.1 PF01486.12;K-box;	3.4e-41	ath:AT5G20240	2.4e-43	-	37.2	23.35	24.17	29.68	35.25	31.71	50.06	44.56	51.2
comp9278_c0	306	AGL13	MADS-box transcription factor, plant	GO:0005634(nucleus);GO:0043565(sequence-specific DNA binding);GO:0003700(sequence-specific DNA binding transcription factor activity)	[K] Transcription	K09264	-	sp|Q38837|AGL13_ARATH Agamous-like MADS-box protein AGL13 OS=Arabidopsis thaliana GN=AGL13 PE=2 SV=2	1.3e-16	gi|514775279|ref|XP_004968191.1| PREDICTED: MADS-box transcription factor 50-like [Setaria italica]	1.8e-15	A9NM45_PICSI/9-59 A9NM45.1 PF00319.13;SRF-TF;	2.7e-14	ath:AT2G45650	1.3e-16	-	1.5	0.89	1.5	10.14	15.12	17.74	2.6	2.58	3.22
PHD																	24.62	41.21	32.8	0	0	14.14	7.53	8.03	2.22
comp15270_c0	652	BRPF3	bromodomain-containing protein 7	GO:0005829(cytosol);GO:0005576(extracellular region);GO:0070776(MOZ/MORF histone acetyltransferase complex);GO:0005515(protein binding);GO:0008270(zinc ion binding);GO:0043966(histone H3 acetylation);GO:0030168(platelet activation);GO:0002576(platelet degranulation)	[R] General function prediction only	K11723	-	sp|Q9ULD4|BRPF3_HUMAN Bromodomain and PHD finger-containing protein 3 OS=Homo sapiens GN=BRPF3 PE=1 SV=2	2.7e-08	gi|587866879|gb|EXB56317.1| Bromodomain and PHD finger-containing protein 3 [Morus notabilis]	1.1e-21	C5X9Y7_SORBI/220-322 C5X9Y7.1 PF00439.20;Bromodomain;	1.5e-15	ath:AT5G55040	1.6e-18	-
comp15590_c0	799	AL4	-	GO:0005829(cytosol);GO:0005634(nucleus);GO:0035064(methylated histone residue binding);GO:0008270(zinc ion binding);GO:0016568(chromatin modification);GO:0006355(regulation of transcription, DNA-dependent);GO:0006351(transcription, DNA-dependent)	[R] General function prediction only	-	-	sp|O81488|ALFL4_ARATH PHD finger protein ALFIN-LIKE 4 OS=Arabidopsis thaliana GN=AL4 PE=1 SV=2	6.2e-60	gi|116787239|gb|ABK24425.1| unknown [Picea sitchensis]	1.8e-75	A9NUW4_PICSI/198-250 A9NUW4.1 PF00628.24;PHD;	1.1e-26	-	-	-	10.34	5.25	7.21	3.32	3.38	1.77	5.94	4.66	5.83
comp16741_c1	712	PHF3	transcription elongation factor S-II	GO:0005634(nucleus);GO:0008270(zinc ion binding);GO:0007275(multicellular organismal development);GO:0006351(transcription, DNA-dependent)	[K] Transcription	K03145	-	sp|Q92576|PHF3_HUMAN PHD finger protein 3 OS=Homo sapiens GN=PHF3 PE=1 SV=3	2.7e-16	gi|590579289|ref|XP_007013745.1| SPOC domain / Transcription elongation factor S-II protein, putative isoform 2 [Theobroma cacao]	4.6e-41	B9T1M3_RICCO/363-476 B9T1M3.1 PF07500.9;TFIIS_M;	3e-28	cre:CHLREDRAFT_138155	1.1e-10	-	31.29	30.05	24.32	56.09	56.01	46.07	54.51	61.06	55.36
comp17617_c0	1039	AL4	-	GO:0005829(cytosol);GO:0005634(nucleus);GO:0035064(methylated histone residue binding);GO:0008270(zinc ion binding);GO:0016568(chromatin modification);GO:0006355(regulation of transcription, DNA-dependent);GO:0006351(transcription, DNA-dependent)	[R] General function prediction only	-	-	sp|O81488|ALFL4_ARATH PHD finger protein ALFIN-LIKE 4 OS=Arabidopsis thaliana GN=AL4 PE=1 SV=2	1.6e-86	gi|116790051|gb|ABK25484.1| unknown [Picea sitchensis]	4.8e-98	A9NXX3_PICSI/11-147 A9NXX3.1 PF12165.3;DUF3594;	1.8e-46	-	-	-	11.51	11.65	13.88	6.07	7.9	5.35	6.55	4.37	3.55
comp17617_c1	476	AL5	-	GO:0005634(nucleus);GO:0008270(zinc ion binding);GO:0016568(chromatin modification);GO:0006355(regulation of transcription, DNA-dependent);GO:0006351(transcription, DNA-dependent)	[R] General function prediction only	-	-	sp|Q5XEM9|ALFL5_ARATH PHD finger protein ALFIN-LIKE 5 OS=Arabidopsis thaliana GN=AL5 PE=2 SV=1	2.2e-23	gi|672110878|ref|XP_008797762.1| PREDICTED: PHD finger protein ALFIN-LIKE 3-like isoform X3 [Phoenix dactylifera]	1.5e-24	A9NXX3_PICSI/11-147 A9NXX3.1 PF12165.3;DUF3594;	1.9e-19	-	-	-	33.93	27.56	25.34	22.72	23.15	16.36	44.86	41.42	56.62
comp18355_c0	902	At1g33420	-	GO:0005634(nucleus);GO:0008270(zinc ion binding);GO:0006355(regulation of transcription, DNA-dependent);GO:0006351(transcription, DNA-dependent)	[R] General function prediction only	-	-	sp|Q9C810|Y1342_ARATH PHD finger protein At1g33420 OS=Arabidopsis thaliana GN=At1g33420 PE=1 SV=1	7.4e-54	gi|568823639|ref|XP_006466218.1| PREDICTED: PHD finger protein At1g33420-like [Citrus sinensis]	1.6e-71	-	-	-	-	-	43.6	46.17	45.52	30.88	35.43	27.98	45.69	38.29	60.35
comp18995_c0	1150	ING2	-	GO:0008270(zinc ion binding)	[B] Chromatin structure and dynamics	-	-	sp|B3H615|ING2_ARATH PHD finger protein ING2 OS=Arabidopsis thaliana GN=ING2 PE=1 SV=1	1.4e-94	gi|359482117|ref|XP_003632714.1| PREDICTED: PHD finger protein ING2-like [Vitis vinifera]	4e-101	D7TI56_VITVI/8-118 D7TI56.1 PF12998.2;ING;	9.2e-37	-	-	-	10.55	13.24	11.78	6.84	9.22	8.59	8.12	7.72	7.36
comp19636_c0	1232	AL2	-	GO:0005829(cytosol);GO:0005634(nucleus);GO:0008270(zinc ion binding);GO:0016568(chromatin modification);GO:0006355(regulation of transcription, DNA-dependent);GO:0006351(transcription, DNA-dependent)	[R] General function prediction only	-	-	sp|Q9SRM4|ALFL2_ARATH PHD finger protein ALFIN-LIKE 2 OS=Arabidopsis thaliana GN=AL2 PE=2 SV=1	3.1e-99	gi|116791445|gb|ABK25980.1| unknown [Picea sitchensis]	6e-108	B9SQ16_RICCO/8-142 B9SQ16.1 PF12165.3;DUF3594;	5.9e-61	-	-	-	10.33	13.2	12.46	10.04	9.82	9.12	6.58	6.76	8.95
comp21773_c0	1374	AL5	-	GO:0005634(nucleus);GO:0008270(zinc ion binding);GO:0016568(chromatin modification);GO:0006355(regulation of transcription, DNA-dependent);GO:0006351(transcription, DNA-dependent)	[R] General function prediction only	-	-	sp|Q5XEM9|ALFL5_ARATH PHD finger protein ALFIN-LIKE 5 OS=Arabidopsis thaliana GN=AL5 PE=2 SV=1	1.2e-103	gi|116791611|gb|ABK26041.1| unknown [Picea sitchensis]	5.4e-117	A9NZI0_PICSI/19-155 A9NZI0.1 PF12165.3;DUF3594;	4e-67	-	-	-	58.2	45.21	44.71	24.13	23.73	25.36	48.15	50.33	50.51
comp21962_c0	524	AL3	-	GO:0005634(nucleus);GO:0008270(zinc ion binding);GO:0016568(chromatin modification);GO:0006355(regulation of transcription, DNA-dependent);GO:0006351(transcription, DNA-dependent)	[R] General function prediction only	-	-	sp|Q9M2B4|ALFL3_ARATH PHD finger protein ALFIN-LIKE 3 OS=Arabidopsis thaliana GN=AL3 PE=2 SV=1	3.1e-43	gi|567922048|ref|XP_006453030.1| hypothetical protein CICLE_v10009272mg [Citrus clementina]	4.1e-45	Q06A73_SOYBN/9-145 Q06A73.1 PF12165.3;DUF3594;	1.2e-43	-	-	-	54.15	53.97	53.1	38.35	41.13	36.67	45.02	43.78	35.06
comp22297_c0	1234	AL4	-	GO:0005829(cytosol);GO:0005634(nucleus);GO:0035064(methylated histone residue binding);GO:0008270(zinc ion binding);GO:0016568(chromatin modification);GO:0006355(regulation of transcription, DNA-dependent);GO:0006351(transcription, DNA-dependent)	[R] General function prediction only	-	-	sp|O81488|ALFL4_ARATH PHD finger protein ALFIN-LIKE 4 OS=Arabidopsis thaliana GN=AL4 PE=1 SV=2	3.4e-97	gi|116786702|gb|ABK24207.1| unknown [Picea sitchensis]	2.8e-106	Q06A73_SOYBN/9-145 Q06A73.1 PF12165.3;DUF3594;	4.7e-63	-	-	-	17.95	20.46	22.74	42.63	45.09	47.16	25.97	29.16	28.13
comp24727_c0	1098	ING1	-	GO:0005634(nucleus);GO:0035064(methylated histone residue binding);GO:0008270(zinc ion binding)	[B] Chromatin structure and dynamics	-	-	sp|Q9LIQ6|ING1_ARATH PHD finger protein ING1 OS=Arabidopsis thaliana GN=ING1 PE=1 SV=1	2.2e-63	gi|148909546|gb|ABR17867.1| unknown [Picea sitchensis]	3.1e-101	B8LQD7_PICSI/2-111 B8LQD7.1 PF12998.2;ING;	2.9e-42	-	-	-	57.49	62.54	64.51	58.97	64.53	63.01	47.17	40.55	41.69
comp2712_c0	237	AL3	-	GO:0005634(nucleus);GO:0008270(zinc ion binding);GO:0016568(chromatin modification);GO:0006355(regulation of transcription, DNA-dependent);GO:0006351(transcription, DNA-dependent)	[R] General function prediction only	-	-	sp|Q9M2B4|ALFL3_ARATH PHD finger protein ALFIN-LIKE 3 OS=Arabidopsis thaliana GN=AL3 PE=2 SV=1	2.1e-19	gi|116790051|gb|ABK25484.1| unknown [Picea sitchensis]	8e-27	A9NXX3_PICSI/11-147 A9NXX3.1 PF12165.3;DUF3594;	3.2e-10	-	-	-	76.41	75.39	73.1	46.69	51.5	46.9	44.64	46.97	36.66
comp28134_c0	1160	At2g30000	-	-	[S] Function unknown	-	-	sp|P0DI19|PHF5A_ARATH PHD finger-like domain-containing protein 5A OS=Arabidopsis thaliana GN=At2g30000 PE=2 SV=1	1.1e-61	gi|302794063|ref|XP_002978796.1| hypothetical protein SELMODRAFT_228566 [Selaginella moellendorffii]	8.2e-62	D7G4T7_ECTSI/1-106 D7G4T7.1 PF03660.9;PHF5;	5.5e-57	-	-	-	0	0	0	0	0	0	38.13	59.62	69.23
comp82282_c0	284	AL1	-	GO:0005634(nucleus);GO:0035064(methylated histone residue binding);GO:0008270(zinc ion binding);GO:0016568(chromatin modification);GO:0006355(regulation of transcription, DNA-dependent);GO:0006351(transcription, DNA-dependent)	[R] General function prediction only	-	-	sp|Q9FFF5|ALFL1_ARATH PHD finger protein ALFIN-LIKE 1 OS=Arabidopsis thaliana GN=AL1 PE=1 SV=1	8.8e-28	gi|116791445|gb|ABK25980.1| unknown [Picea sitchensis]	1.1e-34	C5XP83_SORBI/188-238 C5XP83.1 PF00628.24;PHD;	3.5e-19	-	-	-	104.01	87.28	78.79	73.64	77.71	77.27	109.27	104.51	104.48
comp11059_c0	1181	-	-	-	-	-	-	-	-	gi|590709093|ref|XP_007048459.1| PHD finger transcription factor-like protein isoform 3 [Theobroma cacao]	6.8e-45	-	-	-	-	-	0	0	0	0	0.72	0	38.28	28.81	28.06
comp15270_c0	652	BRPF3	bromodomain-containing protein 7	GO:0005829(cytosol);GO:0005576(extracellular region);GO:0070776(MOZ/MORF histone acetyltransferase complex);GO:0005515(protein binding);GO:0008270(zinc ion binding);GO:0043966(histone H3 acetylation);GO:0030168(platelet activation);GO:0002576(platelet degranulation)	[R] General function prediction only	K11723	-	sp|Q9ULD4|BRPF3_HUMAN Bromodomain and PHD finger-containing protein 3 OS=Homo sapiens GN=BRPF3 PE=1 SV=2	2.7e-08	gi|587866879|gb|EXB56317.1| Bromodomain and PHD finger-containing protein 3 [Morus notabilis]	1.1e-21	C5X9Y7_SORBI/220-322 C5X9Y7.1 PF00439.20;Bromodomain;	1.5e-15	ath:AT5G55040	1.6e-18	-	5.06	4.97	5.6	5.4	3.3	6.23	7.19	4.95	5.87
comp18028_c0	345	-	-	-	-	-	-	-	-	gi|657399140|gb|KEH38626.1| RING/FYVE/PHD zinc finger protein [Medicago truncatula]	1.2e-29	Q0J8R2_ORYSJ/161-274 Q0J8R2.2 PF13673.1;Acetyltransf_10;	8e-17	-	-	-	10.34	5.25	7.21	3.32	3.38	1.77	5.94	4.66	5.83
comp202986_c0	276	-	-	-	-	-	-	-	-	gi|255559737|ref|XP_002520888.1| snf2 histone linker phd ring helicase, putative [Ricinus communis]	3.1e-18	-	-	-	-	-	7.4	7.31	4.43	5.07	5.09	10.09	5.36	7.23	6.15
comp13533_c0	698	-	-	-	-	-	-	-	-	gi|225426550|ref|XP_002272230.1| PREDICTED: uncharacterized protein LOC100244469 [Vitis vinifera]	1.4e-63	B9GIT3_POPTR/29-74 B9GIT3.1 PF00628.24;PHD;	9.5e-20	-	-	-	9.86	4.7	9.7	6.55	4.05	5.73	8.56	4.74	5.43
comp15318_c1	319	-	-	-	-	-	-	-	-	gi|586779051|ref|XP_006858419.1| hypothetical protein AMTR_s00071p00058700 [Amborella trichopoda]	1.9e-17	A9TJL1_PHYPA/589-638 A9TJL1.1 PF00628.24;PHD;	1.7e-15	-	-	-	8.57	13.2	10.97	6.29	9.52	6.8	3.27	4.39	5.61
comp15401_c0	1231	-	-	-	-	-	-	-	-	gi|567867555|ref|XP_006426400.1| hypothetical protein CICLE_v10025026mg [Citrus clementina]	9e-61	B9RY52_RICCO/620-668 B9RY52.1 PF00628.24;PHD;	6.2e-15	-	-	-	10	4.83	8.32	5.53	3.19	5.58	11.5	10.78	11.67
comp16616_c0	1312	-	-	-	-	-	-	-	-	gi|586691910|ref|XP_006843185.1| hypothetical protein AMTR_s00146p00080830 [Amborella trichopoda]	1.9e-91	D8RUE8_SELML/130-173 D8RUE8.1 PF00628.24;PHD;	9.6e-14	-	-	-	7.1	12.06	9.59	8.23	10.99	6.07	6.98	7.42	5.79
comp17338_c0	1137	-	-	-	-	-	-	-	-	gi|148909139|gb|ABR17670.1| unknown [Picea sitchensis]	1.1e-62	B8LPU0_PICSI/1-49 B8LPU0.1 PF00628.24;PHD;	6.4e-20	-	-	-	5.72	10.41	7.76	6.63	4.87	8.14	7.96	7.54	7.03
comp175632_c0	203	-	-	-	-	-	-	-	-	gi|294463014|gb|ADE77045.1| unknown [Picea sitchensis]	5.5e-21	D5ABX6_PICSI/15-64 D5ABX6.1 PF00628.24;PHD;	2.4e-17	-	-	-	31.08	32.94	35.35	32.78	30.76	29.76	29.86	30.16	25.64
comp18116_c0	1264	MBD9	-	GO:0005634(nucleus);GO:0009506(plasmodesma);GO:0003677(DNA binding);GO:0004402(histone acetyltransferase activity);GO:0042393(histone binding);GO:0008270(zinc ion binding);GO:0043966(histone H3 acetylation);GO:0043967(histone H4 acetylation);GO:0048573(photoperiodism, flowering);GO:0006355(regulation of transcription, DNA-dependent);GO:0010223(secondary shoot formation);GO:0006351(transcription, …	-	-	-	sp|Q9SGH2|MBD9_ARATH Methyl-CpG-binding domain-containing protein 9 OS=Arabidopsis thaliana GN=MBD9 PE=2 SV=1	2.6e-21	gi|586750507|ref|XP_006851769.1| hypothetical protein AMTR_s00040p00230890 [Amborella trichopoda]	1.3e-51	B9SH81_RICCO/918-966 B9SH81.1 PF00628.24;PHD;	1.3e-17	-	-	-	3.11	0	0	0	0	0	94.51	72.5	97.48
comp18286_c0	666	-	-	-	-	-	-	-	-	gi|586750507|ref|XP_006851769.1| hypothetical protein AMTR_s00040p00230890 [Amborella trichopoda]	1.2e-36	F6HPN6_VITVI/1055-1103 F6HPN6.1 PF00628.24;PHD;	1.9e-15	-	-	-	8.14	9.05	8.97	9.13	10.06	6.68	8.44	8.6	7.67
comp18512_c1	705	HAC1	E1A/CREB-binding protein	GO:0005634(nucleus);GO:0004402(histone acetyltransferase activity);GO:0003712(transcription cofactor activity);GO:0008270(zinc ion binding);GO:0009294(DNA mediated transformation);GO:0009908(flower development);GO:0048573(photoperiodism, flowering);GO:0006357(regulation of transcription from RNA polymerase II promoter);GO:0006351(transcription, DNA-dependent)	[K] Transcription	K04498	ko04110(Cell cycle);ko04310(Wnt signaling pathway);ko04330(Notch signaling pathway);ko04350(TGF-beta signaling pathway);ko04520(Adherens junction);ko04630(Jak-STAT signaling pathway);ko04720(Long-term potentiation);ko04916(Melanogenesis);ko05016(Huntington's disease);ko05200(Pathways in cancer);ko05211(Renal cell carcinoma);ko05215(Prostate cancer)	sp|Q9C5X9|HAC1_ARATH Histone acetyltransferase HAC1 OS=Arabidopsis thaliana GN=HAC1 PE=1 SV=2	2.8e-61	gi|147766845|emb|CAN76416.1| hypothetical protein VITISV_029037 [Vitis vinifera]	2.4e-63	I1KVW9_SOYBN/1014-1062 I1KVW9.1 PF00628.24;PHD;	1.1e-10	vvi:100251243	1.3e-64	EC:2.3.1.48	13.83	14.76	14.33	19.07	13.11	13.14	15.66	13.23	12.9
comp19507_c0	536	baz1a	-	GO:0005634(nucleus);GO:0008270(zinc ion binding);GO:0006355(regulation of transcription, DNA-dependent);GO:0006351(transcription, DNA-dependent)	-	-	-	sp|Q8UVR5|BAZ1A_XENLA Bromodomain adjacent to zinc finger domain protein 1A (Fragment) OS=Xenopus laevis GN=baz1a PE=2 SV=1	7.8e-14	gi|573954999|ref|XP_006659740.1| PREDICTED: uncharacterized protein LOC102711006 [Oryza brachyantha]	1.4e-16	B9FYN5_ORYSJ/476-524 B9FYN5.1 PF00628.24;PHD;	3.5e-15	-	-	-	6.79	7.78	10.4	3.58	6.14	4.63	5.55	6.1	4.7
comp20441_c0	1289	KDM5C	histone demethylase JARID1	GO:0005634(nucleus);GO:0003677(DNA binding);GO:0016706(oxidoreductase activity, acting on paired donors, with incorporation or reduction of molecular oxygen, 2-oxoglutarate as one donor, and incorporation of one atom each of oxygen into both donors);GO:0016702(oxidoreductase activity, acting on single donors with incorporation of molecular oxygen, incorporation of two atoms of oxygen);GO:0008270(…	[R] General function prediction only	K11446	-	sp|Q38JA7|KDM5C_CANFA Lysine-specific demethylase 5C OS=Canis familiaris GN=KDM5C PE=2 SV=1	9.1e-70	gi|645266946|ref|XP_008238846.1| PREDICTED: lysine-specific demethylase 5B isoform X1 [Prunus mume]	1.9e-139	A5BNM2_VITVI/297-346 A5BNM2.1 PF00628.24;PHD;	2.3e-21	pop:POPTR_413516	1.4e-136	EC:1.14.11.-	16.03	10.86	11.69	20.59	11.35	9.8	19.86	18.56	22.9
comp21369_c1	516	-	-	-	-	-	-	-	-	gi|586716102|ref|XP_006847740.1| hypothetical protein AMTR_s00149p00102010 [Amborella trichopoda]	1.3e-28	C5Z2S0_SORBI/23-72 C5Z2S0.1 PF00628.24;PHD;	1.8e-17	-	-	-	11.72	6.83	7.15	4.66	6.01	4.63	8.61	8.02	7.95
comp22011_c0	2060	-	-	-	[K] Transcription	-	-	-	-	gi|167997059|ref|XP_001751236.1| predicted protein [Physcomitrella patens]	9.3e-69	C0PFU2_MAIZE/106-152 C0PFU2.1 PF00628.24;PHD;	1.8e-16	-	-	-	8.71	6.35	4.34	2.41	5.61	3.45	7.04	8.41	6.25
comp23007_c0	1761	-	-	-	-	-	-	-	-	gi|294463014|gb|ADE77045.1| unknown [Picea sitchensis]	8.4e-103	D5ABX6_PICSI/15-64 D5ABX6.1 PF00628.24;PHD;	4.4e-22	-	-	-	8.81	8.62	8.19	9.21	8.3	8.09	7.97	8.37	7.87
comp23249_c0	2792	-	-	-	[R] General function prediction only	-	-	-	-	gi|604316950|gb|EYU29039.1| hypothetical protein MIMGU_mgv1a0011691mg, partial [Erythranthe guttata]	3.4e-136	I1II01_BRADI/139-196 I1II01.1 PF00628.24;PHD;	5.7e-23	-	-	-	16.04	12.21	11.73	12.74	9.96	9.96	27.09	25.41	25.11
comp26281_c0	1937	MBD9	-	GO:0005634(nucleus);GO:0009506(plasmodesma);GO:0003677(DNA binding);GO:0004402(histone acetyltransferase activity);GO:0042393(histone binding);GO:0008270(zinc ion binding);GO:0043966(histone H3 acetylation);GO:0043967(histone H4 acetylation);GO:0048573(photoperiodism, flowering);GO:0006355(regulation of transcription, DNA-dependent);GO:0010223(secondary shoot formation);GO:0006351(transcription, …	-	-	-	sp|Q9SGH2|MBD9_ARATH Methyl-CpG-binding domain-containing protein 9 OS=Arabidopsis thaliana GN=MBD9 PE=2 SV=1	1.5e-17	gi|586750507|ref|XP_006851769.1| hypothetical protein AMTR_s00040p00230890 [Amborella trichopoda]	3.7e-45	D6MK19_9ASPA/110-158 D6MK19.1 PF00628.24;PHD;	4.8e-15	-	-	-	10.92	9.71	10.13	8.54	8.89	6.06	13.78	13.87	13.68
comp26410_c0	2182	PRH	-	GO:0005634(nucleus);GO:0005515(protein binding);GO:0043565(sequence-specific DNA binding);GO:0003700(sequence-specific DNA binding transcription factor activity);GO:0008270(zinc ion binding);GO:0006952(defense response);GO:0045893(positive regulation of transcription, DNA-dependent);GO:0009733(response to auxin stimulus)	[R] General function prediction only	-	-	sp|P48785|PRH_ARATH Pathogenesis-related homeodomain protein OS=Arabidopsis thaliana GN=PRH PE=2 SV=1	1.1e-111	gi|672156798|ref|XP_008798084.1| PREDICTED: pathogenesis-related homeodomain protein-like isoform X1 [Phoenix dactylifera]	1.2e-125	A9S7Y2_PHYPA/348-403 A9S7Y2.1 PF00628.24;PHD;	1.8e-25	-	-	-	13.7	12.48	13.37	8.12	8.65	7.98	17.41	21	19.5
comp27915_c0	4465	-	-	-	-	-	-	-	-	gi|672114947|ref|XP_008779219.1| PREDICTED: uncharacterized protein LOC103698933 isoform X3 [Phoenix dactylifera]	4.4e-163	F6HKE7_VITVI/143-186 F6HKE7.1 PF00628.24;PHD;	8.2e-13	-	-	-	9.41	8.05	8.2	5.87	4.61	6.49	11.24	11.74	10.62
comp28172_c0	2570	-	-	-	-	-	-	-	-	gi|116794478|gb|ABK27156.1| unknown [Picea sitchensis]	2.7e-90	D5ABX6_PICSI/15-64 D5ABX6.1 PF00628.24;PHD;	7.3e-19	-	-	-	25.18	20.74	22.14	17.45	15.65	15.59	33.25	32.61	28.85
comp282796_c0	260	-	chromodomain-helicase-DNA-binding protein 4	-	[R] General function prediction only	K11643	-	-	-	gi|641858588|gb|KDO77310.1| hypothetical protein CISIN_1g042857mg [Citrus sinensis]	4.7e-22	I1KRH6_SOYBN/10-55 I1KRH6.1 PF00628.24;PHD;	6e-15	ppp:PHYPADRAFT_120666	3.7e-08	EC:3.6.1.-	7.54	4.79	0.85	2.8	1.06	0.35	2.89	2.9	5.39
comp357142_c0	209	chd-3	-	GO:0005634(nucleus);GO:0005524(ATP binding);GO:0008026(ATP-dependent helicase activity);GO:0003682(chromatin binding);GO:0003677(DNA binding);GO:0008270(zinc ion binding);GO:0001709(cell fate determination);GO:0006338(chromatin remodeling);GO:0046580(negative regulation of Ras protein signal transduction);GO:0040027(negative regulation of vulval development);GO:0006355(regulation of transcription…	[B] Chromatin structure and dynamics ;[K] Transcription	-	-	sp|Q22516|CHD3_CAEEL Chromodomain-helicase-DNA-binding protein 3 homolog OS=Caenorhabditis elegans GN=chd-3 PE=2 SV=2	3.4e-07	gi|641826393|gb|KDO45616.1| hypothetical protein CISIN_1g000290mg [Citrus sinensis]	1.6e-21	D8S5H4_SELML/474-519 D8S5H4.1 PF00628.24;PHD;	1.9e-16	-	-	-	14.93	2.23	0	2.8	4.12	0.82	0	2.9	1.93
TCP
comp11805_c0	897	TCP20	-	GO:0005634(nucleus);GO:0003677(DNA binding);GO:0003700(sequence-specific DNA binding transcription factor activity);GO:0009653(anatomical structure morphogenesis)	-	-	-	sp|Q9LSD5|TCP20_ARATH Transcription factor TCP20 OS=Arabidopsis thaliana GN=TCP20 PE=1 SV=1	1.3e-32	gi|350539952|ref|NP_001234590.1| TCP transcription factor 18 [Solanum lycopersicum]	6.2e-35	G3BGV8_SOLLC/30-271 G3BGV8.1 PF03634.8;TCP;	3.6e-35	-	-	-	1.62	2.93	2.2	4.5	5.74	5.85	3.26	2.61	3.67
comp19148_c0	1202	TCP8	-	GO:0005634(nucleus);GO:0001047(core promoter binding);GO:0006355(regulation of transcription, DNA-dependent);GO:0006351(transcription, DNA-dependent)	-	-	-	sp|Q9C518|TCP8_ARATH Transcription factor TCP8 OS=Arabidopsis thaliana GN=TCP8 PE=2 SV=1	2.6e-44	gi|224285111|gb|ACN40283.1| unknown [Picea sitchensis]	1.2e-50	C0PR43_PICSI/79-297 C0PR43.1 PF03634.8;TCP;	9.1e-45	-	-	-	24.8	24.97	28.4	8.93	5.18	4.47	11.9	10.18	10.14
comp20327_c0	434	TCP20	-	GO:0005634(nucleus);GO:0003677(DNA binding);GO:0003700(sequence-specific DNA binding transcription factor activity);GO:0009653(anatomical structure morphogenesis)	-	-	-	sp|Q9LSD5|TCP20_ARATH Transcription factor TCP20 OS=Arabidopsis thaliana GN=TCP20 PE=1 SV=1	1e-30	gi|357503701|ref|XP_003622139.1| Transcription factor PCF2 [Medicago truncatula]	1e-32	I1MLF5_SOYBN/65-242 I1MLF5.1 PF03634.8;TCP;	2.9e-31	-	-	-	13.18	10.51	6.89	10.1	12.64	11.77	9.88	10.78	10.01
comp20811_c0	1285	TCP8	-	GO:0005634(nucleus);GO:0001047(core promoter binding);GO:0006355(regulation of transcription, DNA-dependent);GO:0006351(transcription, DNA-dependent)	-	-	-	sp|Q9C518|TCP8_ARATH Transcription factor TCP8 OS=Arabidopsis thaliana GN=TCP8 PE=2 SV=1	2.5e-30	gi|470126812|ref|XP_004299376.1| PREDICTED: transcription factor TCP14-like [Fragaria vesca subsp. vesca]	2.8e-37	I1LTE2_SOYBN/35-380 I1LTE2.1 PF03634.8;TCP;	7.2e-32	-	-	-	9.82	9.07	7.97	8.58	8.79	8.77	6.29	3.14	3.97
comp20811_c1	713	TCP14	-	GO:0005634(nucleus);GO:0003677(DNA binding);GO:0031347(regulation of defense response);GO:0010029(regulation of seed germination);GO:0006355(regulation of transcription, DNA-dependent);GO:0009737(response to abscisic acid stimulus);GO:0009739(response to gibberellin stimulus);GO:0006351(transcription, DNA-dependent)	-	-	-	sp|Q93Z00|TCP14_ARATH Transcription factor TCP14 OS=Arabidopsis thaliana GN=TCP14 PE=1 SV=1	5.9e-18	gi|224285111|gb|ACN40283.1| unknown [Picea sitchensis]	2.6e-20	D9ZJD6_MALDO/63-298 D9ZJD6.1 PF03634.8;TCP;	3.2e-16	-	-	-	7.38	9.67	6.19	5.96	5.96	8.99	7.38	2.16	5.91
comp21593_c0	1979	TCP22	-	GO:0005634(nucleus);GO:0003677(DNA binding);GO:0006355(regulation of transcription, DNA-dependent);GO:0006351(transcription, DNA-dependent)	-	-	-	sp|Q9C7G4|TCP22_ARATH Transcription factor TCP22 OS=Arabidopsis thaliana GN=TCP22 PE=2 SV=1	7e-37	gi|586712307|ref|XP_006846954.1| hypothetical protein AMTR_s00017p00035550 [Amborella trichopoda]	8.2e-50	F6HPD0_VITVI/42-227 F6HPD0.1 PF03634.8;TCP;	2.9e-36	-	-	-	8.97	11.45	10.81	6.26	4.41	8.7	12.13	15.76	16.2
comp23741_c1	2332	TCP24	-	GO:0005634(nucleus);GO:0003677(DNA binding);GO:0005515(protein binding);GO:0048366(leaf development);GO:0008285(negative regulation of cell proliferation);GO:0006355(regulation of transcription, DNA-dependent);GO:0006351(transcription, DNA-dependent)	-	-	-	sp|Q9C758|TCP24_ARATH Transcription factor TCP24 OS=Arabidopsis thaliana GN=TCP24 PE=1 SV=1	3.4e-30	gi|658056869|ref|XP_008364193.1| PREDICTED: transcription factor TCP2-like [Malus domestica]	3.7e-30	F6HLT7_VITVI/70-233 F6HLT7.1 PF03634.8;TCP;	9.6e-25	-	-	-	19.32	21.77	21.53	11.73	9.74	8.5	1.23	1.08	0.47
comp26150_c0	2602	TCP3	-	GO:0005634(nucleus);GO:0003677(DNA binding);GO:0048366(leaf development);GO:0006355(regulation of transcription, DNA-dependent);GO:0009733(response to auxin stimulus);GO:0006351(transcription, DNA-dependent)	-	-	-	sp|Q9MAH8|TCP3_ARATH Transcription factor TCP3 OS=Arabidopsis thaliana GN=TCP3 PE=2 SV=1	5.3e-35	gi|657373928|gb|KEH19533.1| TCP family transcription factor [Medicago truncatula]	4.4e-43	E2FYM2_SOLME/27-248 E2FYM2.1 PF03634.8;TCP;	3.7e-29	-	-	-	66.16	45.59	43.02	37.83	41.63	48.78	3.18	2.76	2.63
comp27517_c0	2412	TCP14	-	GO:0005634(nucleus);GO:0003677(DNA binding);GO:0031347(regulation of defense response);GO:0010029(regulation of seed germination);GO:0006355(regulation of transcription, DNA-dependent);GO:0009737(response to abscisic acid stimulus);GO:0009739(response to gibberellin stimulus);GO:0006351(transcription, DNA-dependent)	-	-	-	sp|Q93Z00|TCP14_ARATH Transcription factor TCP14 OS=Arabidopsis thaliana GN=TCP14 PE=1 SV=1	1.3e-45	gi|224285111|gb|ACN40283.1| unknown [Picea sitchensis]	2e-83	C0PR43_PICSI/79-297 C0PR43.1 PF03634.8;TCP;	1.1e-62	-	-	-	14.31	15.87	14.42	13.74	17.4	17.24	41.83	38.15	44.82
comp28834_c0	2203	TCP23	-	GO:0005634(nucleus);GO:0003677(DNA binding);GO:0006355(regulation of transcription, DNA-dependent);GO:0006351(transcription, DNA-dependent)	-	-	-	sp|Q9LQF0|TCP23_ARATH Transcription factor TCP23 OS=Arabidopsis thaliana GN=TCP23 PE=1 SV=1	4.3e-36	gi|168062031|ref|XP_001782987.1| predicted protein [Physcomitrella patens]	4.6e-41	A9TWK2_PHYPA/47-260 A9TWK2.1 PF03634.8;TCP;	1.6e-36	-	-	-	40.33	42.57	39.21	61.2	60.34	66.29	46.09	37.15	47.66
comp11972_c1	479	CCT4	T-complex protein 1 subunit delta	GO:0005737(cytoplasm);GO:0005524(ATP binding);GO:0051082(unfolded protein binding);GO:0006457(protein folding)	[O] Posttranslational modification, protein turnover, chaperones	K09496	-	sp|Q6FQT2|TCPD_CANGA T-complex protein 1 subunit delta OS=Candida glabrata (strain ATCC 2001 / CBS 138 / JCM 3761 / NBRC 0622 / NRRL Y-65) GN=CCT4 PE=3 SV=1	2.5e-31	gi|302399085|gb|ADL36837.1| TCP domain class transcription factor [Malus domestica]	4.7e-30	A9THX5_PHYPA/22-518 A9THX5.1 PF00118.19;Cpn60_TCP1;	2.1e-28	ppp:PHYPADRAFT_218689	3.4e-35	-	4.46	4.03	3.37	5.83	6.99	4.86	2.96	1.79	1.32
comp125180_c0	210	Cct6a	T-complex protein 1 subunit zeta	GO:0005832(chaperonin-containing T-complex);GO:0005524(ATP binding);GO:0051082(unfolded protein binding);GO:0006457(protein folding)	[O] Posttranslational modification, protein turnover, chaperones	K09498	-	sp|P80317|TCPZ_MOUSE T-complex protein 1 subunit zeta OS=Mus musculus GN=Cct6a PE=1 SV=3	5.2e-26	gi|294460083|gb|ADE75624.1| unknown [Picea sitchensis]	1.8e-31	D5A7V5_PICSI/1-337 D5A7V5.1 PF00118.19;Cpn60_TCP1;	1.1e-31	ppp:PHYPADRAFT_189840	4.2e-31	-	0	0	0	0	0	0	84.16	44.97	23.36
comp129842_c0	270	-	T-complex protein 1 subunit epsilon	GO:0005737(cytoplasm);GO:0005524(ATP binding);GO:0051082(unfolded protein binding);GO:0006457(protein folding)	[O] Posttranslational modification, protein turnover, chaperones	K09497	-	sp|P54411|TCPE2_AVESA T-complex protein 1 subunit epsilon OS=Avena sativa PE=2 SV=1	1.1e-41	gi|1729864|sp|P54411.1|TCPE2_AVESA RecName: Full=T-complex protein 1 subunit epsilon; Short=TCP-1-epsilon; AltName: Full=CCT-epsilon; AltName: Full=TCP-K36	6.7e-41	C5Z4P5_SORBI/40-534 C5Z4P5.1 PF00118.19;Cpn60_TCP1;	5.9e-40	osa:4341310	1e-41	-	0	0	0	0	0	0	31.58	6.24	21
comp18195_c0	439	cct4	T-complex protein 1 subunit delta	GO:0005832(chaperonin-containing T-complex);GO:0005524(ATP binding);GO:0051082(unfolded protein binding);GO:0006457(protein folding);GO:0051726(regulation of cell cycle)	[O] Posttranslational modification, protein turnover, chaperones	K09496	-	sp|Q54CL2|TCPD_DICDI T-complex protein 1 subunit delta OS=Dictyostelium discoideum GN=cct4 PE=3 SV=1	2.2e-38	gi|672107449|ref|XP_008811605.1| PREDICTED: T-complex protein 1 subunit delta-like [Phoenix dactylifera]	7.4e-52	C7C6E3_SOYBN/37-533 C7C6E3.1 PF00118.19;Cpn60_TCP1;	2.4e-50	pop:POPTR_661718	2.6e-52	-	4.6	4.7	6.18	8.5	8.44	11.25	3.64	2.97	2.75
comp22587_c0	2175	CCT1	T-complex protein 1 subunit alpha	GO:0005829(cytosol);GO:0005524(ATP binding);GO:0051082(unfolded protein binding);GO:0006457(protein folding)	[O] Posttranslational modification, protein turnover, chaperones	K09493	-	sp|P28769|TCPA_ARATH T-complex protein 1 subunit alpha OS=Arabidopsis thaliana GN=CCT1 PE=2 SV=1	1.9e-245	gi|672165785|ref|XP_008802807.1| PREDICTED: T-complex protein 1 subunit alpha-like [Phoenix dactylifera]	2.4e-253	Q7FAT6_ORYSJ/31-538 Q7FAT6.1 PF00118.19;Cpn60_TCP1;	3e-233	osa:4336600	8.5e-250	-	67.45	66.27	62.16	78.69	77.63	78.88	63.37	58.61	56.74
comp23528_c0	2053	CCT6	T-complex protein 1 subunit zeta	GO:0005737(cytoplasm);GO:0005524(ATP binding);GO:0051082(unfolded protein binding);GO:0006457(protein folding)	[O] Posttranslational modification, protein turnover, chaperones	K09498	-	sp|Q5ZJ54|TCPZ_CHICK T-complex protein 1 subunit zeta OS=Gallus gallus GN=CCT6 PE=1 SV=3	2.4e-182	gi|658309902|ref|NP_001280842.1| T-complex protein 1 subunit alpha [Malus domestica]	2.2e-256	B9RSN1_RICCO/29-529 B9RSN1.1 PF00118.19;Cpn60_TCP1;	9.5e-237	vvi:100249757	6e-256	-	34.73	29.88	27.31	44.64	43.67	40.87	33.84	36.74	33.87
comp24896_c0	2119	cct8	T-complex protein 1 subunit theta	GO:0005832(chaperonin-containing T-complex);GO:0005856(cytoskeleton);GO:0005524(ATP binding);GO:0051082(unfolded protein binding);GO:0007010(cytoskeleton organization);GO:0006457(protein folding)	[O] Posttranslational modification, protein turnover, chaperones	K09500	-	sp|Q552J0|TCPQ_DICDI T-complex protein 1 subunit theta OS=Dictyostelium discoideum GN=cct8 PE=3 SV=1	1.6e-153	gi|116787348|gb|ABK24472.1| unknown [Picea sitchensis]	1.2e-262	A9NV11_PICSI/38-529 A9NV11.1 PF00118.19;Cpn60_TCP1;	1.7e-240	vvi:100257135	2.6e-247	-	35.69	42.63	39.68	51.08	49.87	49.99	32.01	33.53	35.54
comp25194_c0	2207	CCT3	T-complex protein 1 subunit gamma	GO:0005524(ATP binding);GO:0051082(unfolded protein binding);GO:0006457(protein folding)	[O] Posttranslational modification, protein turnover, chaperones	K09495	-	sp|Q3T0K2|TCPG_BOVIN T-complex protein 1 subunit gamma OS=Bos taurus GN=CCT3 PE=1 SV=1	1.8e-181	gi|294460235|gb|ADE75700.1| unknown [Picea sitchensis]	3.3e-270	I1L3P6_SOYBN/31-526 I1L3P6.1 PF00118.19;Cpn60_TCP1;	2.2e-232	vvi:100264926	6.2e-258	-	51.88	41.82	41.9	43.77	43.73	44.05	33.84	34.49	37.4
comp25778_c0	2239	cct4	T-complex protein 1 subunit delta	GO:0005832(chaperonin-containing T-complex);GO:0005524(ATP binding);GO:0051082(unfolded protein binding);GO:0006457(protein folding);GO:0051726(regulation of cell cycle)	[O] Posttranslational modification, protein turnover, chaperones	K09496	-	sp|Q54CL2|TCPD_DICDI T-complex protein 1 subunit delta OS=Dictyostelium discoideum GN=cct4 PE=3 SV=1	1e-186	gi|302785866|ref|XP_002974704.1| hypothetical protein SELMODRAFT_102150 [Selaginella moellendorffii]	1.3e-246	C7C6E3_SOYBN/37-533 C7C6E3.1 PF00118.19;Cpn60_TCP1;	5.6e-227	vvi:100262936	1e-245	-	58.55	62.79	60.64	76.32	69.4	74.03	59.57	53.9	53.6
comp25902_c0	2282	CCT7	T-complex protein 1 subunit eta	GO:0005737(cytoplasm);GO:0005524(ATP binding);GO:0051082(unfolded protein binding);GO:0006457(protein folding)	[O] Posttranslational modification, protein turnover, chaperones	K09499	-	sp|Q5ZJK8|TCPH_CHICK T-complex protein 1 subunit eta OS=Gallus gallus GN=CCT7 PE=1 SV=1	1.2e-201	gi|590708572|ref|XP_007048315.1| TCP-1/cpn60 chaperonin family protein [Theobroma cacao]	2.2e-276	A5BFM5_VITVI/35-535 A5BFM5.1 PF00118.19;Cpn60_TCP1;	1.7e-240	pop:POPTR_827209	3.5e-275	-	61.21	61.97	59.77	80.84	82.7	80.54	50.46	45.62	50.28
comp26299_c0	2152	CCT2	T-complex protein 1 subunit beta	GO:0005634(nucleus);GO:0005524(ATP binding);GO:0051082(unfolded protein binding);GO:0051084('de novo' posttranslational protein folding)	[O] Posttranslational modification, protein turnover, chaperones	K09494	-	sp|P78371|TCPB_HUMAN T-complex protein 1 subunit beta OS=Homo sapiens GN=CCT2 PE=1 SV=4	5.4e-194	gi|225459806|ref|XP_002285912.1| PREDICTED: T-complex protein 1 subunit beta [Vitis vinifera]	1.1e-246	B9MTB4_POPTR/30-520 B9MTB4.1 PF00118.19;Cpn60_TCP1;	9e-225	vvi:100257518	3.7e-248	-	46.1	38.63	38.26	47.03	44.4	42.55	62.61	64.57	52.41
comp28221_c0	2115	At1g24510	T-complex protein 1 subunit epsilon	GO:0005829(cytosol);GO:0005886(plasma membrane);GO:0009506(plasmodesma);GO:0005524(ATP binding);GO:0051082(unfolded protein binding);GO:0006457(protein folding)	[O] Posttranslational modification, protein turnover, chaperones	K09497	-	sp|O04450|TCPE_ARATH T-complex protein 1 subunit epsilon OS=Arabidopsis thaliana GN=At1g24510 PE=2 SV=1	2.6e-251	gi|148909965|gb|ABR18067.1| unknown [Picea sitchensis]	4.7e-264	D8T0P7_SELML/40-534 D8T0P7.1 PF00118.19;Cpn60_TCP1;	5.2e-236	vvi:100264594	7.8e-256	-	71.07	61.14	65.29	70.8	70.23	67.76	67.14	68.81	65.56
comp51045_c0	537	CCT1	T-complex protein 1 subunit alpha	GO:0005829(cytosol);GO:0005524(ATP binding);GO:0051082(unfolded protein binding);GO:0006457(protein folding)	[O] Posttranslational modification, protein turnover, chaperones	K09493	-	sp|P28769|TCPA_ARATH T-complex protein 1 subunit alpha OS=Arabidopsis thaliana GN=CCT1 PE=2 SV=1	3.4e-50	gi|294460912|gb|ADE76029.1| unknown [Picea sitchensis]	9.7e-55	A9TBW4_PHYPA/28-535 A9TBW4.1 PF00118.19;Cpn60_TCP1;	4.5e-48	vvi:100249575	3.5e-53	-	0	0	0	0	0	0	52	68.44	31.93
comp87774_c0	256	At1g24510	T-complex protein 1 subunit epsilon	GO:0005829(cytosol);GO:0005886(plasma membrane);GO:0009506(plasmodesma);GO:0005524(ATP binding);GO:0051082(unfolded protein binding);GO:0006457(protein folding)	[O] Posttranslational modification, protein turnover, chaperones	K09497	-	sp|O04450|TCPE_ARATH T-complex protein 1 subunit epsilon OS=Arabidopsis thaliana GN=At1g24510 PE=2 SV=1	9e-36	gi|302815009|ref|XP_002989187.1| hypothetical protein SELMODRAFT_159966 [Selaginella moellendorffii]	7.2e-38	D8T0P7_SELML/40-534 D8T0P7.1 PF00118.19;Cpn60_TCP1;	4.4e-38	ppp:PHYPADRAFT_170350	7e-39	-	62.01	50.95	28.07	43.17	26.35	37.91	43.79	60.24	44.76
comp88754_c0	301	-	T-complex protein 1 subunit gamma	GO:0005737(cytoplasm);GO:0005524(ATP binding);GO:0051082(unfolded protein binding);GO:0006457(protein folding)	[O] Posttranslational modification, protein turnover, chaperones	K09495	-	sp|Q9LKI7|TCPG_THAWE T-complex protein 1 subunit gamma OS=Thalassiosira weissflogii PE=2 SV=1	1.2e-32	gi|586701203|ref|XP_006844964.1| hypothetical protein AMTR_s00058p00176500 [Amborella trichopoda]	6e-45	I1NIE7_SOYBN/69-527 I1NIE7.1 PF00118.19;Cpn60_TCP1;	6.6e-44	vvi:100264926	4.3e-46	-	5.83	0	0	0	0	0	70.12	60.17	64.72
comp96548_c0	251	CCT2	T-complex protein 1 subunit beta	GO:0005634(nucleus);GO:0005524(ATP binding);GO:0051082(unfolded protein binding);GO:0051084('de novo' posttranslational protein folding)	[O] Posttranslational modification, protein turnover, chaperones	K09494	-	sp|P78371|TCPB_HUMAN T-complex protein 1 subunit beta OS=Homo sapiens GN=CCT2 PE=1 SV=4	1.8e-35	gi|527195984|gb|EPS65021.1| hypothetical protein M569_09758, partial [Genlisea aurea]	2.8e-40	B9R8I3_RICCO/30-505 B9R8I3.1 PF00118.19;Cpn60_TCP1;	5.2e-40	vvi:100257518	1.2e-41	-	91.85	0	0	1.46	0	0	77.75	96.19	79.21
comp104154_c0	266	-	chaperonin GroEL	GO:0009507(chloroplast);GO:0005524(ATP binding);GO:0042026(protein refolding)	[O] Posttranslational modification, protein turnover, chaperones	K04077	ko03018(RNA degradation);ko04940(Type I diabetes mellitus)	sp|P08926|RUBA_PEA RuBisCO large subunit-binding protein subunit alpha, chloroplastic OS=Pisum sativum PE=1 SV=2	2e-38	gi|629121291|gb|KCW85781.1| hypothetical protein EUGRSUZ_B02532 [Eucalyptus grandis]	2.9e-38	D7LIG5_ARALL/68-571 D7LIG5.1 PF00118.19;Cpn60_TCP1;	2.5e-38	osa:4327993	5.4e-26	-	271.17	165.12	151.17	0	0	0	200.71	269.46	296.73
comp10689_c0	711	-	-	-	-	-	-	-	-	gi|586712307|ref|XP_006846954.1| hypothetical protein AMTR_s00017p00035550 [Amborella trichopoda]	4.4e-46	I1LTE2_SOYBN/35-380 I1LTE2.1 PF03634.8;TCP;	1e-11	-	-	-	25.42	32.71	36.83	16.89	8.44	11.55	11.45	8.25	8.1
comp118347_c0	314	-	-	GO:0009507(chloroplast);GO:0005524(ATP binding);GO:0042026(protein refolding)	[O] Posttranslational modification, protein turnover, chaperones	-	-	sp|P21239|RUB1_BRANA RuBisCO large subunit-binding protein subunit alpha, chloroplastic (Fragment) OS=Brassica napus PE=2 SV=2	3.5e-43	gi|148909901|gb|ABR18037.1| unknown [Picea sitchensis]	5.1e-44	B8LQV7_PICSI/80-583 B8LQV7.1 PF00118.19;Cpn60_TCP1;	1e-43	-	-	-	124.31	69.53	57.1	0	0.28	0.05	205.45	215.08	346.02
comp13234_c0	385	FAB1A	1-phosphatidylinositol-4-phosphate 5-kinase	-	[T] Signal transduction mechanisms	K00889	ko00562(Inositol phosphate metabolism);ko04070(Phosphatidylinositol signaling system);ko04144(Endocytosis);ko04666(Fc gamma R-mediated phagocytosis);ko04810(Regulation of actin cytoskeleton)	sp|Q0WUR5|FAB1A_ARATH 1-phosphatidylinositol-3-phosphate 5-kinase FAB1A OS=Arabidopsis thaliana GN=FAB1A PE=2 SV=1	6.7e-34	gi|586647704|ref|XP_006828631.1| hypothetical protein AMTR_s00129p00092160 [Amborella trichopoda]	9.2e-37	A9RYY6_PHYPA/377-664 A9RYY6.1 PF00118.19;Cpn60_TCP1;	1.7e-24	vvi:100267980	5.4e-37	EC:2.7.1.68	6.58	5.08	5.66	4.8	4.84	0.48	13.85	13.06	9.52
comp13234_c1	800	FAB1B	1-phosphatidylinositol-4-phosphate 5-kinase	-	[T] Signal transduction mechanisms	K00889	ko00562(Inositol phosphate metabolism);ko04070(Phosphatidylinositol signaling system);ko04144(Endocytosis);ko04666(Fc gamma R-mediated phagocytosis);ko04810(Regulation of actin cytoskeleton)	sp|Q9LUM0|FAB1B_ARATH 1-phosphatidylinositol-3-phosphate 5-kinase FAB1B OS=Arabidopsis thaliana GN=FAB1B PE=2 SV=1	4.1e-89	gi|586647704|ref|XP_006828631.1| hypothetical protein AMTR_s00129p00092160 [Amborella trichopoda]	5.1e-103	B9RR30_RICCO/377-664 B9RR30.1 PF00118.19;Cpn60_TCP1;	3.9e-89	vvi:100267980	7.6e-102	EC:2.7.1.68	5.19	7.31	6.51	4.75	4.04	4.16	6.66	6.37	6.33
comp15229_c0	738	-	chaperonin GroEL	GO:0009507(chloroplast);GO:0005524(ATP binding);GO:0042026(protein refolding)	[O] Posttranslational modification, protein turnover, chaperones	K04077	ko03018(RNA degradation);ko04940(Type I diabetes mellitus)	sp|P08824|RUBA_RICCO RuBisCO large subunit-binding protein subunit alpha (Fragment) OS=Ricinus communis PE=2 SV=1	4.1e-109	gi|148909901|gb|ABR18037.1| unknown [Picea sitchensis]	1.1e-108	B8LQV7_PICSI/80-583 B8LQV7.1 PF00118.19;Cpn60_TCP1;	6.3e-109	cme:CMB021C	4.3e-66	-	53.67	48.46	45.92	0	0	0	121.68	128.28	155.77
[truncated: 14 more rows]
