# Supplementary material for: Transcriptome analyses provide insights into the expression pattern and sequence similarity of several taxol biosynthesis-related genes in three Taxus species
Source: BMC Plant Biol. 2019 Jan 21;19:33. doi: 10.1186/s12870-019-1645-x (PMC6341696; doi:10.1186/s12870-019-1645-x)
Supplement: Supplementary file 8 — Table S6. The numbers of differential expressed TFs in the three comparisons. (XLSX 9 kb) [file 12870_2019_1645_MOESM8_ESM.xlsx]

## Sheet: Sheet1
Table S6 The numbers of differential expressed TFs in the three comparisons.
gene name	total	T. media vs T. cuspidata	T. media vs T. mairei	T. cuspidata vs T. mairei
C2H2	1	0	0	0
C3H	51	0	0	0
bHLH	43	31	31	11
Homeobox	60	32	32	0
bZIP	28	1	1	0
WRKY	61	61	61	40
ARF	90	87	87	26
MYB	174	72	72	32
NAC	44	29	29	20
MYB-related	13	0	0	0
SBP	29	2	2	1
Trihelix	16	0	0	0
GRAS	34	0	0	0
HSF	11	10	10	6
MADS	14	12	12	6
PHD	37	0	0	0
TCP	30	10	10	4
